# Supplementary material for: Acetyltransferase Enok regulates transposon silencing and piRNA cluster transcription
Source: PLoS Genet. 2021 Feb 1;17(2):e1009349. doi: 10.1371/journal.pgen.1009349 (PMC7877743; doi:10.1371/journal.pgen.1009349)
Supplement: S1 Table — The RPKM values of each transposon family obtained from the RNA-seq analysis of triplicate samples of the WT ovary or the enok mutants were calculated using piPipes. Differential analysis was performed using TEtranscripts. Genotypes are as follows: hs-Flp / +; FRTG13/ FRTG13, ovoD1-18 (WT); hs-Flp / +; FRTG13, enok1/ FRTG13, ovoD1-18 (enok1); hs-Flp/+; FRTG13, enok2/FRTG13, ovoD1-18 (enok2). (XLSX) [file pgen.1009349.s017.xlsx]

## Sheet: RPKMs
	WT			enok1			enok2
Transposon name	1	2	3	1	2	3	1	2	3
FBgn0000004_17.6	3.07673	1.85623	1.5494	1.9032	2.15186	2.24856	1.71691	2.1835	1.49908
FBgn0000005_297	2.77801	1.92906	1.40675	1.86502	1.98943	2.56169	1.35116	2.13382	1.65847
FBgn0000006_412	7.40752	6.99258	6.73522	5.46041	4.07297	5.11414	7.70794	6.15791	6.03523
FBgn0000007_1731	13.4499	8.94639	7.25378	5.85279	6.56656	6.394	5.51407	5.9908	7.06587
FBgn0000155_roo	1.41169	1.48413	1.50056	1.65128	1.37565	1.59067	1.70445	1.75203	1.72972
FBgn0000199_blood	7.32827	5.56393	5.39123	65.626	62.5791	76.1176	48.7214	53.32	82.8877
FBgn0000224_BS	1.70191	3.8254	2.1958	3.47709	3.82707	3.13712	4.00733	2.36612	2.54211
FBgn0000349_copia	57.4261	45.4828	36.094	39.5297	36.346	47.7893	29.9994	40.6919	67.3527
FBgn0000481_Doc	5.00545	3.79666	2.9455	3.95596	4.11966	4.381	5.17192	5.49498	4.88453
FBgn0000638_FB	2.02885	1.4228	1.0634	1.74032	1.54384	1.47288	2.3096	2.15475	2.06828
FBgn0000652_F-element	3.10753	2.38984	2.04015	2.09869	2.09447	2.33766	2.55008	2.8773	2.92395
FBgn0001100_G-element	0.83643	0.742272	0.838929	1.03341	0.795597	1.00564	0.940423	1.18329	0.874116
FBgn0001167_gypsy	2.11502	2.13847	1.60617	1.7123	2.40612	2.314	2.35982	4.81967	3.07909
FBgn0001181_HB	1.11313	0.642584	0.664075	0.905664	0.56813	0.552831	0.515109	0.758796	0.617793
FBgn0001207_HMS-Beagle	4.21328	4.9078	4.17467	18.0978	18.3153	25.7958	12.4068	18.7469	21.6794
FBgn0001210_hobo	0.470166	0.651463	0.688954	1.72018	1.22623	1.665	0.575515	0.699418	0.621217
FBgn0001249_I-element	4.99667	3.77949	3.7956	6.2356	7.66956	9.40217	8.08512	7.97505	8.16057
FBgn0001283_jockey	3.16471	2.5391	1.64782	3.0248	2.93369	2.92052	2.37463	3.22317	3.17349
FBgn0002697_mdg1	2.18391	3.31869	2.32709	2.619	2.96185	2.65586	3.2101	2.2973	2.82881
FBgn0002698_mdg3	1.24413	1.2902	0.973178	1.78254	2.42093	3.11	1.43481	1.98859	2.44987
FBgn0002745_micropia	0.665652	0.605126	0.559957	0.830244	0.758224	0.53839	0.467757	0.73498	0.620843
FBgn0002949_NOF	0.299394	0.17195	0.252523	0.157435	0.216038	0.255921	0.156701	0.144271	0.197336
FBgn0003007_opus	3.30574	4.75474	3.51852	3.86159	3.89356	3.22249	4.08699	2.90183	3.28591
FBgn0003055_P-element	14.419	14.778	16.979	15.3907	15.9912	15.9091	13.1807	13.5051	15.4288
FBgn0003122_pogo	12.3145	12.6312	14.0662	6.29196	5.97742	8.20486	5.74073	4.22828	6.02809
FBgn0003490_springer	3.18773	2.08015	2.21842	2.18798	1.77628	2.70108	2.16649	2.29382	2.36559
FBgn0003519_Stalker	1.81838	1.56689	1.45341	1.9571	1.85315	2.21219	1.94797	1.8237	1.98162
FBgn0003908_R1A1-element	2.27072	2.13008	1.75672	2.23609	2.64603	2.97469	3.06823	2.90388	3.68368
FBgn0003909_R2-element	3.27223	2.7812	2.16291	2.22938	2.57993	2.74278	3.47011	3.40783	3.20491
FBgn0004082_Tirant	63.722	52.966	36.4498	50.755	46.3321	47.3556	69.2385	82.4939	60.8846
FBgn0004141_HeT-A	0.855804	0.737269	0.773384	6.23703	9.92971	9.13118	2.02965	3.55688	5.51317
FBgn0004904_TART-A	1.16675	1.19276	1.25579	1.18531	1.20837	1.1987	1.14807	1.14927	1.24761
FBgn0004904_TART-B	0.876163	0.723739	0.654997	0.674479	0.733224	0.883839	0.887119	0.735809	0.897179
FBgn0004904_TART-C	0.589015	0.562309	0.496924	0.645982	0.48735	0.578617	0.420992	0.496123	0.50675
FBgn0004905_S-element	0.930651	0.929122	1.08399	1.15803	0.83604	1.37322	0.735721	1.55341	1.34122
FBgn0005384_3S18	8.38808	7.32094	5.68927	7.35928	7.43508	7.89965	5.17056	7.0843	6.89476
FBgn0005673_1360	2.21165	1.51176	1.62153	1.56839	1.35237	1.70162	2.07311	1.83967	1.66557
FBgn0005773_Bari1	1.32453	1.43429	1.20244	6.43579	4.42188	7.1278	4.28694	5.40767	6.59533
FBgn0010103_aurora-element	1.25275	0.968975	0.93803	1.02343	1.18158	1.1557	0.918786	1.19162	1.07319
FBgn0010302_Burdock	1.63804	1.61387	1.42483	12.8033	17.7714	20.4019	8.80561	15.3387	18.1974
FBgn0014947_flea	5.92847	3.25102	3.22418	4.79223	5.6221	8.49252	3.55204	5.71831	5.78565
FBgn0014967_hopper	0.594204	0.411224	0.546399	0.327878	0.416461	0.443002	0.593362	0.305924	0.540851
FBgn0015786_Porto1	0.42175	0.562966	0.368429	0.347156	0.492335	0.56008	0.418281	0.401844	0.41878
FBgn0015945_GATE	0.833518	0.758414	0.843348	1.39276	1.49032	1.76544	0.89081	2.36645	1.27246
FBgn0020425_Helena	0.102228	0.209099	0.26791	0.227344	0.097237	0.211179	0.387915	0.190477	0.124065
FBgn0022937_Circe	0.2771	0.290432	0.352574	0.315775	0.275032	0.357319	0.28573	0.294632	0.296083
FBgn0023131_ZAM	0.920439	1.39918	1.01322	1.06997	1.23988	1.02214	1.33248	0.862464	0.939491
FBgn0026065_Idefix	0.266447	0.270727	0.26979	0.415554	0.328319	0.327032	0.310212	0.346956	0.281105
FBgn0026410_Tc1	0.915879	0.732024	0.611829	0.770226	1.0249	0.787003	0.357762	0.941094	0.833642
FBgn0026416_INE-1	4.11321	4.24954	4.04233	5.2504	4.47133	4.94208	4.73816	5.64533	4.34558
FBgn0040267_Transpac	1.11148	0.989319	0.903734	0.660055	0.935232	1.07485	1.08685	1.35011	1.12841
FBgn0041728_Rt1a	0.623795	1.10905	0.74448	0.829003	0.793909	0.731163	0.683447	0.577052	0.719726
FBgn0042231_X-element	2.61315	2.18281	2.09254	2.4545	2.39553	2.44761	2.69454	2.40802	2.19754
FBgn0042682_Rt1b	1.0241	0.776005	0.826388	0.926436	0.759471	1.05265	0.971514	1.22494	0.861049
FBgn0043055_Ivk	0.797537	0.82293	0.732991	0.720541	0.877135	1.00028	0.693537	0.940369	1.33086
FBgn0043969_diver	12.8569	12.0815	7.70356	8.20193	5.98543	8.4703	12.552	9.23479	11.2414
FBgn0044355_Quasimodo	1.01457	0.71896	0.727084	0.636937	0.849469	0.882091	0.703126	0.781066	0.818407
FBgn0045970_Tabor	2.63342	3.93672	2.72214	2.73702	3.20808	2.80205	3.31548	2.62982	2.41921
FBgn0046110_Juan	0.550911	0.445784	0.40722	0.373609	0.413167	0.422079	0.22111	0.399738	0.337511
FBgn0046701_Penelope	0.111637	0.146793	0.097523	0.106401	0.265468	0.296505	0.21181	0.156006	0.15242
FBgn0061191_Tc3	0.386214	0.361128	0.314893	0.41718	0.563285	0.569876	0.683915	0.323827	0.609329
FBgn0061485_rover	1.10999	1.13968	1.24287	2.63022	2.33327	2.63322	0.907557	1.09695	1.31175
FBgn0061513_frogger	0.397631	0.380254	0.457882	0.396208	0.343836	0.304029	0.582967	0.303091	0.411281
FBgn0062343_Dm88	1.04368	1.10478	1.26437	1.50147	1.32988	1.77825	1.13953	1.55479	1.1292
FBgn0063369_transib4	0.354834	0.31105	0.324733	0.402609	0.16072	0.329103	0.192351	0.401411	0.322974
FBgn0063370_transib3	0.591525	0.545826	0.475943	0.474764	0.370163	0.39966	0.324878	0.587337	0.4534
FBgn0063371_transib2	1.18349	1.05129	1.07522	1.06783	0.975623	1.11763	0.987998	1.38925	1.26395
FBgn0063372_transib1	0.331356	0.25416	0.180914	0.157908	0.354578	0.220019	0.275049	0.144703	0.282754
FBgn0063394_rooA	0.736092	0.671074	0.627596	0.729631	0.716962	0.87586	0.603328	0.921667	0.766478
FBgn0063401_mariner2	0.541293	0.733319	0.773766	0.422104	0.514868	0.392089	1.12036	0.481361	0.4479
FBgn0063402_looper1	1.57467	1.1503	1.06295	1.40986	1.4751	0.992765	1.04114	1.43366	0.933803
FBgn0063425_jockey2	2.38267	1.85914	1.86414	2.32083	2.11693	2.1674	2.35969	2.06731	1.78742
FBgn0063426_invader5	0.277848	0.292276	0.417478	0.508448	0.338284	0.36406	0.337385	0.388277	0.343945
FBgn0063427_invader4	0.66486	0.760201	0.505045	0.606126	0.494925	0.844539	0.658145	0.686729	0.789342
FBgn0063428_invader3	0.752878	0.796277	0.743478	0.772164	0.78618	0.746238	0.791853	0.857693	0.931083
FBgn0063429_invader2	1.04225	0.928999	0.864572	0.926586	1.11633	1.82995	0.947191	1.39529	1.45887
FBgn0063430_invader1	0.868177	0.85862	0.729244	1.10328	0.582291	1.00512	0.718009	0.777709	0.709175
FBgn0063431_gypsy6	0.625059	0.598199	0.57108	0.628536	0.719999	0.568612	0.598404	0.761293	0.668107
FBgn0063432_gypsy5	0.468939	0.411075	0.436252	0.45275	0.532939	0.404381	0.427528	0.519146	0.343684
FBgn0063433_gypsy4	0.818704	0.694715	0.715195	0.780305	0.672829	0.736417	0.758026	0.677302	0.703462
FBgn0063434_gypsy3	1.26789	1.28634	1.22566	1.0612	0.887659	0.91167	0.732661	0.755488	0.550661
FBgn0063435_gypsy2	0.590415	0.569317	0.578807	0.593986	0.480473	0.52271	0.634779	0.660056	0.656824
FBgn0063436_gtwin	15.4176	14.9537	11.7861	9.95599	8.08702	14.0678	14.8097	15.8246	16.9435
FBgn0063439_diver2	0.60239	0.62407	0.558123	0.782914	0.572983	0.808048	0.519509	0.535694	0.506764
FBgn0063440_baggins	0.699548	0.627657	0.618294	0.88637	0.665398	0.699477	0.624592	0.747559	0.606772
FBgn0063447_accord	0.490968	0.398505	0.41301	0.571927	1.0839	1.21814	0.747513	1.40608	0.871699
FBgn0063450_Tom1	9.52291	13.4333	13.6736	13.7709	12.5979	11.2412	9.34545	11.7781	9.86341
FBgn0063454_Stalker3	0.12064	0.317261	0.105387	0.114982	0.114751	0.106806	0.228891	0.168587	0.219615
FBgn0063455_Stalker2	1.4741	1.39476	1.07311	1.37708	1.16288	2.11813	1.30962	1.6022	1.97534
FBgn0063466_S2	0.646658	0.589539	0.926438	0.714942	0.541279	0.595403	0.441687	0.43376	0.541507
FBgn0063467_Rt1c	1.08011	0.954057	1.066	1.05302	1.12933	1.00005	1.00118	1.07155	0.930592
FBgn0063503_G6	1.18679	0.944016	0.748757	1.21491	0.836185	1.14798	0.750565	0.767807	0.980203
FBgn0063504_G5	1.28461	0.996472	0.831554	1.2684	1.18673	1.12093	0.824121	1.20108	1.02626
FBgn0063505_G4	0.814695	0.734572	0.671025	0.643373	0.664221	0.700663	0.4858	0.813207	0.497894
FBgn0063506_G3	0.38982	0.324633	0.280942	0.417979	0.38006	0.310606	0.295843	0.435801	0.425782
FBgn0063507_G2	3.89175	4.13442	3.77887	3.94363	4.21093	3.48389	4.52912	2.99218	2.93656
FBgn0063533_Doc3-element	2.32912	1.93382	1.92712	2.13866	2.16138	2.14585	2.38916	2.32864	2.15446
FBgn0063534_Doc2-element	0.824655	0.722897	0.753139	0.848498	0.722002	0.887721	1.4046	0.73335	0.997969
FBgn0063594_Cr1a	0.62247	0.440049	0.429755	0.421034	0.572983	0.657751	0.609557	0.561204	0.603132
FBgn0063755_Osvaldo	0.814379	0.866866	1.24498	1.3306	0.885283	0.849739	1.04848	1.42256	0.873623
FBgn0063782_accord2	0.375451	0.308552	0.312608	0.357841	0.295742	0.270072	0.400694	0.311523	0.384456
FBgn0063897_Stalker4	0.762299	0.743079	0.676576	1.00554	0.922309	1.29038	0.798366	0.997091	1.18788
FBgn0063900_Q-element	1.18256	0.984806	0.87809	0.845321	0.843621	1.51808	1.23402	1.23942	1.18401
FBgn0063917_McClintock	0.577501	0.475744	0.498409	0.530521	0.589018	0.671435	0.68646	0.787577	0.696641
FBgn0063919_Max-element	6.82403	4.3543	4.1651	6.02405	7.4089	7.4021	5.78199	6.86077	5.77684
FBgn0064134_Bari2	0.379608	0.406715	0.405306	0.402004	0.641913	0.821521	0.640206	0.471538	0.422306
FBgn0067380_invader6	0.330729	0.289919	0.264839	0.175121	0.192245	0.170802	0.226595	0.14122	0.175602
FBgn0067381_hopper2	0.197204	0.197566	0.295323	0.161104	0.160781	0.149649	0.267255	0.196844	0.230782
FBgn0067382_gypsy9	0.34399	0.441283	0.395779	0.399825	0.470844	0.534807	0.445715	0.49243	0.442926
FBgn0067383_gypsy8	0.498142	0.476372	0.450986	0.500676	0.439364	0.569314	0.549893	0.582213	0.387463
FBgn0067384_gypsy7	0.588994	0.480461	0.571697	0.631541	0.575803	0.919783	0.605314	0.811653	0.804162
FBgn0067385_gypsy12	0.430422	0.35036	0.414371	0.544189	0.543095	0.933217	0.366656	0.583077	0.627639
FBgn0067386_gypsy11	0.233107	0.310956	0.203635	0.212514	0.212087	0.260212	0.269211	0.283263	0.138376
FBgn0067387_gypsy10	0.478221	0.484714	0.535255	0.455792	0.454876	0.449843	0.439489	0.532541	0.408077
FBgn0067405_R1-2	1.26987	1.07648	0.914276	1.23691	1.40698	1.12425	0.900191	1.48206	1.09234
FBgn0067418_Helitron	0.238713	0.418515	0.139022	0.379195	0.378433	0.563571	0.150971	0.333588	0.362132
FBgn0067419_G7	0.150598	0.231026	0.197336	0.179418	0.214869	0.133328	0.071432	0.210451	0.205613
FBgn0067420_Fw3	0.343893	0.301459	0.200277	0.437019	0.367993	0.380572	0.21749	0.460547	0.313015
FBgn0067421_Fw2	0.623149	0.476733	0.64334	0.593923	0.549621	0.762336	0.752376	0.569988	0.649698
FBgn0067623_BS4	0.8928	0.678283	0.883913	0.850926	0.849216	0.579641	0.903421	1.16446	0.866811
FBgn0067624_BS3	0.275787	0.615381	0.394232	0.406226	0.40541	0.532716	0.237842	0.52554	0.502048
FBgn0069340_Tc1-2	1.20112	1.26827	1.16849	1.63912	1.79162	2.10259	1.96813	1.94552	1.49082
FBgn0069343_TAHRE	0.557598	0.650472	0.517077	2.86163	3.92479	3.84292	0.846348	1.35463	2.15115
FBgn0069433_G5A	3.00135	2.81102	2.75988	3.07136	2.82478	3.42636	2.45762	3.28914	2.63121
FBgn0069587_Doc4-element	0.321591	0.408768	0.435446	0.36781	0.428249	0.284713	0.244063	0.449405	0.307351
FBgnnnnnnnn_HMS-Beagle2	1.01318	1.11156	0.955669	2.36378	2.27035	3.40636	1.9341	2.76222	2.78924

## Sheet: TEtranscripts
enok1 compared with WT								enok2 compared with WT
Transposon	baseMean	log2FoldChange	lfcSE	stat	p_value	adjusted p_value		Transposon	baseMean	log2FoldChange	lfcSE	stat	p_value	adjusted p_value
BURDOCK_I:Gypsy:LTR	1190.39	3.78374	0.19138	19.7708	5.31233e-87	1.05184e-84		BURDOCK_I:Gypsy:LTR	812.198	3.42421	0.25352	13.5066	1.42877e-41	2.81468e-39
HETA:telomeric:LINE	2124.25	3.01247	0.210711	14.2967	2.29383e-46	2.2709e-44		HETA:telomeric:LINE	967.228	1.9285	0.301411	6.39825	1.5717e-10	5.16041e-09
TAHRE:telomeric:LINE	110.526	2.58645	0.255578	10.12	4.50502e-24	2.22998e-22		TAHRE:telomeric:LINE	43.2262	1.15453	0.349019	3.30792	0.000939926	0.0111959
BARI_DM:Tc1:DNA	149.601	2.26746	0.240625	9.4232	4.37541e-21	1.44388e-19		BARI_DM:Tc1:DNA	111.382	2.02244	0.270111	7.48743	7.02367e-14	3.45916e-12
BATUMI_I:Pao:LTR/GATE	168.465	2.22144	0.24586	9.03538	1.63433e-19	3.59552e-18		BATUMI_I:Pao:LTR/GATE	142.148	2.18698	0.567144	3.85613	0.000115197	0.00151293
Gypsy12_I:Gypsy:LTR	104.136	2.01757	0.262642	7.68183	1.56828e-14	2.8229e-13		Gypsy12_I:Gypsy:LTR	66.5793	1.46985	0.321118	4.5773	4.7102e-06	7.73258e-05
BLOOD_I:Gypsy:LTR	9403.86	1.73981	0.142978	12.1683	4.58409e-34	3.0255e-32		BLOOD_I:Gypsy:LTR	7256.92	1.53317	0.199248	7.69475	1.41769e-14	1.39642e-12
G7_DM:Jockey:LINE	1.35586	1.53372	1.57181	0.975769	0.329179	0.70845		G7_DM:Jockey:LINE	0.677411	0.580433	2.06563	0.280995	0.778714	0.932448
ACCORD_I:Gypsy:LTR	71.3271	1.44706	0.318101	4.54907	5.38835e-06	7.11262e-05		ACCORD_I:Gypsy:LTR	65.9041	1.58958	0.31652	5.02204	5.11266e-07	1.00719e-05
ROVER-I_DM:Gypsy:LTR	430.683	1.17842	0.193795	6.08074	1.19631e-09	1.97391e-08		ROVER-I_DM:Gypsy:LTR	248.433	0.25712	0.25618	1.00367	0.315539	0.733321
HMSBEAGLE_I:Gypsy:LTR	3837.42	1.0361	0.200961	5.15574	2.52629e-07	3.57289e-06		HMSBEAGLE_I:Gypsy:LTR	2910.02	0.758286	0.233361	3.24941	0.00115644	0.0126566
G6_DM:Jockey:LINE	14.1	0.916387	0.477616	1.91867	0.0550263	0.234836		G6_DM:Jockey:LINE	11.7307	0.854949	0.523704	1.63251	0.102573	0.367397
MDG3_I:Gypsy:LTR	212.554	0.883451	0.234126	3.7734	0.000161035	0.00177138		MDG3_I:Gypsy:LTR	152.471	0.466221	0.257192	1.81274	0.0698724	0.320113
DIVER2_I:Pao:LTR	192.157	0.528134	0.207962	2.53956	0.0110991	0.0708911		DIVER2_I:Pao:LTR	161.268	0.459258	0.2348	1.95596	0.0504702	0.276184
HOBO:hAT:DNA	212.54	0.527513	0.182071	2.89729	0.00376407	0.0276032		HOBO:hAT:DNA	162.818	0.22727	0.218294	1.04112	0.29782	0.724327
Gypsy9_I:Gypsy:LTR	5.00244	0.502801	0.770365	0.652679	0.513963	0.795037		Gypsy9_I:Gypsy:LTR	4.40159	0.481441	0.830024	0.580032	0.561893	0.871038
Invader2_I:Gypsy:LTR	112.949	0.487729	0.254951	1.91303	0.0557439	0.234836		Invader2_I:Gypsy:LTR	94.636	0.432655	0.252526	1.71331	0.0866558	0.35565
ROOA_I:Pao:LTR	820.997	0.485312	0.267349	1.81527	0.0694817	0.273938		ROOA_I:Pao:LTR	539.498	-0.259084	0.279933	-0.925522	0.354694	0.745656
Gypsy_DS:Gypsy:LTR	2.32376	0.47397	1.18464	0.400097	0.689085	0.882648		Gypsy_DS:Gypsy:LTR	2.1342	0.590813	1.18948	0.496699	0.619402	0.871038
TOM_I:Gypsy:LTR	18.699	0.45968	0.439056	1.04698	0.295111	0.695619		TOM_I:Gypsy:LTR	13.7553	0.0670974	0.475862	0.141002	0.887869	0.959253
BLASTOPIA_I:Gypsy:LTR	512.181	0.442012	0.219914	2.00993	0.0444384	0.199973		BLASTOPIA_I:Gypsy:LTR	376.689	0.0277784	0.241994	0.11479	0.908612	0.959253
MAX_I:Pao:LTR	1079.49	0.416032	0.178864	2.32597	0.0200199	0.116587		MAX_I:Pao:LTR	841.131	0.155099	0.199556	0.777224	0.437027	0.819945
BS:Jockey:LINE	374.779	0.398715	0.182007	2.19066	0.0284766	0.150063		BS:Jockey:LINE	296.53	0.176304	0.208067	0.847344	0.396803	0.781702
TART:telomeric:LINE	1847.56	0.396891	0.174914	2.26907	0.0232642	0.131609		TART:telomeric:LINE	1400.6	0.0598898	0.198597	0.301565	0.762984	0.922134
TC1-2_DM:Tc1:DNA	117.635	0.393231	0.218008	1.80375	0.0712707	0.273938		TC1-2_DM:Tc1:DNA	97.7117	0.286107	0.248816	1.14987	0.250196	0.657181
IVK_DM:I:LINE	62.4237	0.384736	0.260956	1.47433	0.140392	0.414888		IVK_DM:I:LINE	56.9203	0.565529	0.337263	1.67682	0.0935783	0.361916
I_DM:I:LINE	1069.97	0.360703	0.165767	2.17597	0.0295578	0.150063		I_DM:I:LINE	906.371	0.319568	0.185976	1.71832	0.0857378	0.35565
Jockey2:Jockey:LINE	52.9343	0.341641	0.279191	1.22368	0.221073	0.561185		Jockey2:Jockey:LINE	42.0261	0.139989	0.314282	0.445424	0.656013	0.873343
STALKER4_I:Gypsy:LTR	154.158	0.330158	0.214066	1.54232	0.122995	0.380757		STALKER4_I:Gypsy:LTR	130.125	0.282561	0.236155	1.19651	0.231498	0.631756
FW2_DM:Jockey:LINE	9.31329	0.319372	0.584821	0.546102	0.584996	0.846865		FW2_DM:Jockey:LINE	6.67568	-0.302683	0.713145	-0.424434	0.671249	0.873343
Invader3_I:Gypsy:LTR	47.9004	0.293956	0.290803	1.01084	0.312093	0.699544		Invader3_I:Gypsy:LTR	45.5807	0.56587	0.316607	1.78729	0.0738904	0.323476
Copia2_I:Copia:LTR	115.561	0.277214	0.277702	0.998242	0.318162	0.699544		Copia2_I:Copia:LTR	113.223	0.600715	0.259857	2.31172	0.0207933	0.141251
5S_DM:RNA:RNA	50.2638	0.26343	0.29811	0.883667	0.376876	0.746215		5S_DM:RNA:RNA	57.1021	0.951673	0.33412	2.84829	0.00439545	0.037648
R1_DM:R1:LINE	249.552	0.257176	0.18483	1.39142	0.164099	0.463248		R1_DM:R1:LINE	248.588	0.625104	0.205809	3.03731	0.002387	0.0223923
FW3_DM:Jockey:LINE	25.2868	0.252825	0.373287	0.677294	0.498219	0.795037		FW3_DM:Jockey:LINE	19.5222	-0.045389	0.411773	-0.110228	0.912228	0.959253
Invader1_I:Gypsy:LTR	38.7082	0.251321	0.334241	0.751917	0.452101	0.793342		Invader1_I:Gypsy:LTR	32.3529	0.188649	0.339342	0.555926	0.578261	0.871038
PENELOPE:Penelope:LINE	3.36363	0.215707	0.929255	0.232129	0.816438	0.931269		PENELOPE:Penelope:LINE	2.66527	0.0768321	1.06813	0.0719314	0.942656	0.974285
Gypsy_I:Gypsy:LTR	264.944	0.195354	0.207353	0.94213	0.346126	0.713885		Gypsy_I:Gypsy:LTR	291.412	0.805996	0.260657	3.09217	0.00198699	0.0206019
G_DM:Jockey:LINE	178.399	0.170645	0.235414	0.724875	0.468528	0.793342		G_DM:Jockey:LINE	149.563	0.0973954	0.245056	0.397441	0.691043	0.879786
DM297_I:Gypsy:LTR	534.57	0.163967	0.164116	0.999093	0.31775	0.699544		DM297_I:Gypsy:LTR	460.125	0.165381	0.194024	0.852378	0.394004	0.781702
DMSAT6:Satellite:Satellite	21.7037	0.15945	0.384525	0.414667	0.678386	0.882648		DMSAT6:Satellite:Satellite	18.8694	0.205595	0.4185	0.491265	0.623239	0.871038
S_DM:Tc1:DNA	223.731	0.150916	0.190112	0.793827	0.427296	0.792895		S_DM:Tc1:DNA	204.583	0.3176	0.209505	1.51595	0.129531	0.411574
TART_B1:telomeric:LINE	992.499	0.150162	0.222252	0.675636	0.499272	0.795037		TART_B1:telomeric:LINE	747.622	-0.238813	0.250432	-0.953605	0.340284	0.733321
LINEJ1_DM:Jockey:LINE	443.919	0.148787	0.189475	0.785264	0.432299	0.792895		LINEJ1_DM:Jockey:LINE	363.749	0.0147292	0.212005	0.0694757	0.944611	0.974285
FW_DM:Jockey:LINE	447.418	0.146179	0.165383	0.883883	0.37676	0.746215		FW_DM:Jockey:LINE	375.378	0.0788953	0.190197	0.414809	0.678282	0.873343
Gypsy7_I:Gypsy:LTR	14.0903	0.121556	0.476214	0.255255	0.798526	0.924609		Gypsy7_I:Gypsy:LTR	11.9788	0.144799	0.520977	0.277938	0.78106	0.932448
DOC6_DM:Jockey:LINE	38.5733	0.120502	0.303111	0.39755	0.690962	0.882648		DOC6_DM:Jockey:LINE	26.2691	-0.590165	0.374977	-1.57387	0.115518	0.385712
MDG1_I:Gypsy:LTR	687.411	0.120022	0.163076	0.735989	0.461738	0.793342		MDG1_I:Gypsy:LTR	608.323	0.196975	0.186147	1.05817	0.289976	0.721325
DMRP1:DMRP1:Unknown	10.7537	0.118811	0.534465	0.222299	0.824081	0.931269		DMRP1:DMRP1:Unknown	7.97479	-0.237578	0.644039	-0.368887	0.712212	0.890759
CIRCE:Composite:LINE	18.4228	0.112138	0.489831	0.228931	0.818922	0.931269		CIRCE:Composite:LINE	15.6538	0.0470553	0.467843	0.100579	0.919884	0.959253
DOC2_DM:Jockey:LINE	91.9489	0.110836	0.221633	0.500088	0.617013	0.866443		DOC2_DM:Jockey:LINE	94.2839	0.549371	0.248555	2.21026	0.0270869	0.175312
SAR_DM:Satellite:Satellite	116.104	0.0964126	0.217277	0.443732	0.657236	0.882648		SAR_DM:Satellite:Satellite	104.12	0.213888	0.235199	0.909393	0.363143	0.753043
DOC4_DM:Jockey:LINE	15.0291	0.0949904	0.450588	0.210814	0.833032	0.931269		DOC4_DM:Jockey:LINE	12.3116	0.00720819	0.500693	0.0143964	0.988514	0.993557
QUASIMODO_I:Gypsy:LTR	116.799	0.080251	0.220216	0.36442	0.715544	0.883013		QUASIMODO_I:Gypsy:LTR	97.8629	0.00936153	0.243728	0.0384097	0.969361	0.979303
Stalker2_I:Gypsy:LTR	172.831	0.0763653	0.250161	0.305264	0.760165	0.906703		Stalker2_I:Gypsy:LTR	150.658	0.12391	0.243951	0.507931	0.611502	0.871038
P_DG:P:DNA	242.255	0.0737408	0.180146	0.409339	0.682291	0.882648		P_DG:P:DNA	200.589	-0.0391391	0.208335	-0.187866	0.850982	0.959253
TRANSIB2:Transib:DNA	32.9507	0.0666086	0.32417	0.205475	0.837201	0.931269		TRANSIB2:Transib:DNA	26.7526	-0.11114	0.366909	-0.302909	0.761959	0.922134
Gypsy11_I:Gypsy:LTR	178.27	0.0530678	0.205627	0.258079	0.796346	0.924609		Gypsy11_I:Gypsy:LTR	152.72	0.0361787	0.243773	0.148411	0.882018	0.959253
DOC3_DM:Jockey:LINE	203.817	0.0408793	0.190306	0.214809	0.829916	0.931269		DOC3_DM:Jockey:LINE	171.31	-0.024315	0.211007	-0.115233	0.90826	0.959253
DMRT1A:R1:LINE	33.4736	0.0399073	0.318708	0.125216	0.900353	0.963621		DMRT1A:R1:LINE	28.2633	-0.021213	0.358052	-0.0592456	0.952757	0.977568
G5_DM:Jockey:LINE	82.8387	0.0343171	0.246966	0.138955	0.889486	0.963621		G5_DM:Jockey:LINE	64.0281	-0.289993	0.288476	-1.00526	0.314773	0.733321
NINJA_I:Pao:LTR	67.6672	0.0332023	0.254173	0.130629	0.896069	0.963621		NINJA_I:Pao:LTR	74.1082	0.640718	0.26639	2.40519	0.0161643	0.117939
Ulysses_I:Gypsy:LTR	7.89698	0.030301	0.626827	0.0483403	0.961445	0.994237		Ulysses_I:Gypsy:LTR	4.61372	-1.26951	0.828142	-1.53296	0.125287	0.411358
DOC:Jockey:LINE	567.023	0.0302627	0.165531	0.182822	0.854937	0.945685		DOC:Jockey:LINE	526.123	0.23735	0.193193	1.22856	0.219235	0.608301
ROO_I:Pao:LTR	47845.1	0.025013	0.19212	0.130194	0.896413	0.963621		ROO_I:Pao:LTR	38124.2	-0.201294	0.210336	-0.957013	0.338561	0.733321
BEL_I:Pao:LTR	977.965	0.0207801	0.156857	0.132478	0.894606	0.963621		BEL_I:Pao:LTR	749.333	-0.328329	0.194175	-1.69089	0.0908585	0.361916
G3_DM:Jockey:LINE	12.6103	0.00538959	0.492582	0.0109415	0.99127	0.994237		G3_DM:Jockey:LINE	11.2646	0.0853625	0.529802	0.161121	0.871998	0.959253
BS2:Jockey:LINE	64.3052	0.0047601	0.25591	0.0186006	0.98516	0.994237		BS2:Jockey:LINE	61.5018	0.274139	0.28779	0.952567	0.340809	0.733321
Baggins1:LOA:LINE	54.1858	-0.029336	0.270921	-0.108283	0.913771	0.972093		Baggins1:LOA:LINE	46.7557	-0.0580248	0.323034	-0.179625	0.857447	0.959253
OSVALDO_I:Gypsy:LTR	13.5907	-0.0338389	0.472148	-0.07167	0.942865	0.987763		OSVALDO_I:Gypsy:LTR	12.4279	0.13526	0.499164	0.270973	0.786412	0.932448
MICROPIA_I:Gypsy:LTR	66.5104	-0.0462997	0.282606	-0.163831	0.869864	0.956851		MICROPIA_I:Gypsy:LTR	53.1286	-0.25734	0.320703	-0.802425	0.422307	0.806552
TV1I:Gypsy:LTR	15.2388	-0.0465418	0.452551	-0.102843	0.918087	0.972093		TV1I:Gypsy:LTR	14.2478	0.12993	0.488966	0.265725	0.790451	0.932448
R1-2_DM:R1:LINE	4.51934	-0.0624199	0.795936	-0.0784233	0.937491	0.987358		R1-2_DM:R1:LINE	5.32063	0.716264	0.754513	0.949307	0.342465	0.733321
IDEFIX_I:Gypsy:LTR	102.95	-0.0788208	0.215791	-0.365265	0.714913	0.883013		IDEFIX_I:Gypsy:LTR	88.0035	-0.105374	0.243388	-0.432946	0.665054	0.873343
MARINA:Mariner:DNA	67.8986	-0.0806198	0.258354	-0.312052	0.755001	0.906001		MARINA:Mariner:DNA	57.7803	-0.114181	0.296366	-0.385269	0.700038	0.884023
FB4_DM:Tc1:DNA	511.807	-0.0864327	0.158681	-0.544696	0.585962	0.846865		FB4_DM:Tc1:DNA	453.516	0.000398425	0.182072	0.00218829	0.998254	0.998254
PROTOP_A:P:DNA	486.214	-0.0874757	0.162754	-0.537472	0.590942	0.847873		PROTOP_A:P:DNA	462.088	0.192607	0.195311	0.986157	0.324056	0.733321
DMCR1A:CR1:LINE	464.85	-0.0998297	0.161038	-0.619915	0.535314	0.8091		DMCR1A:CR1:LINE	408.952	-0.0340719	0.186653	-0.182541	0.855158	0.959253
DNAREP1_DM:Penelope:LINE	5073.05	-0.119752	0.14614	-0.819432	0.41254	0.785413		DNAREP1_DM:Penelope:LINE	4290.85	-0.170703	0.169245	-1.00862	0.313159	0.733321
PROTOP_B:P:DNA	407.694	-0.122343	0.163344	-0.748992	0.453862	0.793342		PROTOP_B:P:DNA	356.56	-0.0687983	0.191171	-0.359879	0.718938	0.890759
Gypsy8_I:Gypsy:LTR	94.387	-0.123181	0.22323	-0.551813	0.581076	0.846865		Gypsy8_I:Gypsy:LTR	83.7737	-0.0289088	0.245776	-0.117622	0.906367	0.959253
XDMR_DM:XDMR_DM:Unknown	62.7148	-0.127722	0.274074	-0.466011	0.641207	0.882648		XDMR_DM:XDMR_DM:Unknown	53.2443	-0.179998	0.293233	-0.613838	0.539322	0.871038
R2_DM:R2:LINE	254.262	-0.139111	0.184877	-0.752454	0.451778	0.793342		R2_DM:R2:LINE	242.625	0.155516	0.20887	0.744559	0.456538	0.830216
BS3_DM:Jockey:LINE	24.7244	-0.139557	0.374162	-0.372984	0.70916	0.883013		BS3_DM:Jockey:LINE	22.0427	-0.0201833	0.415335	-0.0485953	0.961242	0.978395
TIRANT_I:Gypsy:LTR	9307.64	-0.140881	0.167026	-0.843469	0.398966	0.768834		TIRANT_I:Gypsy:LTR	9460.88	0.325505	0.195658	1.66364	0.0961843	0.361916
DM176_I:Gypsy:LTR	329.667	-0.143449	0.184106	-0.779166	0.435882	0.792895		DM176_I:Gypsy:LTR	263.367	-0.382354	0.230646	-1.65775	0.0973682	0.361916
PLACW_DM:P:DNA	26.6983	-0.157166	0.363713	-0.432115	0.665658	0.882648		PLACW_DM:P:DNA	20.9607	-0.458397	0.412789	-1.11049	0.266789	0.673814
G5A_DM:Jockey:LINE	295.131	-0.189516	0.180914	-1.04755	0.294848	0.695619		G5A_DM:Jockey:LINE	238.229	-0.394478	0.205173	-1.92266	0.0545226	0.290296
Gypsy6_I:Gypsy:LTR	372.545	-0.194875	0.194062	-1.00419	0.315287	0.699544		Gypsy6_I:Gypsy:LTR	328.39	-0.121763	0.20743	-0.587008	0.557199	0.871038
PROTOP:P:DNA	484.995	-0.198857	0.193931	-1.0254	0.305174	0.699544		PROTOP:P:DNA	447.451	0.00950437	0.207669	0.045767	0.963496	0.978395
TC1_DM:Tc1:DNA	148.046	-0.205346	0.207135	-0.991364	0.321508	0.699544		TC1_DM:Tc1:DNA	130.149	-0.14309	0.247597	-0.577913	0.563323	0.871038
FROGGER_I:Copia:LTR	45.5039	-0.206359	0.295067	-0.699362	0.484326	0.795037		FROGGER_I:Copia:LTR	37.7125	-0.29614	0.33613	-0.881028	0.378303	0.776308
Copia_I:Copia:LTR	5052.77	-0.229566	0.148875	-1.542	0.123073	0.380757		Copia_I:Copia:LTR	4444.44	-0.159911	0.247469	-0.646185	0.51816	0.871038
Transib-N1_DM:Transib:DNA	10.8835	-0.233045	0.528695	-0.440792	0.659363	0.882648		Transib-N1_DM:Transib:DNA	11.521	0.281237	0.52249	0.538262	0.590396	0.871038
G4_DM:Jockey:LINE	70.4921	-0.235778	0.24515	-0.96177	0.336165	0.713885		G4_DM:Jockey:LINE	57.7812	-0.410064	0.287425	-1.42668	0.153672	0.473021
ALUII_DM:ALUII_DM:Unknown	2.09748	-0.246883	1.19338	-0.206877	0.836106	0.931269		ALUII_DM:ALUII_DM:Unknown	2.41633	0.535345	1.11147	0.481655	0.630051	0.871038
TRANSIB4:Transib:DNA	15.5611	-0.257218	0.454949	-0.565377	0.571817	0.846865		TRANSIB4:Transib:DNA	15.4801	0.180364	0.455639	0.395847	0.692218	0.879786
Gypsy2_I:Gypsy:LTR	94.2758	-0.293273	0.229716	-1.27668	0.201717	0.532532		Gypsy2_I:Gypsy:LTR	85.4741	-0.151861	0.269331	-0.563846	0.572859	0.871038
LOOPER1_DM:PiggyBac:DNA	18.9313	-0.300553	0.416872	-0.72097	0.470928	0.793342		LOOPER1_DM:PiggyBac:DNA	17.0228	-0.227598	0.462005	-0.492631	0.622273	0.871038
DMRT1B:R1:LINE	170.864	-0.302515	0.198659	-1.52279	0.127812	0.389336		DMRT1B:R1:LINE	157.699	-0.0985989	0.234602	-0.420282	0.67428	0.873343
S2_DM:Tc1:DNA	65.5302	-0.341568	0.259981	-1.31382	0.188907	0.512763		S2_DM:Tc1:DNA	53.948	-0.523556	0.313203	-1.67161	0.0946003	0.361916
MINOS:Tc1:DNA	16.8286	-0.349118	0.430395	-0.811156	0.417276	0.786863		MINOS:Tc1:DNA	15.8163	-0.0589981	0.466176	-0.126558	0.899291	0.959253
NOMAD_I:Gypsy:LTR	236.524	-0.358084	0.216551	-1.65358	0.0982127	0.329595		NOMAD_I:Gypsy:LTR	202.725	-0.372946	0.230798	-1.6159	0.106116	0.373302
XDMR:XDMR:Unknown	9.19446	-0.358748	0.574507	-0.624446	0.532335	0.8091		XDMR:XDMR:Unknown	7.75867	-0.467574	0.658416	-0.710151	0.477611	0.839172
Invader4_I:Gypsy:LTR	35.976	-0.372121	0.332741	-1.11835	0.263417	0.651957		Invader4_I:Gypsy:LTR	33.206	-0.149812	0.351395	-0.426336	0.669863	0.873343
DMRT1C:R1:LINE	65.3912	-0.37371	0.257144	-1.45331	0.146138	0.425519		DMRT1C:R1:LINE	54.3601	-0.505809	0.288871	-1.75099	0.079948	0.342386
Gypsy4_I:Gypsy:LTR	108.754	-0.39094	0.222019	-1.76085	0.0782646	0.28697		Gypsy4_I:Gypsy:LTR	100.381	-0.174182	0.247372	-0.704129	0.481352	0.839172
ALA_DM:ALA_DM:Unknown	2.36796	-0.405462	1.14161	-0.355166	0.722465	0.883013		ALA_DM:ALA_DM:Unknown	1.13585	-3.45423	1.73613	-1.98962	0.046633	0.270197
Rehavkus-1_DY:Tc1:DNA	4.13472	-0.420343	0.835325	-0.503209	0.614817	0.866443		Rehavkus-1_DY:Tc1:DNA	3.73472	-0.400765	0.923445	-0.433989	0.664296	0.873343
G2_DM:Jockey:LINE	84.5922	-0.431155	0.254017	-1.69735	0.0896312	0.316722		G2_DM:Jockey:LINE	70.4335	-0.518677	0.281726	-1.84107	0.0656112	0.315254
POGON1:Pogo:DNA	183.991	-0.431418	0.197531	-2.18405	0.0289586	0.150063		POGON1:Pogo:DNA	157.618	-0.45714	0.233239	-1.95997	0.0499995	0.276184
Gypsy5_I:Gypsy:LTR	30.6542	-0.432516	0.331241	-1.30575	0.191639	0.512763		Gypsy5_I:Gypsy:LTR	24.7665	-0.612481	0.383035	-1.59902	0.109816	0.379541
Mariner2_DM:Tc1:DNA	82.3604	-0.434721	0.242754	-1.79079	0.0733268	0.273938		Mariner2_DM:Tc1:DNA	87.9882	0.204019	0.251564	0.811	0.417365	0.806552
TRANSIB3:Transib:DNA	78.1025	-0.449003	0.265805	-1.68922	0.0911776	0.316722		TRANSIB3:Transib:DNA	72.2542	-0.22093	0.289303	-0.763663	0.445068	0.827155
ACCORD2_I:Gypsy:LTR	33.5941	-0.458832	0.322381	-1.42326	0.154661	0.443809		ACCORD2_I:Gypsy:LTR	28.8037	-0.466687	0.35989	-1.29675	0.194718	0.564109
Gypsy10_I:Gypsy:LTR	33.2945	-0.480397	0.346908	-1.3848	0.166114	0.463248		Gypsy10_I:Gypsy:LTR	30.3773	-0.317528	0.369255	-0.859916	0.389835	0.781702
RSP:Satellite:Satellite	2.05206	-0.500661	1.19872	-0.417662	0.676194	0.882648		RSP:Satellite:Satellite	1.0162	-3.28432	1.76966	-1.85591	0.0634667	0.312574
GTWIN_I:Gypsy:LTR	1921.21	-0.506824	0.181664	-2.78989	0.00527252	0.0359986		GTWIN_I:Gypsy:LTR	1956.53	0.0247894	0.174049	0.142428	0.886742	0.959253
Invader5_I:Gypsy:LTR	4.33835	-0.555878	0.831726	-0.668343	0.503915	0.795037		Invader5_I:Gypsy:LTR	3.8448	-0.443352	0.897548	-0.493959	0.621335	0.871038
Transib5:Transib:DNA	11.5612	-0.570461	0.541695	-1.0531	0.292294	0.695619		Transib5:Transib:DNA	8.17876	-1.52852	0.693803	-2.20311	0.0275871	0.175312
M4DM:Transib:DNA	34.3246	-0.583815	0.325799	-1.79195	0.0731414	0.273938		M4DM:Transib:DNA	34.2097	-0.103837	0.333413	-0.311437	0.755469	0.922134
TABOR_I:Gypsy:LTR	129.998	-0.587074	0.209841	-2.79771	0.00514659	0.0359986		TABOR_I:Gypsy:LTR	109.166	-0.680792	0.251382	-2.7082	0.00676495	0.0512575
ARS406_DM:ARS406_DM:Unknown	5.40298	-0.588566	0.756386	-0.778129	0.436493	0.792895		ARS406_DM:ARS406_DM:Unknown	3.74112	-1.41399	0.928739	-1.52248	0.127889	0.411574
DM412:Gypsy:LTR	1198.05	-0.607188	0.17211	-3.52792	0.000418845	0.00394911		DM412:Gypsy:LTR	1132.87	-0.28632	0.194372	-1.47305	0.140737	0.440082
HELENA_RT:Jockey:LINE	6.87635	-0.610169	0.657404	-0.928149	0.35333	0.72123		HELENA_RT:Jockey:LINE	6.01007	-0.545297	0.736983	-0.739904	0.459358	0.830216
DIVER_I:Pao:LTR	1225.81	-0.621535	0.189517	-3.27957	0.00103965	0.00895005		DIVER_I:Pao:LTR	1217.08	-0.146223	0.217256	-0.673041	0.500921	0.858099
Invader6_I:Gypsy:LTR	39.9876	-0.642898	0.30822	-2.08584	0.0369929	0.17034		Invader6_I:Gypsy:LTR	35.4613	-0.539192	0.328777	-1.64	0.101006	0.367397
Gypsy3_I:Gypsy:LTR	217.451	-0.723335	0.204504	-3.53702	0.000404665	0.00394911		Gypsy3_I:Gypsy:LTR	163.685	-1.31593	0.243252	-5.40974	6.31154e-08	1.55422e-06
TRANSPAC_I:Gypsy:LTR	105.071	-0.740331	0.239446	-3.09185	0.00198914	0.0164104		TRANSPAC_I:Gypsy:LTR	102.118	-0.306847	0.242407	-1.26583	0.205573	0.578541
DM1731_I:Copia:LTR	849.912	-0.760243	0.177721	-4.27773	1.88806e-05	0.000233647		DM1731_I:Copia:LTR	715.309	-0.844615	0.208273	-4.05532	5.00659e-05	0.000758692
DOC5_DM:Jockey:LINE	18.6661	-0.763855	0.418891	-1.82352	0.0682252	0.273938		DOC5_DM:Jockey:LINE	18.9095	-0.252573	0.424268	-0.595314	0.551634	0.871038
TRANSIB1:Transib:DNA	6.54675	-0.867507	0.70828	-1.22481	0.220647	0.561185		TRANSIB1:Transib:DNA	5.80931	-0.722496	0.725843	-0.995389	0.319547	0.733321
HETRP_DM:Satellite:Satellite	19.7643	-0.918355	0.418707	-2.19331	0.0282847	0.150063		HETRP_DM:Satellite:Satellite	17.5125	-0.889172	0.476266	-1.86696	0.0619066	0.312574
POGO:Pogo:DNA	762.717	-1.01466	0.173639	-5.84353	5.11053e-09	7.78373e-08		POGO:Pogo:DNA	661.336	-0.982947	0.192171	-5.11496	3.13801e-07	6.86876e-06
DMRPR:DMRPR:Unknown	927.501	-1.13059	0.903127	-1.25187	0.210619	0.548718		DMRPR:DMRPR:Unknown	1047.15	-0.131521	0.268877	-0.489149	0.624736	0.871038
ZAM_I:Gypsy:LTR	15.1627	-1.30361	0.486126	-2.68164	0.00732628	0.0483535		ZAM_I:Gypsy:LTR	17.4798	-0.279075	0.459033	-0.607962	0.543212	0.871038
Rehavkus-1_DY:MuDR:DNA	1.91973	-2.43245	1.45888	-1.66734	0.0954462	0.325834		Rehavkus-1_DY:MuDR:DNA	2.36019	-0.809294	1.18527	-0.682795	0.494736	0.854939
NOF_FB:MuDR:DNA	3.43993	-5.26563	1.40945	-3.73594	0.000187016	0.0019489		NOF_FB:MuDR:DNA	3.08115	-3.86186	1.41011	-2.7387	0.00616825	0.0486058
