# Supplementary material for: Acetyltransferase Enok regulates transposon silencing and piRNA cluster transcription
Source: PLoS Genet. 2021 Feb 1;17(2):e1009349. doi: 10.1371/journal.pgen.1009349 (PMC7877743; doi:10.1371/journal.pgen.1009349)
Supplement: S2 Table — The abundance of piRNAs mapping to the sense or antisense strand of each piRNA clusters or genic regions obtained from the small RNA-seq analysis of triplicate samples of the WT ovary or the enok mutants are shown. The unique reads mapping to each piRNA cluster or genic region were normalized to miRNAs and defined as the abundance of piRNAs. The results of DESeq2 analysis on piRNA reads mapping to piRNA clusters are also shown. Genotypes are as described in S1 Table. (XLSX) [file pgen.1009349.s018.xlsx]

## Sheet: piRNA clusters
	WT						enok1						enok2
	Sense			Antisense			Sense			Antisense			Sense			Antisense
Cluster name	1	2	3	1	2	3	1	2	3	1	2	3	1	2	3	1	2	3
1/42AB	29654.6	29132.3	30096.9	25488.9	26101.4	25670.4	2103.98	3204.33	2672.44	2327.35	3420.62	2902.34	4086.49	3020.37	3323.02	4485.35	3400.02	3703.72
2	18086.4	18833.8	18953.7	4.20409	6.75363	7.57213	19633.1	25430.3	23452.3	2.0098	4.68496	3.40168	26117.1	19448.3	24173.4	3.95352	5.56811	5.39314
3	2516.71	2627.14	2496.34	2711.35	3292.8	2940.32	734.47	1178.44	1119.74	1779.39	2661.26	2283.06	1400.64	1276.28	1300.61	2611.89	2364.41	2383.77
4	209.275	209.21	211.392	96.4956	92.5291	86.7947	74.8655	126.452	96.647	20.1194	16.1087	19.826	141.165	114.686	98.1632	22.8606	24.6857	16.5063
5	6894.67	6869.9	6993.7	3400.35	3492.41	3389.39	1187.64	1367.75	1400.9	578.245	627.223	695.838	1367.38	1274.21	1401.05	521.77	589.459	600.841
6	4285.01	4502.13	4740.26	1659.28	1758.72	1798.2	5480.38	7848.72	8665.21	3010.06	3669.63	3993.37	9703.72	9499.84	9397.39	4494.85	4336.64	4354.18
7	1801.14	2050.98	1692.69	2152.52	2136.96	1832.8	714.818	1181.56	1318.39	990.665	1546.01	1581.02	723.853	616.603	626.397	979.248	981.93	853.78
8/flam	10093.4	12425.1	12272	269.011	307.651	293.889	9575.94	10600.8	12684.9	154.495	191.3	174.936	10372.8	10654.8	11219.6	179.304	167.342	174.814
9	798.421	968.268	936.8	796.642	897.397	885.269	574.344	859.883	708.653	543.73	879.517	648.681	839.116	754.245	787.176	823.799	758.386	751.904
10	804.117	1054.64	995.03	1541.08	1683.07	1759.5	1379.37	1530.32	1498.12	1594.53	2756.94	2177.75	1847.24	1723.62	1718.89	3258.03	3045.58	2511.06
11	31.617	38.1438	44.9583	388.743	407.981	351.091	12.6249	10.0898	5.91748	32.5209	29.1502	20.5858	16.9588	9.48681	11.0294	46.1124	19.656	28.4676
12	935.867	877.793	1062.71	783.865	779.416	804.803	1014.13	1868.43	1627.36	1216.55	1679.03	1520.27	1827.38	1689.12	1821.38	1729.95	1510.72	1608.04
13	1093.28	1162.39	1159.8	1221.09	1373.2	1340.83	344.706	545.106	493.665	525.251	785.939	676.578	566.092	532.451	511.316	713.111	676.742	722.82
14	508.322	583.709	546.512	486.469	532.745	495.378	576.675	777.31	715.878	582.343	802.238	693.203	857.95	779.235	714.103	828.364	792.857	715.397
15	1043.07	1083.86	1122.87	926.882	929.027	953.815	400.184	601.732	540.798	349.876	503.377	466.934	527.842	526.418	561.178	466.573	453.078	457.505
16	420.309	431.798	456.66	1201.13	1110.92	1286.01	761.242	1057.27	856.57	1359.51	2450.3	1845.22	1050.2	1005.16	1001.65	2420.01	2060.02	2112.14
17	607.403	829.457	803.731	2872.72	3641.32	3553.87	363.538	569.345	482.419	2792.71	3102.23	3693.23	639.291	513.496	538.985	2866.61	2962.97	3189.86
18	342.678	503.686	473.72	1636.91	1791.93	1705.88	175.395	222.937	267.584	1047.05	1599.26	1562.22	155.374	205.609	204.058	1653.67	1443.84	1567.95
19	1825.02	2282.56	2224.59	12.6852	16.4324	12.5124	1733.72	1848.93	2244.46	6.99681	7.63299	12.1357	1693.7	1903.8	2014.88	7.53401	3.8804	11.0847
20	359.047	352.279	359.428	397.135	411.693	398.87	144.143	240.77	199.588	124.847	216.365	205.847	179.124	169.078	203.272	241.985	222.34	222.161
21	766.241	884.41	991.819	252.904	269.292	321.019	589.649	732.089	761.818	152.537	176.717	191.215	663.824	696.151	753.857	165.025	186.785	185.695
22	1021.89	1141.89	1201.6	1684.58	1762.49	1691	1116.74	1695	1195.05	870.366	1387.33	1430.07	1443.99	1363.05	1325.3	1844.18	1915.86	1692.57
23	498.29	512.762	590.227	456.239	458.054	554.096	737.388	1025.01	1062.94	595.468	836.355	923.297	1225.99	1194.47	1186.63	1002.57	885.353	974.915
24	271.034	295.485	333.42	427.506	449.881	472.707	89.4002	120.203	113.071	105.004	146.517	141.548	98.1524	88.097	110.102	124.551	142.058	144.979
25	295.957	362.495	339.931	345.912	404.382	359.851	145.769	180.769	209.984	168.823	215.986	218.037	190.425	230.32	227.901	221.176	264.772	239.717
26	770.377	723.914	846.799	573.082	542.978	634.725	1523.51	1879.36	1881.69	993.006	1309.45	1288.15	1898.89	1877.16	1896.51	1333.2	1267.08	1358.29
27	2784.77	2935.08	2746.43	669.38	752.816	766.424	1663.28	2144.35	1854.66	383.192	491.376	452.8	2191.86	1838.88	1971.87	412.694	417.511	430.676
28	428.834	448.259	522.398	361.075	373.167	439.676	694.708	907.985	1059.43	700.355	800.977	960.151	1012.23	985.196	1126.93	925.399	941.288	983.822
29	687.006	676.315	687.954	380.279	392.433	392.386	14.7129	23.1655	19.5682	12.4265	18.6476	14.2837	19.9417	16.4054	18.0906	12.7633	13.8199	12.5793
30	380.526	390.942	427.759	343.863	376.443	383.462	121.996	209.344	149.529	124.724	200.636	177.946	189.773	185.707	174.575	213.578	177.599	188.68
31	633.318	661.919	675.565	384.385	387.603	417.423	1233.79	1678.95	1940.42	652.078	896.395	1017.4	2100.1	1961.8	2052.98	1149.53	1081.24	1105.37
32	365.253	313.389	425.714	254.087	268.773	278.02	660.456	1081.7	1119.41	469.287	704.341	712.978	1467.81	1144.87	1235.82	971.93	792.497	813.455
33	387.71	355.677	387.476	89.4701	93.273	104.559	13.6386	24.1206	15.7817	47.1051	54.9202	63.6858	24.7225	22.5604	21.0922	47.1685	43.5558	49.9689
34	424.76	405.44	494.488	439.855	410.318	523.789	697.478	1018.05	995.357	749.238	1370.32	1175.94	1240.32	929.754	1107.16	1366.57	1076.8	1324.47
35	325.819	355.433	360.725	376.399	391.916	429.36	263.951	403.04	428.963	202.23	313.489	323.223	424.623	402.805	440.908	282.351	292.256	279.3
36	377.604	362.564	398.501	320.818	309.619	307.948	92.6689	159.981	135.124	82.6482	129.264	122.38	170.045	147.805	160.23	150.1	123.167	132.153
37	352.728	329.607	372.469	528.8	551.221	606.315	458.885	780.069	660.143	692.544	1083.13	942.734	826.937	785.37	777.658	1152.85	1031.67	1073.74
38	233.68	225.908	233.014	96.5459	105.627	106.428	154.36	209.981	196.442	69.0388	91.1847	89.548	285.136	234.356	234.023	127.945	109.94	93.8215
39	277.363	273.845	334.518	373.829	381.157	460.35	737.027	896.091	1046.48	704.524	1028.23	1187.73	1138.58	1053.72	1122.47	1311.52	1291.09	1372.88
40	166.579	186.134	184.098	341.472	357.041	340.268	156.669	180.634	192.353	223.549	301.084	336.066	224.877	190.722	228.46	323.514	367.119	328.803
41	90.504	104.341	120.938	96.6884	99.7682	103.122	44.845	53.87	52.8939	39.3464	55.5414	40.1282	48.8834	45.1701	49.9266	49.3143	48.5115	45.2168
42	132.364	128	138.595	243.795	200.853	245.199	13.286	10.6342	21.8744	7.20768	10.0106	11.6171	12.6194	15.5078	15.9471	3.40574	5.42796	11.7888
43	542.622	597.123	622.229	654.908	703.807	631.276	263.217	418.983	383.832	223.393	311.541	342.02	330.6	295.636	250.806	308.518	310.341	222.656
44	337.555	333.308	372.266	273.015	273.34	286.876	145.767	248.784	219.212	160.541	244.714	205.154	243.754	222.919	235.376	202.621	176.344	199.765
45	205.001	214.917	220.736	155.809	149.71	154.95	33.7382	35.2231	28.5812	24.6108	30.8209	23.1278	33.0288	35.3484	36.4784	31.5585	28.7112	27.9164
46	100.884	92.5632	104.769	281.614	262.815	269.044	55.7334	79.9412	66.9132	148.898	196.995	148.313	72.2607	57.1185	68.1044	230.408	187.428	192.923
47	224.894	249.488	250.457	396.355	387.397	416.886	150.666	197.078	245.883	232.861	341.182	378.335	231.828	236.509	245.309	353.966	361.094	406.557
48	483.243	529.927	524.552	38.9347	62.9067	66.8921	125.024	242.803	167.262	18.733	28.2593	31.5988	252.79	215.534	216.888	26.6869	24.8107	15.4328
49	473.669	539.626	582.047	325.399	372.524	384.7	717.948	1013.52	1066.49	548.107	757.135	778.293	1102.35	1018.78	1094.62	867.221	790.446	825.702
50	355.897	350.453	374.124	253.328	242.292	263.081	309.977	372.421	397.402	206.962	279.807	283.505	371.174	313.028	279.413	252.985	222.984	193.861
51	163.434	208.678	194.004	324.044	346.869	372.658	299.298	332.211	348.858	364.933	482.947	456.627	350.334	358.351	391.936	500.251	543.236	547.122
52	173.053	158.212	162.873	95.4368	87.9144	93.542	97.488	144.339	132.687	58.2925	66.4582	74.4617	154.171	120.313	145.378	73.3692	64.4371	71.2366
53	241.054	254.837	251.146	145.836	160.608	164.661	117.764	177.6	184.331	121.032	143.836	149.078	190.638	150.882	140.493	153.28	138.2	109.895
54	94.6487	89.8816	101.906	206.983	220.72	226.686	125.106	198.474	200.198	372.501	698.093	578.341	220.834	208.714	195.749	871.145	591.734	703.545
55	170.481	185.731	183.216	13.8624	15.4593	13.668	238.326	247.881	308.247	32.2954	25.8257	25.9346	314.588	257.571	307.369	28.5008	19.9226	29.1859
56	26.9748	27.574	35.7371	295.741	282.2	332.896	49.9819	70.0847	62.8657	567.6	755.405	762.724	71.1833	71.933	61.3016	880.156	612.74	830.737
57	409.783	393.161	416.475	207.427	235.897	251.309	143.382	244.595	183.704	92.1531	156.87	140.467	227.36	189.587	210.43	143.903	110.346	137.653
58	172.159	176.726	174.712	88.3905	108.528	113.583	62.4934	88.8677	80.1115	55.6598	79.1269	58.0934	99.9493	94.5395	82.2531	56.8272	58.7	69.722
59	276.144	300.734	286.117	175.361	213.274	202.504	110.862	188.667	179.32	100.549	139.794	138.87	196.664	147.07	150.538	142.456	118.151	108.171
60	276.946	297.591	270.24	141.44	160.429	143.011	99.3366	139.039	145.625	71.3701	101.667	99.0633	143.278	142.902	125.842	111.453	88.2199	78.3856
61	151.015	154.244	147.76	53.3058	71.5825	68.9908	76.1937	81.7396	89.1194	25.8904	27.309	31.3286	75.3573	68.3815	94.1988	23.6525	22.5139	27.6356
62	496.371	525.803	553.192	116.271	122.377	123.695	555.055	767.212	697.688	158.176	171.634	164.421	747.026	678.287	777.378	176.096	178.786	167.7
63	78.2001	88.0539	91.5228	7.82102	12.9707	6.94694	68.9978	76.6877	56.5546	14.5762	14.3991	11.0336	76.4727	67.3881	79.3777	10.0369	9.15675	12.2014
64	36.7135	38.5877	40.2403	75.9475	110.896	92.188	40.9849	76.3545	62.2981	137.449	179.108	156.436	77.8121	65.5183	63.1878	197.685	181.162	176.513
65	186.402	218.683	187.915	126.46	136.008	130.178	96.2576	165.369	152.878	59.7334	95.0221	84.1258	142.929	146.211	168.32	94.6411	81.8528	97.1742
66	23.9955	26.991	33.7724	20.5491	27.8523	28.7339	16.4711	11.3633	12.347	7.11795	10.0355	7.54658	10.8581	10.7607	12.3861	6.89401	5.83737	7.2915
67	118.127	142.94	148.635	148.385	181.923	170.498	87.2672	113.199	106.744	77.7501	102.394	107.45	86.7084	86.3176	84.016	72.0085	79.6691	82.9512
68	186.579	167.706	200.154	141.069	121.518	139.824	390.073	530.12	541.731	260.79	379.124	387.42	541.89	561.151	523.766	392.455	368.146	410.845
69	164.131	182.562	193.748	165.389	178.375	168.126	112.085	156.395	121.141	85.2946	122.54	68.8849	139.512	116.143	121.609	91.2484	99.8827	86.0452
71	9.17754	15.0784	16.4587	58.2389	62.4026	60.4786	27.0196	38.661	38.5924	56.1685	76.7956	86.3141	37.0007	26.9822	39.7649	80.1101	93.5994	87.9001
72	281.597	237.494	251.376	427.134	374.815	423.338	141.097	226.03	160.158	166.034	287.816	192.602	173.744	185.507	165.801	254.074	247.009	211.891
73	201.092	173.825	223.842	286.471	297.528	345.195	653.051	984.462	1127.5	956.721	1416.35	1638.57	1198.64	1235.92	1219.07	1817.88	1891.45	1815.22
74	116.179	130.948	122.186	80.485	95.4357	95.5977	59.7297	92.2647	71.7403	43.8991	73.9566	62.1638	92.6101	77.8258	75.5664	77.6235	59.061	54.1233
75	145.582	156.229	158.178	105.568	125.14	112.069	245.815	322.831	254.869	44.8553	70.4543	71.9811	309.488	233.981	271.341	51.8837	68.5485	80.7423
76	152.303	166.474	176.25	154.591	200.556	172.434	48.3622	55.4813	56.2501	42.5976	53.5514	53.5649	39.0044	49.4672	44.8896	31.5943	38.6128	45.4906
77	226.617	272.614	267.073	161.721	134.437	165.449	189.014	260.31	297.246	136.783	196.716	235.849	306.219	304.025	325.378	242.765	220.031	231.447
78	427.852	431.874	500.241	118.366	95.9911	110.802	25.6295	31.4815	42.9056	8.39661	5.8422	8.20459	21.5183	30.7012	27.387	6.00717	6.73205	4.94339
79	37.2713	34.4381	36.3287	127.641	133.498	129.315	43.5276	49.1083	64.3174	147.009	124.878	118.25	49.7945	41.8808	55.0922	121.192	134.878	132.121
80	7.51991	6.51307	7.1959	12.3386	16.2624	11.6904	11.0364	11.0864	10.6037	22.1403	20.5446	23.9291	11.8336	11.1689	15.471	28.84	33.8131	24.4297
81	4.22333	4.79559	5.81971	4.47777	5.34099	6.03782	2.40303	2.4229	2.35078	2.77363	3.22179	2.78116	3.09796	1.54984	2.0209	2.68922	3.08725	3.82536
82	26.3029	27.7991	26.7563	27.0523	26.1053	31.6718	30.5809	36.0862	32.1721	42.2853	42.5595	45.4924	44.5467	40.8547	37.5859	54.1059	45.6428	37.2362
83	103.884	102.123	119.61	90.7251	91.9292	119.049	42.2172	45.1385	48.1772	62.7385	95.0528	57.3536	45.9906	51.4334	50.2394	50.4739	46.6858	60.1104
84	115.939	108.708	99.6702	188.181	181.883	185.395	64.4236	108.107	72.6015	126.638	243.818	176.097	86.6128	90.2938	88.6044	219.475	189.493	198.066
85	14.0735	28.5862	21.0531	32.5689	37.863	39.9805	17.8691	11.3039	22.9791	22.1704	21.3843	22.4332	16.9623	19.2363	13.2655	16.4757	19.9786	25.3097
86	118.023	148.063	126.384	79.7872	77.5669	88.5341	48.4432	62.0063	47.8101	30.1263	52.8907	56.4825	71.1532	73.489	66.9315	36.8991	39.1483	49.0589
87	9.40832	16.673	17.9187	9.0972	4.1661	4.7666	7.24861	8.3023	6.40013	5.98152	6.575	6.29457	8.51056	9.72153	7.84483	8.77326	11.9592	8.12518
88	156.972	174.12	185.104	155.49	153.521	171.548	96.9514	113.465	122.426	69.8764	81.2249	106.72	140.945	153.598	136.199	103.543	99.2558	107.205
89	44.3327	44.9326	51.533	72.0753	84.8156	83.6024	31.4911	37.8419	33.078	50.8316	55.1088	61.6927	27.5959	22.1404	30.532	59.4861	40.142	47.42
90	35.052	37.0898	40.0579	109.603	99.9649	114.311	32.0096	61.1872	47.4508	94.6624	129.139	122.02	59.8931	51.0533	53.151	128.004	141.623	116.832
91	83.429	75.7415	80.5	54.8097	65.5381	63.881	46.4241	81.9003	79.0544	17.821	38.5679	41.1929	93.1391	57.5109	85.2238	36.2947	31.76	39.0367
92	70.2169	72.2161	84.2776	163.465	171.679	165.329	51.5393	59.9301	46.2442	55.8606	107.283	71.5117	50.6897	47.7286	48.6461	112.271	97.0966	83.1323
93	133.156	156.962	146.163	87.6762	114.802	107.053	59.1548	74.8785	85.5459	43.8102	46.9508	50.5255	44.1692	44.5707	54.6807	36.3832	44.5364	48.1132
94	382.911	400.686	435.011	58.7649	54.9962	51.4875	241.239	348.677	363.051	37.6188	33.8338	36.4359	405.773	353.503	321.958	51.9145	50.0518	29.3248
95	167.82	165.351	146.41	354.845	381.639	374.226	106.793	200.793	180.501	281.824	514.385	455.754	181.314	157.185	144.084	402.712	365.491	308.078
96	43.2493	65.8025	57.7287	95.6139	111.688	117.54	28.595	41.4725	36.9659	42.9324	54.5142	53.9453	33.3482	30.2182	38.6006	50.1684	49.153	47.0074
97	76.2475	93.9224	86.5504	201.704	195.84	179.65	29.0304	25.1234	33.6558	117.959	103.679	147.492	21.1523	20.0706	28.7697	89.9273	86.5915	90.7407
98	6.72399	6.3479	7.97423	26.5224	22.5125	26.1351	5.71778	5.87797	5.07797	8.15751	13.1299	15.8743	5.91952	6.02596	9.08396	11.7212	12.4774	17.0734
99	29.2821	29.2016	29.5282	44.9248	33.8957	36.6647	11.2914	17.032	14.6647	13.8918	21.3203	19.6794	14.0172	11.2475	12.6844	18.5779	22.517	19.2856
100	138.489	142.825	164.777	96.1204	105.739	105.671	114.208	159.546	206.598	154.243	157.217	131.464	213.134	168.284	201.339	146.815	127.348	175.609
101	180.833	265.698	229.594	123.614	123.511	126.813	114.223	174.632	172.26	43.4244	76.8582	62.781	150.398	149.299	142.239	83.0083	77.1262	69.3634
102	95.286	106.08	95.965	13.9042	16.1681	16.4666	43.9927	86.1953	66.0778	7.11239	18.1429	11.6786	91.8701	78.1057	82.7993	12.2663	13.0752	12.261
103	31.608	31.4205	33.5877	36.0602	35.6644	37.2035	20.009	42.3482	26.4088	19.042	23.6926	16.0102	31.2012	32.0322	33.5666	33.0612	23.5974	25.8196
104	88.0627	89.1888	93.2164	55.9902	58.9609	70.8426	27.2146	42.4464	34.0796	15.6946	22.3209	24.4171	26.7167	32.0597	47.0927	18.4428	21.4668	16.2349
105	5.82287	10.3489	8.66824	3.56576	2.75719	1.81327	2.31398	1.54361	4.69517	0.908394	3.98737	0.427556	1.94857	1.97062	1.21825	0.999307	2.00572	1.69269
106	123.491	113.981	132.705	93.6103	92.0401	112.182	56.1834	107.289	86.3231	22.7881	41.2485	28.0445	109.401	80.1429	98.9306	53.1617	31.4331	32.2792
108	32.8581	34.2616	28.0975	167.301	167.682	185.723	29.3555	35.3835	31.7073	76.0562	140.125	119.948	36.9646	34.6879	35.1875	160.617	111.082	129.251
109	13.4853	17.6968	14.5596	27.3829	41.082	31.4733	21.0101	38.188	19.866	23.8988	57.6273	31.2732	23.0744	24.2652	28.6265	43.3053	40.3861	34.4885
111	45.6746	42.1875	64.2552	21.3619	20.9638	27.2478	6.63152	11.1903	8.89498	6.83808	7.24	8.4065	7.06676	9.6515	7.72492	9.58741	6.51127	9.66496
112	130.533	138.636	180.577	98.323	106.863	128.953	328.015	504.721	608.458	300.083	401.822	485.586	616.11	589.326	617.383	470.656	529.56	483.511
113	51.5813	50.8992	60.5244	21.5287	29.2625	28.6522	14.2987	27.2267	20.0293	16.7804	14.2937	19.1599	28.0798	27.3861	37.4209	16.0019	15.5222	20.5578
114	14.861	14.6081	15.631	0	0.396991	0	16.8199	21.999	24.3794	0	0	0.407508	16.3981	21.5503	17.7312	0	0	0
115	68.3965	93.8715	88.4674	16.9908	29.5474	35.6622	61.04	78.8818	78.6982	19.1063	27.9821	19.4485	64.2838	63.6795	62.7949	19.6526	18.64	18.4415
116	15.8295	27.6327	16.3813	12.4004	17.3576	14.3349	12.1933	11.9945	9.89795	20.8126	27.4357	12.2388	15.4252	7.00832	9.41617	14.3485	17.598	10.0909
117	44.4987	46.4526	46.9128	39.2627	51.399	44.1793	20.0769	28.7713	24.957	23.1874	36.4756	29.3565	25.5118	25.7986	27.0885	43.9182	26.9486	34.9557
118	23.5616	23.247	27.5761	22.9034	35.3315	28.2079	9.84373	14.5775	13.7148	15.5284	20.9209	20.2323	11.1786	16.428	14.7912	17.2787	22.0709	26.0203
119	42.4523	38.4199	36.998	27.037	35.4239	28.3061	24.9584	66.2895	33.6601	46.3224	57.2753	34.1264	43.0725	42.1486	51.9484	45.4302	32.3881	38.2407
120	28.5309	39.6401	33.8075	18.0497	14.1117	20.7649	27.348	57.4142	41.6719	23.8	50.2473	25.87	65.6161	40.4897	42.4217	46.584	32.2583	31.7502
121	51.6535	78.9642	62.7026	2.86836	3.36987	2.19595	48.7012	130.227	67.1987	2.56176	3.09272	3.29479	100.393	88.3604	92.2709	5.88865	0.495476	1.61596
122	5.20859	8.17415	6.97877	16.0689	19.1166	23.5502	2.78565	5.1398	3.80243	5.35141	6.56624	9.58579	3.88162	1.66523	5.07955	10.7526	16.9919	8.87531
123	20.776	26.5443	25.7502	54.6464	59.601	58.5839	37.5563	41.3386	28.4485	44.8004	120.127	59.9076	39.4067	37.4613	39.5188	70.0262	63.3857	67.1674
124	102.924	100.912	110.68	11.5315	8.98084	9.88244	70.4346	135.871	90.6443	10.4734	14.3233	9.05553	114.367	103.701	92.4326	13.4666	8.24056	11.062
125	83.63	109.308	119.376	1.69192	3.80025	2.67153	69.6037	96.1162	119.111	1.72046	1.18243	3.35627	116.218	125.211	123.646	2.9725	1.00683	2.05494
126	19.412	14.7912	18.0543	2.94817	4.5692	3.54772	9.38742	30.7843	14.7799	4.027	9.73818	1.7022	17.2691	13.6301	16.0092	6.88793	4.51013	3.32858
127	15.321	19.6392	16.437	4.69483	4.68686	6.31567	21.8304	52.406	35.0134	6.40475	16.83	7.26286	42.906	39.2607	40.6656	8.95432	7.62194	13.1732
129	24.0918	22.6003	28.7368	6.19372	5.00103	9.14138	10.628	17.87	9.21852	4.73347	5.02002	2.08327	14.419	12.64	13.2835	5.83254	2.4915	4.05983
130	80.2002	75.2298	100.129	61.707	70.3495	76.811	128.856	171.847	192.089	91.3427	117.177	82.9656	193.72	164.478	181.842	74.195	81.0867	79.654
131	124.289	102.437	119.56	141.552	141.188	168.457	78.2313	109.152	112	120.891	198.996	189.318	117.865	113.545	118.311	212.487	209.875	198.724
132	0.839647	3.05884	5.96729	23.9907	26.1539	27.7189	1.75062	1.20212	1.27226	4.25481	6.21042	5.50105	1.00196	1.03581	1.6666	2.49102	4.07929	6.01339
133	9.23015	13.4638	11.8466	11.5983	15.7519	13.4736	13.5354	19.1064	22.818	9.31588	8.87995	14.5568	14.7951	11.1233	17.3008	5.35403	12.4177	11.7639
134	17.3273	18.7395	18.6028	24.093	22.4322	22.6796	6.96542	13.4976	11.8536	8.37489	7.74537	12.7324	2.75683	6.72037	6.90008	12.2309	13.0929	9.85969
135	20.648	23.3527	29.2655	57.4473	66.3599	61.3554	21.9874	28.4924	28.2381	55.0316	52.9873	70.1714	31.8497	27.1639	32.7108	71.361	66.9268	79.9042
136	20.0223	17.6449	17.9827	9.81954	10.7903	11.68	22.6519	28.71	29.798	10.1594	14.0397	15.6211	37.8922	23.1028	36.3131	13.4265	9.12595	12.1315
137	66.1643	71.7462	77.817	102.568	109.682	120.662	24.5785	31.8927	42.0553	34.4111	47.8751	50.3375	38.2282	36.6702	34.5135	55.5271	49.0709	46.2617
138	41.5919	50.2031	49.6083	58.8918	57.8668	54.5858	25.3555	30.6686	26.0615	30.8734	44.9684	42.5316	29.3549	17.8373	23.9068	42.7288	34.3257	39.3188
139	45.7314	44.0056	43.0586	20.7444	28.9668	29.7648	90.3	77.0276	83.3069	44.1359	41.1999	59.0022	73.9135	75.9266	84.8121	64.8576	66.3058	65.0188
140	64.8151	67.9471	75.2338	29.8417	34.4	28.1879	17.2933	40.5182	22.4319	16.9427	18.2488	20.5885	32.0837	27.298	31.859	17.5879	14.0084	20.0261
141	150.422	165.608	172.437	104.047	117.378	127.19	94.8868	110.106	109.398	63.4387	94.0741	84.0983	122.867	121.232	116.136	92.1339	89.1214	83.0393
142	175.815	179.912	193.375	14.2318	10.5835	10.1927	183.003	282.113	269.537	14.4719	23.1838	21.7673	279.167	244.405	312.63	29.6844	26.9297	27.8388

## Sheet: DESeq2 (piRNA clusters)
	Sense												Antisense
	enok1 compared with WT						enok2 compared with WT						enok1 compared with WT						enok2 compared with WT
Cluster name	baseMean	log2FoldChange	lfcSE	stat	p_value	adjusted p_value	baseMean	log2FoldChange	lfcSE	stat	p_value	adjusted p_value	baseMean	log2FoldChange	lfcSE	stat	p_value	adjusted p_value	baseMean	log2FoldChange	lfcSE	stat	p_value	adjusted p_value
1/42AB	43150.5	-3.74128	0.166522	-22.4672	8.68456e-112	2.1199e-108	37844.2	-3.25691	0.143532	-22.6913	5.4658e-114	1.21144e-110	37766.6	-3.44154	0.145695	-23.6216	2.31446e-123	4.95527e-120	33228.8	-2.90308	0.121264	-23.9402	1.16885e-126	2.09653e-123
2	50410.5	0.0393145	0.147742	0.266102	0.79016	0.955034	44814.5	0.15318	0.137089	1.11737	0.263835	0.761017	12.2169	-1.21752	0.58479	-2.08199	0.0373437	0.229395	12.2703	-0.513785	0.54597	-0.94105	0.346679	0.818414
3	4644.34	-1.61169	0.174174	-9.25333	2.17605e-20	2.50312e-18	4355.06	-1.12574	0.118649	-9.48806	2.35381e-21	3.83603e-19	6485.15	-0.710803	0.148039	-4.80147	1.57508e-06	3.80614e-05	5879.88	-0.467229	0.106547	-4.3852	1.15878e-05	0.000295516
4	472.964	-1.2195	0.198787	-6.1347	8.53212e-10	4.52759e-08	425.72	-0.979674	0.169789	-5.76995	7.92937e-09	4.20446e-07	195.437	-2.48755	0.209105	-11.8962	1.23821e-32	3.48815e-30	169.645	-2.2886	0.208694	-10.9663	5.55236e-28	8.66007e-26
5	10927.6	-2.66206	0.1454	-18.3085	7.07443e-75	8.63434e-72	9436.68	-2.54096	0.11825	-21.4879	2.019e-102	2.79682e-99	5340.73	-2.7357	0.129819	-21.0731	1.40381e-98	1.66975e-95	4508.81	-2.779	0.114251	-24.3238	1.09852e-130	2.36445e-127
6	14287.4	0.430832	0.172682	2.49494	0.0125979	0.110517	14881.5	0.899558	0.119103	7.5528	4.26007e-14	3.57652e-12	6326.26	0.723075	0.137227	5.26917	1.37039e-07	4.10925e-06	6481.56	1.14043	0.106521	10.7062	9.52226e-27	1.42331e-24
7	3718.9	-1.05826	0.193335	-5.47373	4.40671e-08	1.82318e-06	2822.84	-1.66111	0.128962	-12.8806	5.78688e-38	2.46655e-35	4398.2	-0.89175	0.165327	-5.39387	6.89564e-08	2.16475e-06	3390.44	-1.32272	0.120808	-10.949	6.721e-28	1.03331e-25
8/flam	28050.7	-0.360786	0.158684	-2.27361	0.0229895	0.161721	24423	-0.29728	0.122343	-2.4299	0.0151032	0.162815	584.365	-1.04093	0.149293	-6.97239	3.11601e-12	1.71943e-10	508.44	-0.92773	0.130467	-7.11082	1.15352e-12	7.66309e-11
9	2026.63	-0.608962	0.168137	-3.62183	0.000292525	0.00523117	1858.46	-0.361606	0.128295	-2.81856	0.00482397	0.0668007	1972.61	-0.643864	0.16558	-3.88855	0.000100847	0.00178736	1816.11	-0.355628	0.112853	-3.15125	0.00162576	0.0226052
10	2907.03	0.367217	0.153183	2.39725	0.0165186	0.130148	2860.78	0.712464	0.1313	5.42622	5.75614e-08	2.82254e-06	4752.59	0.0730205	0.171244	0.426412	0.669807	0.895373	4996.46	0.62779	0.129564	4.84541	1.2635e-06	3.75628e-05
11	61.7809	-2.19533	0.333442	-6.58384	4.58454e-11	2.90672e-09	56.4308	-1.74305	0.310265	-5.61794	1.93252e-08	1.00546e-06	574.709	-4.09138	0.193799	-21.1114	6.24952e-99	8.36264e-96	493.054	-3.8143	0.197772	-19.2864	6.98437e-83	9.39572e-80
12	3003.09	0.363988	0.202206	1.80008	0.0718477	0.336977	2951.29	0.708784	0.138069	5.13355	2.84324e-07	1.28085e-05	2726.65	0.586788	0.144327	4.06569	4.789e-05	0.000896262	2566.36	0.830901	0.114272	7.27126	3.56138e-13	2.47275e-11
13	2051.06	-1.56979	0.173956	-9.02407	1.81232e-19	1.98826e-17	1859.65	-1.25099	0.126554	-9.88501	4.83542e-23	8.64292e-21	2513.03	-1.28608	0.150383	-8.55199	1.20987e-17	1.01185e-15	2222.96	-1.08358	0.108608	-9.977	1.92197e-23	2.52246e-21
14	1463.05	0.0708648	0.15558	0.455489	0.648758	0.905758	1379.9	0.339224	0.135153	2.50992	0.0120759	0.137397	1473.53	0.135474	0.143178	0.946193	0.34405	0.717526	1393.46	0.423517	0.11605	3.64943	0.000262823	0.00482679
15	2050.82	-1.34515	0.169149	-7.95242	1.82904e-15	1.47593e-13	1807.97	-1.18522	0.123965	-9.56088	1.16764e-21	1.93131e-19	1778.14	-1.40038	0.150685	-9.29342	1.49405e-20	2.16133e-18	1560.68	-1.22395	0.115154	-10.6289	2.18767e-26	3.22516e-24
16	1611.89	0.748811	0.166	4.51092	6.45476e-06	0.000191563	1562.64	1.03196	0.128245	8.04676	8.50141e-16	7.72235e-14	3767.15	0.332188	0.183137	1.81387	0.0696971	0.320218	3663.03	0.670744	0.128259	5.22962	1.69854e-07	5.53931e-06
17	1545.88	-0.942418	0.184556	-5.1064	3.28362e-07	1.21444e-05	1446.02	-0.588209	0.152077	-3.86783	0.000109807	0.00288361	8115.64	-0.382827	0.1457	-2.6275	0.00860155	0.08333	6922.93	-0.361453	0.117364	-3.07976	0.00207171	0.0279045
18	866.819	-1.28677	0.191931	-6.70436	2.02289e-11	1.31676e-09	720.219	-1.42731	0.169116	-8.43982	3.17822e-17	3.55768e-15	3877.78	-0.597987	0.155376	-3.84865	0.000118772	0.00208094	3549.28	-0.333498	0.106646	-3.12714	0.00176517	0.0242382
19	5128.67	-0.404513	0.160339	-2.52286	0.0116406	0.104851	4428.25	-0.367301	0.129447	-2.83746	0.00454739	0.0644427	28.9515	-0.965387	0.392578	-2.45909	0.0139288	0.115409	23.469	-1.12439	0.42972	-2.61656	0.00888198	0.094477
20	703.508	-1.14797	0.188701	-6.08357	1.17535e-09	6.10434e-08	602.603	-1.12758	0.143064	-7.88169	3.2299e-15	2.8635e-13	762.804	-1.46294	0.180692	-8.09631	5.66537e-16	4.2411e-14	709.12	-1.0136	0.124016	-8.1732	3.0032e-16	2.60649e-14
21	1996.08	-0.622377	0.167182	-3.72275	0.000197064	0.00391085	1759.11	-0.508151	0.139851	-3.63351	0.000279595	0.00669215	582.069	-1.01731	0.166171	-6.12205	9.23769e-10	3.67619e-08	512.796	-0.853674	0.151668	-5.62855	1.81726e-08	6.98477e-07
22	3187.58	-0.144743	0.175099	-0.826633	0.408445	0.794702	2862	0.00475138	0.125904	0.037738	0.969897	0.993876	3781.33	-0.801653	0.16695	-4.80175	1.57284e-06	3.80614e-05	3910.13	-0.120119	0.111043	-1.08173	0.279372	0.778912
23	1781.41	0.539527	0.174522	3.09145	0.00199181	0.0268249	1847.04	0.986346	0.134432	7.33716	2.18177e-13	1.76484e-11	1535.44	0.374584	0.171294	2.18679	0.028758	0.194844	1533.55	0.771644	0.132205	5.83673	5.32359e-09	2.17017e-07
24	517.008	-1.73099	0.18288	-9.46517	2.93092e-21	4.27127e-19	439.029	-1.75959	0.163548	-10.7588	5.38391e-27	1.12574e-24	760.049	-2.0767	0.158688	-13.0867	3.92447e-39	1.27308e-36	660.539	-1.89444	0.137167	-13.8112	2.18275e-43	8.10025e-41
25	655.777	-1.16807	0.174007	-6.71281	1.90917e-11	1.25953e-09	609.959	-0.798853	0.145036	-5.50797	3.62994e-08	1.81203e-06	735.618	-1.18976	0.147269	-8.07888	6.53667e-16	4.82586e-14	680.45	-0.811108	0.131814	-6.15345	7.58157e-10	3.44273e-08
26	3060.07	0.897293	0.162313	5.52815	3.23626e-08	1.35038e-06	2852.15	1.08891	0.133226	8.17335	2.99941e-16	2.79323e-14	2178.39	0.738811	0.152832	4.83415	1.33718e-06	3.27562e-05	2067.61	0.992381	0.124376	7.97889	1.47651e-15	1.17705e-13
27	5964.92	-0.851966	0.14769	-5.76859	7.99352e-09	3.59671e-07	5322.54	-0.678818	0.124103	-5.46981	4.50513e-08	2.21893e-06	1485.87	-1.02895	0.141709	-7.26102	3.84179e-13	2.22304e-11	1272.19	-0.984445	0.11912	-8.26432	1.40498e-16	1.2293e-14
28	1626.96	0.657299	0.181121	3.62906	0.000284458	0.0051056	1604.05	0.984065	0.138614	7.0993	1.25392e-12	8.96509e-11	1458.66	0.751959	0.159876	4.7034	2.55867e-06	5.9287e-05	1430.71	1.07531	0.129378	8.31141	9.45712e-17	8.69893e-15
29	931.209	-5.41872	0.20545	-26.3748	2.66452e-153	2.60164e-149	795.009	-5.38034	0.191807	-28.0508	3.90218e-173	4.32439e-169	547.526	-4.97689	0.200869	-24.7768	1.59607e-135	8.54297e-132	463.214	-5.06315	0.204789	-24.7237	5.94237e-135	1.5988e-131
30	730.461	-1.60209	0.19639	-8.15771	3.4145e-16	3.05864e-14	658.285	-1.30858	0.144527	-9.05424	1.37526e-19	2.00535e-17	692.862	-1.45292	0.171367	-8.47843	2.28262e-17	1.8653e-15	626.339	-1.13056	0.133635	-8.46004	2.67282e-17	2.68831e-15
31	2708.56	1.02017	0.172839	5.90245	3.58137e-09	1.73413e-07	2844.75	1.4473	0.121222	11.9392	7.3896e-33	2.40857e-30	1506.61	0.809987	0.16322	4.96254	6.95776e-07	1.90007e-05	1608.37	1.30405	0.117297	11.1175	1.03069e-28	1.68065e-26
32	1576.54	1.07315	0.208742	5.141	2.73276e-07	1.02232e-05	1748.62	1.60258	0.165151	9.70371	2.90721e-22	5.11391e-20	1079.76	0.90745	0.164852	5.50464	3.69923e-08	1.22982e-06	1200.89	1.47253	0.128429	11.4657	1.9608e-30	4.22043e-28
33	522.494	-4.68007	0.225323	-20.7705	7.99999e-96	1.30186e-92	451.919	-4.23188	0.191175	-22.1361	1.41947e-108	2.24722e-105	193.157	-1.06944	0.196798	-5.43419	5.50453e-08	1.78024e-06	158.376	-1.21731	0.187682	-6.48603	8.81293e-11	4.79014e-09
34	1604.15	0.756903	0.181515	4.16993	3.04695e-05	0.000799741	1617.1	1.1232	0.157522	7.13044	1.00051e-12	7.19977e-11	1862.21	0.939004	0.194549	4.82656	1.3891e-06	3.39452e-05	1823.48	1.24596	0.145023	8.59144	8.58828e-18	8.71954e-16
35	885.798	-0.205594	0.185369	-1.10911	0.267385	0.668736	840	0.104865	0.131657	0.7965	0.425742	0.865063	865.405	-0.833329	0.175424	-4.75037	2.0305e-06	4.79834e-05	761.429	-0.686679	0.130249	-5.27204	1.34917e-07	4.45392e-06
36	659.546	-1.82547	0.196648	-9.28294	1.64859e-20	2.17524e-18	602.433	-1.42314	0.147605	-9.64154	5.33816e-22	9.24335e-20	554.276	-1.79477	0.173816	-10.3257	5.39427e-25	1.06936e-22	503.086	-1.39482	0.140061	-9.95866	2.31157e-23	2.99725e-21
37	1203.25	0.56989	0.191574	2.97478	0.00293197	0.0360098	1238.15	0.997784	0.137052	7.28031	3.33043e-13	2.63628e-11	1768.91	0.394315	0.163796	2.40735	0.0160688	0.129472	1749.7	0.766868	0.121009	6.33728	2.33858e-10	1.09425e-08
38	523.047	-0.572174	0.17418	-3.28495	0.00102001	0.0156593	523.507	-0.056116	0.153646	-0.36523	0.71494	0.960917	232.86	-0.604455	0.181516	-3.33004	0.000868323	0.012477	230.621	-0.094365	0.171598	-0.549919	0.582375	0.932743
39	1415.87	1.31468	0.179969	7.305	2.77259e-13	1.96171e-11	1477.31	1.7072	0.143605	11.8882	1.36341e-32	4.31693e-30	1633.29	0.932503	0.18315	5.09148	3.55285e-07	1.01422e-05	1812.89	1.49103	0.13182	11.3111	1.15616e-29	2.2219e-27
40	442.824	-0.288876	0.169099	-1.70833	0.0875755	0.382589	428.017	0.0842321	0.149592	0.563077	0.573382	0.924519	792.915	-0.573084	0.1598	-3.58627	0.000335443	0.00534362	746.343	-0.221829	0.127423	-1.74088	0.0817039	0.423146
41	201.988	-1.33209	0.209979	-6.34389	2.24036e-10	1.3503e-08	172.979	-1.3144	0.19795	-6.64006	3.13565e-11	1.93051e-09	190.72	-1.47446	0.200649	-7.34843	2.00545e-13	1.19935e-11	167.935	-1.27836	0.181167	-7.05628	1.71021e-12	1.10211e-10
42	391.661	-3.84629	0.216675	-17.7514	1.68125e-70	1.64157e-67	334.984	-3.78352	0.197776	-19.1304	1.41007e-81	1.73626e-78	505.283	-4.28674	0.204552	-20.9567	1.62963e-97	1.74452e-94	426.494	-4.39274	0.220804	-19.8943	4.5592e-88	7.00945e-85
43	1193.7	-1.012	0.180125	-5.61835	1.92793e-08	8.14906e-07	979.394	-1.19213	0.15155	-7.86625	3.65421e-15	3.21396e-13	1262.86	-1.50928	0.157568	-9.57856	9.84117e-22	1.54926e-19	1082	-1.45062	0.145202	-9.99031	1.68051e-23	2.2328e-21
44	707.931	-1.04028	0.195005	-5.33461	9.57519e-08	3.78511e-06	647.771	-0.750981	0.144248	-5.20617	1.9278e-07	8.79172e-06	609.258	-0.759708	0.16745	-4.53692	5.70807e-06	0.000124197	521.328	-0.720764	0.134848	-5.345	9.04164e-08	3.11879e-06
45	331.419	-2.97465	0.199166	-14.9355	1.93645e-50	1.35053e-47	287.445	-2.78563	0.178231	-15.6294	4.59226e-55	3.91473e-52	238.474	-2.83732	0.199153	-14.2469	4.68365e-46	1.9284e-43	207.329	-2.56634	0.186328	-13.7733	3.69081e-43	1.32402e-40
46	211.696	-0.850504	0.207904	-4.09084	4.29809e-05	0.00106426	183.477	-0.785178	0.189688	-4.13932	3.48339e-05	0.00103771	563.174	-1.02802	0.165647	-6.20611	5.43116e-10	2.25351e-08	528.782	-0.619575	0.141603	-4.37543	1.21193e-05	0.000308341
47	554.06	-0.563559	0.188938	-2.98276	0.00285658	0.0352168	526.558	-0.20465	0.139083	-1.47143	0.141175	0.599197	894.833	-0.671617	0.173322	-3.87496	0.000106642	0.00188383	839.822	-0.315052	0.129524	-2.43237	0.0150002	0.140498
48	883.272	-1.7729	0.205514	-8.62668	6.316e-18	6.2928e-16	817.255	-1.31767	0.139714	-9.43118	4.05503e-21	6.51273e-19	105.479	-1.41314	0.267227	-5.28818	1.23539e-07	3.71947e-06	87.5467	-1.53011	0.274637	-5.5714	2.52706e-08	9.50918e-07
49	1763.04	0.542973	0.174926	3.10401	0.00190914	0.0258183	1708.75	0.840013	0.1327	6.33016	2.44905e-10	1.40623e-08	1264.78	0.645742	0.155595	4.15014	3.32268e-05	0.000632906	1254.82	1.00212	0.12028	8.33153	7.98015e-17	7.40365e-15
50	899.567	-0.274485	0.163752	-1.67622	0.0936947	0.397738	750.336	-0.348932	0.155639	-2.24193	0.0249656	0.224205	637.659	-0.288991	0.160053	-1.80559	0.0709822	0.323219	526.144	-0.376593	0.147723	-2.54931	0.0107935	0.108053
51	624.884	0.542143	0.163696	3.31188	0.000926717	0.0144476	593.025	0.791066	0.140906	5.61413	1.97552e-08	1.02302e-06	975.191	0.00404475	0.149467	0.0270612	0.978411	0.992237	954.553	0.393601	0.126504	3.11138	0.00186216	0.0252083
52	366.513	-0.66674	0.190615	-3.49784	0.000469035	0.00789596	336.195	-0.408341	0.164942	-2.47567	0.0132987	0.147523	198.22	-0.761606	0.191671	-3.97351	7.08226e-05	0.00130044	175.767	-0.589462	0.178364	-3.30482	0.000950362	0.014446
53	527.039	-0.942291	0.186401	-5.05519	4.29972e-07	1.52664e-05	462.967	-0.824263	0.162568	-5.07027	3.97242e-07	1.74001e-05	365.484	-0.499927	0.162454	-3.07735	0.00208848	0.0261182	315.513	-0.4388	0.166209	-2.64004	0.00828951	0.0899312
54	330.237	0.567084	0.207051	2.73886	0.0061653	0.0650086	328.997	0.925162	0.163175	5.66976	1.42994e-08	7.47479e-07	905.645	1.01514	0.189411	5.35947	8.34687e-08	2.59748e-06	987.172	1.52975	0.1481	10.3291	5.20307e-25	7.1789e-23
55	535.358	0.268834	0.172949	1.55442	0.120085	0.453932	501.58	0.506922	0.147684	3.43248	0.000598085	0.0129706	51.4537	0.666994	0.305107	2.1861	0.0288085	0.19494	43.3133	0.649812	0.306248	2.12185	0.0338506	0.234881
56	111.254	0.724947	0.247862	2.9248	0.00344673	0.0417542	106.504	0.981842	0.2299	4.27074	1.94822e-05	0.000608175	1159.54	0.880514	0.160547	5.48446	4.14738e-08	1.36189e-06	1105.09	1.13495	0.150476	7.54235	4.6156e-14	3.31154e-12
57	773.306	-1.3667	0.192254	-7.1088	1.17057e-12	8.10598e-11	691.791	-1.13533	0.145132	-7.82274	5.16867e-15	4.47493e-13	459.501	-1.14282	0.188416	-6.06538	1.31645e-09	5.10601e-08	400.484	-1.01304	0.153125	-6.61575	3.69661e-11	2.04015e-09
58	323.287	-1.4506	0.187229	-7.74776	9.35291e-15	6.97113e-13	296.414	-1.09852	0.165548	-6.63567	3.23028e-11	1.97779e-09	214.276	-0.998162	0.20034	-4.98235	6.28183e-07	1.72871e-05	183.933	-0.940482	0.18306	-5.13756	2.78322e-07	8.94119e-06
59	573.908	-1.13952	0.194617	-5.85521	4.76394e-09	2.2256e-07	506.775	-0.987547	0.158425	-6.23353	4.5605e-10	2.5525e-08	413.198	-0.956417	0.168911	-5.66224	1.4941e-08	5.20989e-07	356.352	-0.883734	0.157355	-5.61619	1.95213e-08	7.47647e-07
60	527.709	-1.41709	0.177816	-7.96943	1.59411e-15	1.29708e-13	468.223	-1.22179	0.147363	-8.29101	1.12292e-16	1.0821e-14	306.379	-1.0289	0.175005	-5.87924	4.12155e-09	1.53732e-07	268.776	-0.882858	0.166721	-5.29542	1.18744e-07	3.96871e-06
61	303.24	-1.16742	0.181	-6.4498	1.11997e-10	6.96523e-09	260.864	-1.1254	0.174058	-6.46564	1.00869e-10	6.00982e-09	120.304	-1.50126	0.224746	-6.6798	2.39274e-11	1.22557e-09	100.082	-1.60019	0.228386	-7.00655	2.44267e-12	1.5555e-10
62	1482.26	0.0767928	0.164144	0.467838	0.6399	0.898991	1372.27	0.297728	0.131098	2.27103	0.0231455	0.21308	353.291	0.139863	0.16065	0.870607	0.383969	0.747717	321.813	0.331065	0.146599	2.2583	0.023927	0.185387
63	185.85	-0.606428	0.21049	-2.88103	0.00396373	0.0460189	169.933	-0.369585	0.185327	-1.99423	0.0461274	0.335202	26.8943	0.256253	0.404934	0.632826	0.526847	0.835054	20.8568	0.0099075	0.42627	0.0232423	0.981457	0.998113
64	120.123	0.379824	0.252448	1.50457	0.132436	0.475765	114.466	0.651136	0.216032	3.01407	0.00257769	0.0406923	307.563	0.439582	0.177539	2.47597	0.0132875	0.111119	302.717	0.795301	0.15834	5.02273	5.0942e-07	1.60774e-05
65	423.088	-0.799995	0.19906	-4.01886	5.84796e-05	0.00140639	385.548	-0.551987	0.149115	-3.70175	0.000214119	0.00522659	264.477	-1.04774	0.188344	-5.56289	2.65345e-08	8.98899e-07	241.261	-0.739192	0.1576	-4.69031	2.72788e-06	7.72096e-05
66	54.6864	-1.34783	0.322489	-4.17947	2.92194e-05	0.000771077	45.4597	-1.49607	0.321105	-4.65913	3.17554e-06	0.000120933	41.885	-1.93747	0.344501	-5.624	1.86589e-08	6.48516e-07	34.5843	-2.12359	0.369425	-5.74835	9.01177e-09	3.64604e-07
67	307.727	-0.702342	0.187595	-3.74393	0.000181167	0.00368393	252.233	-0.862274	0.170906	-5.04531	4.52782e-07	1.97549e-05	342.268	-1.11882	0.171405	-6.52734	6.69478e-11	3.24288e-09	278.928	-1.30271	0.157521	-8.27005	1.33905e-16	1.22126e-14
68	788.808	1.14195	0.181701	6.28478	3.28324e-10	1.85304e-08	756.779	1.38243	0.148858	9.2869	1.58844e-20	2.51473e-18	563.314	1.03676	0.178545	5.80672	6.37071e-09	2.31968e-07	552.361	1.34164	0.142235	9.43254	4.00293e-21	4.68256e-19
69	393.526	-0.744215	0.186477	-3.99092	6.58188e-05	0.00155231	340.194	-0.696551	0.162668	-4.28205	1.85175e-05	0.000584648	340.461	-1.18995	0.202006	-5.89066	3.84655e-09	1.43977e-07	295.366	-1.08631	0.152575	-7.11984	1.08055e-12	7.22293e-11
71	58.9545	1.09404	0.310699	3.52123	0.000429546	0.00741004	53.0392	1.20907	0.307805	3.92805	8.56382e-05	0.00228135	178.931	-0.122364	0.203109	-0.602458	0.546869	0.8464	172.931	0.251758	0.175981	1.4306	0.152545	0.61052
72	547.924	-0.819192	0.200907	-4.07747	4.55276e-05	0.00111411	477.699	-0.734011	0.158298	-4.6369	3.5368e-06	0.000131886	810.275	-1.24172	0.190761	-6.50929	7.55092e-11	3.62478e-09	726.916	-0.982907	0.143782	-6.8361	8.13767e-12	4.68329e-10
73	1302.9	1.91419	0.20537	9.32068	1.15597e-20	1.56762e-18	1471.85	2.41108	0.148418	16.2452	2.41504e-59	2.67634e-56	1922.79	1.78253	0.180352	9.88366	4.90101e-23	8.07159e-21	2248.22	2.35852	0.126238	18.6831	6.79258e-78	8.12242e-75
74	254.264	-1.01099	0.199581	-5.06558	4.07162e-07	1.48341e-05	229.787	-0.776929	0.173973	-4.46581	7.97652e-06	0.000264658	192.127	-0.915167	0.20851	-4.38907	1.13837e-05	0.000236167	171.251	-0.714119	0.191193	-3.73507	0.000187666	0.00353705
75	507.436	0.561152	0.176425	3.18068	0.00146928	0.0210044	448.031	0.642095	0.158106	4.06116	4.88294e-05	0.00140919	229.571	-1.209	0.196976	-6.13779	8.36766e-10	3.39302e-08	204.851	-0.96739	0.185914	-5.20342	1.95659e-07	6.36158e-06
76	285.793	-1.9026	0.189424	-10.0442	9.74559e-24	1.64062e-21	238.035	-2.07866	0.183223	-11.345	7.85701e-30	2.35328e-27	298.408	-2.13376	0.178029	-11.9855	4.23343e-33	1.22483e-30	245.323	-2.37923	0.182563	-13.0324	8.00457e-39	2.46129e-36
77	630.264	-0.309613	0.183855	-1.68401	0.0921806	0.393551	621.467	0.121624	0.139287	0.873193	0.382558	0.848918	419.258	-0.00794807	0.202365	-0.0392758	0.968671	0.988737	413.475	0.404264	0.155948	2.5923	0.00953373	0.0989412
78	654.465	-4.04726	0.208664	-19.3961	8.32994e-84	1.16191e-80	553.779	-4.27267	0.190883	-22.3837	5.67536e-111	1.04824e-107	155.856	-4.11604	0.272856	-15.085	2.0327e-51	1.14527e-48	130.854	-4.41166	0.303247	-14.5481	6.00738e-48	3.07864e-45
79	106.063	0.246966	0.246751	1.00087	0.316891	0.721408	90.2789	0.247006	0.23134	1.06772	0.285646	0.776888	282.695	-0.239956	0.175369	-1.36829	0.17122	0.516896	246.641	-0.152823	0.156789	-0.974702	0.329708	0.805637
80	21.6549	0.379513	0.433401	0.875662	0.381214	0.777532	21.0752	0.703744	0.425197	1.6551	0.0979034	0.499028	43.6295	0.449104	0.318966	1.408	0.159131	0.496358	45.4524	0.923872	0.307815	3.00139	0.00268752	0.0350583
81	82.1787	-1.15295	0.263789	-4.37072	1.23837e-05	0.000350477	66.182	-1.45109	0.281728	-5.15068	2.59541e-07	1.17397e-05	132.309	-1.05501	0.215813	-4.88853	1.01593e-06	2.54696e-05	113.521	-0.998513	0.214416	-4.6569	3.21014e-06	8.99675e-05
82	75.0363	0.012798	0.259764	0.0492679	0.960706	0.988933	74.7031	0.422249	0.244536	1.72674	0.0842151	0.467199	89.0484	0.29944	0.242645	1.23407	0.217178	0.587686	80.7805	0.467878	0.246262	1.89992	0.0574435	0.337081
83	201.687	-1.53712	0.207368	-7.41251	1.23927e-13	8.89721e-12	178.967	-1.32867	0.191997	-6.92029	4.50712e-12	2.93811e-10	217.955	-0.798211	0.223436	-3.57243	0.000353679	0.00559252	171.011	-1.12259	0.199048	-5.63981	1.7024e-08	6.56675e-07
84	241.002	-0.684667	0.218298	-3.13639	0.00171044	0.0240645	218.205	-0.470755	0.172184	-2.73402	0.0062566	0.0813799	457.627	-0.34067	0.200868	-1.69599	0.0898881	0.373612	423.748	-0.0643198	0.139994	-0.459446	0.645914	0.954196
85	47.8843	-0.530116	0.354388	-1.49586	0.134689	0.480288	40.9963	-0.532168	0.337657	-1.57606	0.115012	0.541305	74.8475	-1.06833	0.257559	-4.14789	3.35554e-05	0.000638029	63.5822	-1.05362	0.268558	-3.92324	8.73647e-05	0.00180811
86	238.95	-1.58728	0.199684	-7.94898	1.88061e-15	1.5051e-13	226.377	-1.06599	0.173037	-6.16045	7.25385e-10	3.97956e-08	165.213	-1.13695	0.230325	-4.93627	7.96329e-07	2.04429e-05	138.961	-1.15933	0.202319	-5.73023	1.00295e-08	4.0426e-07
87	27.9348	-1.2667	0.412438	-3.07125	0.00213165	0.0281404	25.7114	-0.939267	0.406939	-2.30813	0.0209919	0.200718	15.625	-0.276009	0.517047	-0.533818	0.593468	0.870241	17.2112	0.452187	0.487304	0.927936	0.353441	0.820382
88	361.879	-0.905701	0.180895	-5.00678	5.53477e-07	1.94394e-05	349.764	-0.441321	0.159081	-2.77418	0.00553406	0.0735353	320.425	-1.21726	0.187699	-6.48517	8.86322e-11	4.14326e-09	296.106	-0.834217	0.154778	-5.38976	7.05517e-08	2.50587e-06
89	103.349	-0.749673	0.240271	-3.12011	0.00180783	0.0251225	82.7625	-1.00642	0.245477	-4.09985	4.13424e-05	0.00121527	171.825	-0.831874	0.194004	-4.28792	1.80357e-05	0.00036439	142.69	-0.913599	0.199547	-4.57837	4.68614e-06	0.000127033
90	103.513	0.0388202	0.263873	0.147117	0.88304	0.972905	99.7436	0.368813	0.221914	1.66196	0.0965206	0.497276	278.718	-0.229779	0.182817	-1.25688	0.208798	0.575484	259.318	0.0479402	0.167407	0.28637	0.774595	0.993398
91	188.553	-0.517059	0.231401	-2.23447	0.025452	0.172939	175.819	-0.217523	0.208462	-1.04347	0.296733	0.788338	118.728	-1.20724	0.26177	-4.61183	3.99142e-06	9.05257e-05	106.993	-0.920454	0.210545	-4.37178	1.23239e-05	0.000312805
92	304.655	-0.76627	0.187026	-4.09714	4.1829e-05	0.00103923	264.475	-0.704424	0.160439	-4.39061	1.13035e-05	0.000367347	318.715	-1.40986	0.207677	-6.78871	1.13138e-11	5.96619e-10	296.15	-0.975465	0.161162	-6.05271	1.42433e-09	6.30809e-08
93	283.57	-1.28294	0.191237	-6.70862	1.96468e-11	1.28746e-09	220.977	-1.78792	0.180042	-9.93058	3.06478e-23	5.56786e-21	195.853	-1.44199	0.192155	-7.50434	6.17385e-14	3.8203e-12	165.349	-1.46031	0.193245	-7.55677	4.13216e-14	3.02519e-12
94	900.75	-0.62944	0.179863	-3.49956	0.000466026	0.00787245	835.429	-0.341575	0.150666	-2.2671	0.0233839	0.214712	117.573	-0.905992	0.221639	-4.08769	4.35696e-05	0.000816834	110.204	-0.533298	0.237992	-2.24082	0.0250377	0.190159
95	406.434	-0.264421	0.21518	-1.22884	0.219132	0.597155	355.83	-0.184077	0.163052	-1.12895	0.258919	0.761017	963.228	-0.140669	0.181394	-0.77549	0.43805	0.776109	794.158	-0.22584	0.136379	-1.65597	0.0977279	0.467028
96	117.782	-0.917394	0.242635	-3.78097	0.000156219	0.00325228	101.363	-0.880043	0.232474	-3.78555	0.000153366	0.00393428	209.134	-1.39676	0.190466	-7.33339	2.24404e-13	1.33458e-11	179.936	-1.3184	0.180437	-7.30674	2.73694e-13	1.93783e-11
97	149.423	-1.80528	0.226083	-7.98506	1.40457e-15	1.16223e-13	123.189	-2.03905	0.224811	-9.07007	1.18944e-19	1.75752e-17	416.353	-0.966292	0.178123	-5.42486	5.7999e-08	1.8645e-06	326.369	-1.32686	0.148778	-8.91836	4.73237e-19	5.04255e-17
98	15.9418	-0.608418	0.496323	-1.22585	0.220255	0.598045	15.405	-0.185386	0.489069	-0.37906	0.704644	0.960312	49.2495	-1.36489	0.323855	-4.21451	2.50322e-05	0.000485205	44.1552	-1.07116	0.312599	-3.42664	0.000611093	0.0100417
99	55.0574	-1.31013	0.302789	-4.32687	1.5124e-05	0.000422917	46.2025	-1.39195	0.307791	-4.52238	6.11467e-06	0.000220009	74.0782	-1.39692	0.27697	-5.04357	4.56934e-07	1.28723e-05	66.1265	-1.13844	0.268009	-4.24778	2.159e-05	0.000528073
100	382.108	-0.197643	0.215346	-0.917796	0.358726	0.757619	372.552	0.190037	0.165666	1.14711	0.251338	0.761017	307.584	0.225918	0.17586	1.28464	0.198917	0.56408	273.883	0.35641	0.164334	2.16882	0.0300967	0.218409
101	482.34	-0.848173	0.196273	-4.32139	1.55047e-05	0.000431304	416.578	-0.803628	0.161878	-4.96439	6.89168e-07	2.97173e-05	244.65	-1.3659	0.202433	-6.74742	1.50498e-11	7.89743e-10	228.233	-0.920785	0.165789	-5.55397	2.79261e-08	1.04718e-06
102	208.791	-0.880257	0.229213	-3.84035	0.000122859	0.00265396	202.804	-0.401459	0.17536	-2.28934	0.0220597	0.207879	35.4706	-0.677756	0.376821	-1.79862	0.0720794	0.326676	31.2948	-0.523833	0.345615	-1.51566	0.129607	0.558601
103	74.2808	-0.427474	0.296417	-1.44214	0.149263	0.504466	67.9458	-0.198321	0.250951	-0.79028	0.429364	0.867013	71.2923	-1.16351	0.268763	-4.32914	1.4969e-05	0.000304646	69.8553	-0.576556	0.249861	-2.30751	0.0210263	0.167743
104	164.158	-1.68226	0.222591	-7.55762	4.10523e-14	2.96914e-12	142.97	-1.54892	0.223142	-6.94141	3.88208e-12	2.57612e-10	110.692	-1.92077	0.246086	-7.8053	5.93596e-15	4.15323e-13	93.4889	-1.94375	0.245063	-7.93162	2.16298e-15	1.69912e-13
105	14.6573	-1.86459	0.571677	-3.26161	0.00110782	0.0168748	11.5917	-2.47365	0.654174	-3.78133	0.000155994	0.00399244	5.44071	-0.910973	0.901023	-1.01104	0.311996	0.683289	4.59026	-0.926891	0.884926	-1.04742	0.294905	0.791717
106	264.846	-0.861447	0.227394	-3.78834	0.000151659	0.00319138	245.285	-0.54676	0.184342	-2.96601	0.0030169	0.0466295	172.519	-2.02912	0.233713	-8.68213	3.88415e-18	3.29998e-16	156.92	-1.57245	0.223325	-7.04107	1.9077e-12	1.22206e-10
108	75.4367	-0.23344	0.261455	-0.89285	0.371937	0.767293	69.088	-0.0227305	0.249844	-0.0909787	0.92751	0.992434	359.421	-0.925756	0.201052	-4.60456	4.13341e-06	9.33505e-05	335.673	-0.548992	0.164072	-3.34603	0.000819766	0.0126758
109	49.7931	0.516913	0.338123	1.52877	0.126321	0.466948	42.681	0.53072	0.30807	1.72273	0.0849379	0.470171	86.9844	-0.142295	0.29851	-0.476685	0.633586	0.884498	78.8086	0.0517532	0.239714	0.215895	0.829069	0.993398
111	78.3977	-2.75489	0.318364	-8.65328	5.00385e-18	5.08933e-16	66.7153	-2.7808	0.321244	-8.65636	4.87057e-18	6.57079e-16	41.1972	-1.93145	0.345376	-5.59231	2.2407e-08	7.63907e-07	36.5756	-1.62413	0.349774	-4.64336	3.42792e-06	9.50807e-05
112	741.477	1.39269	0.220532	6.31512	2.69958e-10	1.60724e-08	793.59	1.82786	0.159773	11.4403	2.62909e-30	8.09322e-28	592.349	1.51634	0.188419	8.04766	8.43892e-16	6.18758e-14	635.405	1.95971	0.149725	13.0887	3.81896e-39	1.20881e-36
113	99.5122	-1.70882	0.271766	-6.28785	3.21888e-10	1.82728e-08	97.2693	-0.999843	0.23642	-4.2291	2.34627e-05	0.000726295	55.5772	-0.942226	0.294701	-3.19723	0.00138754	0.018567	48.7986	-0.792517	0.293245	-2.70257	0.00688049	0.0776997
114	45.4903	0.190838	0.321306	0.593944	0.552549	0.972875	38.2282	0.152235	0.323019	0.47129	0.637434	0.983721	0.334643	-0.558056	3.36013	-0.166082	0.868093	0.972936	0.154181	-1.03971	4.08047	-0.254801	0.798877	0.990797
115	196.064	-0.470574	0.20671	-2.27649	0.0228164	0.16062	162.776	-0.569114	0.192459	-2.95707	0.00310576	0.0477165	62.2387	-0.601269	0.313522	-1.91779	0.0551379	0.277504	51.1362	-0.718063	0.311282	-2.30679	0.0210663	0.167871
116	37.7292	-1.05113	0.359035	-2.92765	0.00341531	0.0414765	32.1815	-1.06985	0.387971	-2.75754	0.00582386	0.0764692	39.1042	0.250293	0.366715	0.682528	0.494905	0.815071	28.4495	-0.204106	0.376888	-0.541556	0.588125	0.936192
117	91.0152	-1.20658	0.251737	-4.79303	1.64281e-06	5.40082e-05	81.3325	-0.994004	0.237515	-4.18501	2.85158e-05	0.000863421	93.2071	-0.891649	0.245084	-3.63814	0.00027461	0.0044881	86.4429	-0.54387	0.237154	-2.29331	0.0218299	0.172126
118	49.1403	-1.25652	0.31878	-3.94165	8.09237e-05	0.00186354	44.1684	-1.01094	0.314308	-3.21639	0.00129815	0.0242598	60.8369	-0.915693	0.282281	-3.24391	0.00117902	0.0160374	55.8645	-0.596169	0.281854	-2.11517	0.0344155	0.23808
119	101.038	-0.217673	0.3091	-0.704213	0.4813	0.836488	93.4587	0.0302511	0.227305	0.133086	0.894125	0.991806	94.2545	0.299225	0.257408	1.16245	0.245051	0.626995	75.6189	0.149147	0.241791	0.616843	0.537338	0.914943
120	93.4146	0.0171642	0.279834	0.061337	0.951091	0.986567	90.7461	0.365985	0.255912	1.43012	0.152683	0.620702	61.4005	0.584441	0.33293	1.75545	0.079183	0.347906	58.4281	0.854434	0.290575	2.94049	0.0032769	0.0417739
121	183.622	0.0504715	0.288704	0.174821	0.86122	0.96852	175.381	0.351493	0.192726	1.8238	0.0681827	0.419545	7.28422	-0.230082	0.704175	-0.326739	0.743865	0.922815	6.03731	-0.29883	0.831891	-0.359218	0.719432	0.974939
122	12.3314	-1.08098	0.571434	-1.89169	0.0585322	0.296733	10.3728	-1.123	0.617509	-1.81859	0.0689738	0.421882	35.0953	-1.76024	0.376445	-4.67596	2.92587e-06	6.73579e-05	35.5625	-0.869731	0.357087	-2.43563	0.014866	0.139362
123	94.4631	0.287856	0.259677	1.10851	0.26764	0.669202	86.4904	0.462561	0.231414	1.99885	0.0456249	0.333166	194.185	0.0607131	0.272339	0.222932	0.823588	0.944865	162.924	0.0348456	0.176086	0.197889	0.843132	0.993398
124	246.462	-0.359112	0.231123	-1.55377	0.120238	0.454162	221.347	-0.196703	0.180521	-1.08964	0.275871	0.770734	26.1253	-0.181611	0.400771	-0.453153	0.650438	0.892615	22.6516	-0.112039	0.408672	-0.274153	0.783967	0.993398
125	251.561	-0.425118	0.223604	-1.90121	0.0572747	0.293559	248.917	0.0339452	0.178878	0.189767	0.849491	0.986076	6.03395	-0.695103	0.802631	-0.86603	0.386474	0.749221	5.18072	-0.627186	0.834199	-0.751843	0.452145	0.878489
126	44.4614	-0.239563	0.393972	-0.608071	0.54314	0.868105	36.5611	-0.349318	0.334153	-1.04539	0.295844	0.787543	10.8025	0.160387	0.663088	0.24188	0.808873	0.940984	9.32376	0.196257	0.622632	0.315206	0.752606	0.986715
127	64.9239	0.78612	0.325927	2.41195	0.0158674	0.127201	62.8662	1.06602	0.265696	4.01218	6.01618e-05	0.00168362	18.2923	0.632465	0.51457	1.22911	0.21903	0.59106	16.1144	0.738111	0.488209	1.51188	0.130565	0.561945
129	47.8822	-1.24394	0.34071	-3.65102	0.000261202	0.00471418	42.4653	-1.06606	0.318401	-3.34816	0.000813503	0.0165114	14.1567	-1.07059	0.558621	-1.91649	0.055303	0.27771	12.4193	-0.934286	0.566991	-1.6478	0.099394	0.472541
130	303.865	0.652978	0.210805	3.09755	0.00195129	0.0263155	286.61	0.884416	0.181142	4.88245	1.04777e-06	4.43181e-05	205.647	0.172482	0.201769	0.85485	0.392634	0.752309	162.35	-0.0286388	0.182986	-0.156508	0.875633	0.998113
131	269.921	-0.490934	0.206049	-2.38261	0.0171905	0.132686	253.4	-0.175992	0.174649	-1.00769	0.313602	0.807888	403.317	-0.140124	0.194831	-0.719209	0.472012	0.798875	394.092	0.26383	0.150678	1.75095	0.0799539	0.417979
132	5.95269	-1.4448	0.873071	-1.65485	0.0979552	0.406647	4.97857	-1.56605	0.942284	-1.66197	0.0965182	0.497276	42.0035	-2.61235	0.361179	-7.23284	4.73009e-13	2.72235e-11	34.7411	-2.85198	0.408393	-6.98342	2.88087e-12	1.82376e-10
133	36.5068	0.384621	0.359167	1.07087	0.284228	0.687558	28.2235	0.134378	0.373907	0.359388	0.719305	0.961721	31.4142	-0.642267	0.372044	-1.72632	0.0842897	0.360906	26.4022	-0.663551	0.400399	-1.65723	0.0974738	0.466417
134	38.582	-1.03016	0.352793	-2.92002	0.00350007	0.0422954	28.1685	-1.83972	0.410257	-4.48432	7.31458e-06	0.000243424	43.6847	-1.5435	0.331687	-4.65349	3.26361e-06	7.49721e-05	40.0272	-1.14775	0.320463	-3.58154	0.000341579	0.0061166
135	63.0534	-0.176646	0.288186	-0.612956	0.539905	0.866975	60.0892	0.147547	0.274055	0.538384	0.590312	0.933766	151.608	-0.365463	0.205138	-1.78155	0.0748233	0.33528	146.57	0.0409438	0.183858	0.222692	0.823775	0.993398
136	56.4068	0.255589	0.294327	0.868386	0.385183	0.778715	55.5248	0.620292	0.294246	2.10808	0.0350245	0.286029	29.3399	-0.0061656	0.37632	-0.0163839	0.986928	0.995374	24.0706	-0.0914072	0.39139	-0.233545	0.815338	0.993398
137	137.638	-1.42081	0.240146	-5.91645	3.28956e-09	1.60596e-07	123.664	-1.16154	0.210861	-5.50855	3.61802e-08	1.81203e-06	201.283	-1.6354	0.201426	-8.1191	4.69648e-16	3.54055e-14	180.315	-1.32993	0.183978	-7.22877	4.8739e-13	3.34095e-11
138	93.841	-1.04292	0.246689	-4.22767	2.36129e-05	0.000633396	77.9875	-1.16659	0.258516	-4.51263	6.40284e-06	0.000222444	121.82	-0.851763	0.221304	-3.84884	0.00011868	0.00208094	105.808	-0.74906	0.209986	-3.56718	0.000360839	0.00631903
139	154.426	0.665113	0.221331	3.00505	0.00265533	0.0330085	130.561	0.642735	0.200717	3.2022	0.00136382	0.0252317	89.9196	0.555139	0.257593	2.15511	0.0311535	0.205654	97.1933	1.10498	0.224717	4.91721	8.77871e-07	2.70643e-05
140	124.003	-1.65329	0.278748	-5.93114	3.0084e-09	1.47608e-07	111.371	-1.36452	0.220636	-6.18448	6.23058e-10	3.43519e-08	63.611	-1.03693	0.270209	-3.8375	0.000124293	0.00216027	53.8618	-1.03164	0.279704	-3.68831	0.000225747	0.0042252
141	343.094	-0.907857	0.177832	-5.10512	3.30578e-07	1.21802e-05	315.189	-0.622533	0.15816	-3.9361	8.2817e-05	0.00221151	249.91	-0.838572	0.190204	-4.4088	1.03945e-05	0.000217755	225.813	-0.59344	0.166936	-3.55489	0.000378137	0.00657432
142	528.514	0.134298	0.188143	0.713805	0.475348	0.833715	505.663	0.43697	0.152971	2.85655	0.00428269	0.0610035	37.9784	0.414808	0.350453	1.18363	0.236559	0.614622	42.4268	1.05848	0.314232	3.36848	0.000755838	0.0117718

## Sheet: genic region (sense)
chromosome	start	end	NM	WT	enok1	enok2
chr3L	19744042	19786669	NM_001007095	0	1.0942e-05	7.07415e-06
chr3L	19744042	19786669	NM_001007096	0	1.0942e-05	7.07415e-06
chr2L	871094	874149	NM_001014454	0.106916	0.0732577	0.0868537
chr2L	870464	874149	NM_001014455	0.109121	0.0787979	0.0897373
chr2L	2226341	2231099	NM_001014460	0.199983	0.110061	0.144249
chr2L	3493985	3507639	NM_001014463	0	0	0
chr2L	3622073	3632103	NM_001014464	0.00157466	0.00109064	0.00114768
chr2L	6789769	6796783	NM_001014475	0	0	0.000136054
chr2L	6789769	6794599	NM_001014476	0	0	0.000207792
chr2L	7497804	7530574	NM_001014478	0	0	0
chr2L	7497804	7544427	NM_001014479	0	0	0
chr2L	19542639	19545548	NM_001014491	0.0111303	0.0493678	0.0055082
chr2L	21663805	21671513	NM_001014497	0.000402685	0.000806617	0.00151427
chr2R	2813206	2859142	NM_001014500	2.83744e-05	1.80282e-05	2.50141e-05
chr2R	4563797	4570296	NM_001014507	0.114413	0.0573116	0.0527314
chr2R	4559560	4570296	NM_001014508	0.0905225	0.0493547	0.0478131
chr2R	4559560	4570296	NM_001014509	0.0905225	0.0493547	0.0478131
chr2R	4558227	4570296	NM_001014510	0.0835414	0.0460081	0.0434915
chr2R	4553317	4570527	NM_001014511	0.0996028	0.0376255	0.0265532
chr2R	4553675	4570296	NM_001014512	0.0594057	0.0299019	0.02672
chr2R	5988540	5995979	NM_001014515	0.160245	0.149904	0.1027
chr2R	6457458	6503753	NM_001014518	0.0067565	0.0152203	0.0126062
chr2R	6471190	6503753	NM_001014519	0.00880517	0.016913	0.0145518
chr2R	6445392	6504785	NM_001014520	0.030407	0.0662782	0.0687077
chr2R	9326818	9332879	NM_001014523	0.000552474	8.4122e-05	0.000143575
chr2R	15029140	15050113	NM_001014536	0.0124232	0.0155396	0.00652019
chr2R	15350006	15355318	NM_001014539	0.140532	0.101359	0.0788542
chr2R	15343674	15369088	NM_001014540	0.0132941	0.0178885	0.00774894
chr2R	15343674	15370080	NM_001014542	0.0388295	0.0564373	0.0417688
chr2R	18024493	18060339	NM_001014543	0.00312969	0.00570181	0.00595616
chr2R	20062399	20073866	NM_001014547	0.000940325	0.000265765	0.000245555
chr2R	20280345	20290203	NM_001014549	0	0	0
chr2R	20790939	20791452	NM_001014551	0	0.196381	0.0604762
chr3L	5919970	5923002	NM_001014566	0.00706199	0.00872059	0.0154185
chr3L	5920881	5923220	NM_001014567	0.0150803	0.0250137	0.0397196
chr3L	5921515	5923002	NM_001014568	0.013027	0.013564	0.0307024
chr3L	5917152	5923220	NM_001014569	0.00910638	0.0128205	0.0175963
chr3L	8668858	8672353	NM_001014577	0.0749425	0.0280771	0.037635
chr3L	11170053	11190636	NM_001014581	0	0.00109783	0.000220053
chr3L	14621259	14625177	NM_001014584	0	0.000858333	0
chr3L	15814099	15817304	NM_001014585	0	0.000699215	0
chr3L	16395895	16401545	NM_001014586	0.00511663	0	0
chr3L	16396677	16404939	NM_001014587	0.00242395	0.00276425	0.00188754
chr3L	16583158	16584150	NM_001014588	0	0	0
chr3L	19875150	19903315	NM_001014591	0.000871077	0.000648069	0.00114546
chr3L	20303146	20306303	NM_001014592	0.135817	0.13468	0.0866662
chr3L	20809217	20828380	NM_001014593	0.000677033	0.00193089	0.00108124
chr3L	20809217	20827758	NM_001014594	0.000138407	0.00068566	0.000497938
chr3L	20809217	20829148	NM_001014595	0.00131581	0.00317603	0.00191561
chr3L	20809217	20829148	NM_001014596	0.00131581	0.00317603	0.00191561
chr3L	20819073	20829148	NM_001014597	0.00649806	0.0145555	0.00741894
chr3L	20813430	20829148	NM_001014598	0.00129037	0.0028416	0.00188036
chr3L	21264308	21273081	NM_001014599	0.000450161	0.00024268	0.00112015
chr3L	22789076	22794765	NM_001014601	0.00112544	0	0
chr3R	2971601	2973100	NM_001014609	0.00823045	0.00675214	0.0073655
chr3R	2971601	2976690	NM_001014610	0.000776633	0.00072114	0.00101225
chr3R	5593572	5595749	NM_001014612	0.328811	0.123497	0.101649
chr3R	8837370	8851997	NM_001014617	0.0587444	0.0326002	0.0516849
chr3R	9487032	9492613	NM_001014619	0.263586	0.457556	0.376292
chr3R	10629813	10701210	NM_001014622	0.000204983	0.000110808	8.32933e-05
chr3R	10632264	10643668	NM_001014623	0.000176101	0.000147194	0.000175268
chr3R	10632264	10646873	NM_001014624	0.000183731	9.90043e-05	6.01202e-05
chr3R	10629813	10679641	NM_001014625	0.000193945	0.000142281	5.84795e-05
chr3R	12879728	12896135	NM_001014629	0.0058981	0.00545724	0.00560684
chr3R	13745553	13844614	NM_001014631	0.000434934	0.000268596	0.00042948
chr3R	13769827	13844614	NM_001014632	0.00115805	0.000558989	0.000566569
chr3R	16361414	16376829	NM_001014643	0	0	0
chr3R	17346649	17353413	NM_001014644	0.0108118	0.0122805	0.0358871
chr3R	19627435	19644959	NM_001014646	0.000233302	0.000119123	6.98138e-05
chr3R	22362071	22420740	NM_001014670	0.000366019	0.000524205	0.000233416
chr3R	22698304	22701464	NM_001014671	0	0	0.000328542
chr3R	22698304	22701464	NM_001014673	0	0	0.000328542
chr3R	22698304	22701464	NM_001014674	0	0	0.000328542
chr3R	22698304	22701464	NM_001014675	0	0	0.000328542
chr3R	22698304	22701464	NM_001014676	0	0	0.000328542
chr3R	22698304	22701464	NM_001014677	0	0	0.000328542
chr3R	24717613	24748494	NM_001014678	0.0055735	0.00751061	0.00781068
chr3R	24735376	24748494	NM_001014679	0.0136692	0.0419925	0.0345313
chr3R	24713794	24748494	NM_001014680	0.00552053	0.00734667	0.00786546
chr3R	24729199	24748494	NM_001014681	0.0112344	0.0263808	0.0232907
chr3R	24714742	24748494	NM_001014682	0.00554598	0.00722365	0.00783697
chr4	89951	130396	NM_001014685	0.00756256	0.00739031	0.00606564
chr4	355295	379283	NM_001014687	0.0009398	0.000309187	0.000576458
chr4	349441	379283	NM_001014688	0.000552832	0.000347202	0.00023536
chr4	351481	379283	NM_001014689	0.00164965	0.0007674	0.00080275
chr4	670596	681234	NM_001014691	0.00115424	0.000663993	0.000452586
chr4	1055913	1074329	NM_001014696	0.000847821	0.00220143	0.000939765
chr4	1206740	1213482	NM_001014702	0	0	0
chr4	1206393	1213163	NM_001014703	0	0	0
chr4	1206393	1213320	NM_001014705	0	0	0
chrX	162541	173667	NM_001014710	4.20411e-05	3.60901e-05	5.62808e-05
chrX	162541	173667	NM_001014712	4.20411e-05	3.35375e-05	5.62808e-05
chrX	3684074	3686510	NM_001014719	0.0046344	0.0157401	0.0195538
chrX	4241950	4258913	NM_001014721	0.0376987	0.0984373	0.0623978
chrX	5794893	5798497	NM_001014725	0.838084	1.35202	1.58377
chrX	5794893	5798821	NM_001014726	1.16603	1.86781	1.9595
chrX	9520366	9553178	NM_001014728	0.000455424	0.000784804	0.000653405
chrX	11686911	11689920	NM_001014731	0.00970948	0.0110574	0.0249637
chrX	11827737	11877948	NM_001014732	0	0	0
chrX	11827737	11877948	NM_001014733	0	0	0
chrX	11827737	11877948	NM_001014734	0	0	0
chrX	11827737	11877948	NM_001014735	0	0	0
chrX	13157787	13179354	NM_001014736	7.56716e-05	1.47874e-05	3.32779e-05
chrX	15213524	15222062	NM_001014742	0.210606	0.30786	0.512645
chrX	15404909	15416196	NM_001014745	0.00167426	0.00152987	0.000487584
chrX	16255565	16262561	NM_001014747	0.402609	0.133785	0.430021
chrX	19416131	19424929	NM_001014752	0.0120985	0.0352959	0.0357052
chrX	19416131	19424929	NM_001014753	0.0120985	0.0352959	0.0357052
chr2RHet	1265404	1336048	NM_001015095	0.00447476	0.00923175	0.0127908
chr2RHet	198688	248485	NM_001015121	0.000114939	0.000555546	0.000404873
chr2RHet	198175	247821	NM_001015122	5.69704e-05	0.000122396	0.000102097
chr2RHet	198688	247821	NM_001015123	5.69761e-05	0.000122424	0.000102116
chr3LHet	2409851	2473896	NM_001015152	0.00138367	0.00173532	0.00181299
chr3LHet	2397791	2398981	NM_001015155	0.0134446	0.012385	0.0188328
chr3LHet	2397791	2398981	NM_001015156	0.0134446	0.012385	0.0188328
chr2RHet	391025	394309	NM_001015175	0.248076	0.152569	0.142697
chr3LHet	594452	600636	NM_001015221	0.033458	0.028358	0.037392
chr3LHet	594452	600636	NM_001015222	0.033458	0.028358	0.037392
chr3LHet	600379	601294	NM_001015223	0.0264071	0.0478482	0.0283333
chr3LHet	600379	601402	NM_001015224	0.0259803	0.0472114	0.0279095
chrXHet	75614	80249	NM_001015241	0.154108	0.392341	0.50325
chrXHet	59688	61526	NM_001015255	0	0	0
chr2RHet	2775852	2821208	NM_001015316	0.00796674	0.0187593	0.0333157
chr2RHet	2901757	2903663	NM_001015321	0.0938143	0.226453	0.155025
chr2LHet	19632	32995	NM_001015383	0.000182404	0.000803196	0.000294504
chr2LHet	19632	32903	NM_001015384	0.000161507	0.000803443	0.000294599
chr3RHet	1896443	1899122	NM_001015400	0.0124938	0.0634731	0.099879
chr3RHet	1813574	1824026	NM_001015401	0.000407679	0.00141622	0.00108567
chr3LHet	459585	460457	NM_001015476	0.0975556	0.109951	0.196284
chrX	2364492	2438795	NM_001031867	0.00089314	0.00023365	0.000265873
chrX	6770018	6774535	NM_001031887	0.0300517	0.0732597	0.0547188
chrX	6762540	6774128	NM_001031888	0.00196443	0.0107485	0.00593811
chrX	6770018	6774462	NM_001031889	0.0300933	0.0705114	0.054757
chrX	6968582	6986916	NM_001031891	0.000394803	0	0.00105678
chrX	6970742	6992086	NM_001031893	5.31637e-05	1.90122e-05	4.92825e-05
chrX	6978196	6992086	NM_001031895	0.000103978	4.35664e-05	7.74416e-05
chrX	17030610	17037023	NM_001031897	0.000151678	0.000694537	0
chrX	17030610	17037023	NM_001031898	7.39261e-05	0.000222287	0
chrX	19510695	19512570	NM_001031903	0.028118	0.111208	0.0420915
chrX	19638463	19639780	NM_001031907	0.184216	0.234111	0.257888
chrX	21188960	21190299	NM_001031912	0.00279835	0.00304598	0
chrX	21188960	21190240	NM_001031913	0.00279835	0.00304598	0
chrX	21188960	21190240	NM_001031914	0.000205761	0.000143678	0
chrX	21188960	21190299	NM_001031915	0.000205761	0.000143678	0
chrX	21239062	21244174	NM_001031916	0.086365	0.187569	0.162257
chrX	21234054	21244174	NM_001031917	0.047105	0.107402	0.0888063
chrX	21234054	21244174	NM_001031918	0.0538234	0.107669	0.239204
chr3L	5773150	5777785	NM_001031938	0.00125919	0.00377587	0.00333982
chr3L	5773150	5777785	NM_001031939	0.00466316	0.0147458	0.0121104
chr3L	5773150	5777785	NM_001031940	0.0189802	0.0542745	0.0515208
chr3L	5773150	5777785	NM_001031941	0.0189802	0.0542745	0.0515208
chr3L	5773363	5777785	NM_001031942	0.0189838	0.0580063	0.052576
chr3L	9366030	9368064	NM_001031945	0.155906	0.0724473	0.031697
chr3R	1098668	1149569	NM_001031977	2.90175e-05	3.29907e-05	0
chr3R	1098668	1124499	NM_001031978	4.00212e-05	6.53153e-06	0
chr3R	4062835	4066237	NM_001031980	0.00300207	0.00396422	0.00111622
chr3R	4069780	4073577	NM_001031981	0.0029541	0.00256742	0.0150911
chr3R	4600007	4618269	NM_001031987	7.37614e-05	0.000273651	0
chr3R	5167592	5185911	NM_001031990	0.387346	0.363606	0.436512
chr3R	5165937	5184911	NM_001031991	0.176017	0.139555	0.161277
chr3R	7385611	7392771	NM_001032008	0.0203926	0.00604388	0.00330314
chr3R	7389783	7392771	NM_001032009	0.031851	0.0095288	0.0152657
chr3R	7389783	7392771	NM_001032010	0.031851	0.0095288	0.0152657
chr3R	9535738	9537557	NM_001032017	0	0	0
chr3R	11811873	11829803	NM_001032019	0.000628847	0.000318496	0.00209463
chr3R	14809746	14848160	NM_001032021	0.000845318	0.000336416	0.000372494
chr3R	14979818	14982534	NM_001032022	0.00454624	0	0.00483072
chr3R	17867912	17899404	NM_001032032	0.00197232	0.0018047	0.000969567
chr3R	19980547	19987011	NM_001032035	0.00394632	0.000303673	0.000335107
chr3R	19981419	19987220	NM_001032036	4.0404e-05	8.7386e-05	0.000132386
chr3R	19980547	19987011	NM_001032037	0.00851139	0.00892086	0.010258
chr2L	2226520	2230413	NM_001032049	0.0115718	0.00955786	0.0160278
chr2L	8366032	8370082	NM_001032054	0.242931	0.158857	0.222049
chr2L	8366052	8370082	NM_001032055	0.243259	0.159116	0.222595
chr2L	8366008	8370082	NM_001032056	0.237066	0.148656	0.217577
chr2L	8939779	8943264	NM_001032062	0	0	0
chr2L	10403196	10405203	NM_001032066	0.0027193	0.013505	0
chr2L	10804268	10832394	NM_001032071	0.000417052	0.000199994	0.00100905
chr2L	11278020	11279847	NM_001032077	0.00524165	0.0158046	0.0151712
chr2L	11278278	11279847	NM_001032078	0.0058583	0.0192767	0.0176279
chr2L	11278020	11279982	NM_001032079	0.0116124	0.0153841	0.0370914
chr2L	11278150	11279847	NM_001032081	0.0054414	0.0165765	0.0159148
chr2L	13831481	13833167	NM_001032092	0	0.000344828	0.00120194
chr2L	14616268	14618902	NM_001032097	0.00816792	0.00950166	0.0113868
chr2L	14615554	14618902	NM_001032098	0.00430511	0.0097468	0.0140458
chr2L	17647052	17752346	NM_001032107	0	0	0
chr2L	17647052	17752346	NM_001032109	0	0	0
chr2L	19567899	19575587	NM_001032110	0.00626386	0.00235109	0.005197
chr2L	21486620	21487518	NM_001032163	0	0	0
chr2L	21626308	21629932	NM_001032217	0.0452437	0.55359	0.447439
chr2R	8324839	8340421	NM_001032236	0.00323281	0.00319769	0.00344774
chr2R	8324839	8340421	NM_001032237	0.00323281	0.00319769	0.00344774
chr2R	8521670	8523646	NM_001032242	0.0105898	0.0439298	0.0467522
chr2R	9067186	9077591	NM_001032244	1.82899e-05	0	0
chr2R	11650069	11702422	NM_001032249	1.20087e-05	5.63486e-06	5.69152e-06
chr2R	11650069	11702422	NM_001032250	1.20087e-05	5.63486e-06	5.69152e-06
chr2R	12033410	12037121	NM_001032251	0	0.000378195	0.000436347
chr2R	16529970	16531310	NM_001032272	0	0.000584368	0.00277366
chr3R	25614657	25619837	NM_001032405	0.121439	0.133055	0.144377
chr3R	25608332	25619837	NM_001032406	0.0896382	0.0800648	0.0826177
chr3R	25598615	25619837	NM_001032407	0.0565218	0.0526481	0.0568571
chr3R	25592496	25619837	NM_001032408	0.015587	0.0170122	0.0163466
chr4	89951	122045	NM_001038709	0.0054259	0.00305098	0.00448066
chr4	349441	379283	NM_001038714	0.00045197	0.000113489	0.000156136
chr4	1219483	1227176	NM_001038718	4.67081	3.21547	3.90296
chr4	1219477	1228193	NM_001038719	4.29721	3.3615	4.13575
chr4	1229462	1234439	NM_001038721	0.00329885	0.00530467	0.00237268
chr4	1229462	1234439	NM_001038723	0.00329885	0.00530467	0.00237268
chr4	1228814	1234439	NM_001038725	0.00578931	0.0167796	0.00570627
chrX	550425	551932	NM_001038729	0.0226832	0.0450517	0.0271884
chrX	817200	821628	NM_001038730	0.00118962	0.00137278	0.00225164
chrX	1364788	1366350	NM_001038731	0.00723354	0.0249008	0.00830984
chrX	1667751	1678034	NM_001038732	0.00843661	0.00309632	0.00644211
chrX	2498229	2500857	NM_001038739	0.112364	0.0540126	0.0933462
chrX	4958265	4963877	NM_001038742	0.035462	0.0445437	0.0370557
chrX	8072581	8133460	NM_001038746	0.00320627	0.0016127	0.0020912
chrX	8087232	8133460	NM_001038747	0.00245276	0.00210347	0.00229726
chrX	13279946	13281427	NM_001038752	0	0.00216285	0.00116049
chrX	15019787	15031344	NM_001038756	0.0256133	0.00209758	0.00813073
chrX	16574121	16577928	NM_001038760	0	0	4.15561e-05
chrX	17593804	17596994	NM_001038763	0	0.00459202	0.00182674
chrX	19781385	19802141	NM_001038766	0.00670241	0.00758473	0.0114395
chrX	22227997	22257030	NM_001038771	0.000113503	0.000163841	0.00014484
chr2L	117078	120631	NM_001038774	0.000644078	0	0.000147059
chr2L	122623	129245	NM_001038776	0.00805243	0.0038037	0.00568416
chr2L	821421	824337	NM_001038778	0.500418	0.363869	0.299841
chr2L	1151677	1158262	NM_001038780	0	0.00155314	0.00217176
chr2L	1151677	1156311	NM_001038781	0	0	0.00202476
chr2L	3493985	3508119	NM_001038783	0	0	0
chr2L	5044452	5048365	NM_001038785	0.0014364	0.00805628	0.00565574
chr2L	5043269	5048365	NM_001038786	0.000853536	0.00427147	0.00259856
chr2L	5044452	5048365	NM_001038787	0.00149049	0.00761552	0.00723787
chr2L	5043269	5048365	NM_001038788	0.000853536	0.00427147	0.00259856
chr2L	7998933	7999743	NM_001038793	0.206675	0.150419	0.119938
chr2L	8363698	8364593	NM_001038796	0.0243089	0	0
chr2L	9967329	9968491	NM_001038802	0.198764	0.210873	0.214054
chr2L	10488693	10490461	NM_001038806	0.00824239	0.0122101	0.0267813
chr2L	10847424	10850848	NM_001038810	0.0017274	0.00106092	0
chr2L	14184477	14234108	NM_001038817	0.000123657	0.000100874	0.00016434
chr2L	14184477	14234108	NM_001038818	0.000123657	0.000100874	0.00016434
chr2L	15261208	15264969	NM_001038823	0	0.00178712	0
chr2L	19400780	19423552	NM_001038824	0.000344443	0.000216529	0.000114617
chr2L	19732079	19735720	NM_001038825	0	0.000482234	0
chr2L	19732079	19735980	NM_001038826	0	0.000741646	0
chr2L	21614765	21618774	NM_001038842	3.13486e-07	0	0
chr2L	21614231	21618774	NM_001038843	0.000125711	0	0
chr2R	3679402	3680687	NM_001038847	0.00243309	0.00395411	0.0216523
chr2R	6317216	6324086	NM_001038849	0.0600563	0.0817016	0.0696257
chr2R	7268827	7271593	NM_001038850	0	0	0
chr2R	9326818	9336905	NM_001038855	0.000480876	7.3381e-05	0.000213622
chr2R	13662627	13669417	NM_001038865	3.22953e-05	0	0
chr2R	13661468	13669417	NM_001038866	2.91667e-05	0	0
chr2R	20828147	20829632	NM_001038885	0.0307345	0.00206349	0.00323333
chr3L	13495806	13503795	NM_001038916	0.011527	0.043416	0.0761236
chr3L	14214539	14226350	NM_001038917	0.0164911	0.0116685	0.0140182
chr3L	14198531	14226350	NM_001038918	0.00385353	0.0019588	0.00228138
chr3L	14212841	14226350	NM_001038919	0.0163365	0.0118757	0.0135235
chr3L	14183972	14226350	NM_001038920	0.0051471	0.00239324	0.00291475
chr3L	14221949	14226350	NM_001038921	0.0506702	0.0250128	0.0388806
chr3L	14741028	14751062	NM_001038924	0.000443871	0.000118448	6.25682e-05
chr3L	14741028	14751062	NM_001038926	0.000443871	0.000118448	6.25682e-05
chr3L	18593249	18611043	NM_001038941	0.000360935	0.00167202	0
chr3L	20384784	20386653	NM_001038945	0.000207252	0.000479542	0.000545842
chr3L	20384784	20386653	NM_001038946	0.000207252	0.000479542	0.000545842
chr3R	5754638	5814598	NM_001038952	0.00486033	0.00248797	0.00281952
chr3R	20643185	20648072	NM_001038977	0.00601571	0.0151436	0.0175832
chr3R	24974102	24975623	NM_001038986	0.0219521	0.0409955	0.0111969
chr3R	24974083	24975623	NM_001038987	0.0217921	0.0410964	0.0116071
chrX	504578	511600	NM_001042789	0.00151438	0.000108888	0.00177224
chrX	2234158	2237903	NM_001042793	0.0232583	0.022436	0.0116882
chrX	8110856	8133460	NM_001042798	0.00208758	0.0022642	0.00208338
chrX	9465569	9474008	NM_001042800	4.93685e-05	6.20203e-05	3.86458e-05
chrX	9980565	10032746	NM_001042802	0.000410761	0.000856118	0.00143057
chrX	10690029	10700889	NM_001042803	0	0.000105263	0.000350379
chrX	14965488	14970236	NM_001042811	0.0041129	0.00173867	0.00325315
chrX	14965488	14970236	NM_001042812	0.0041129	0.00173867	0.00325315
chrX	15786233	15799262	NM_001042813	0.106478	0.0718877	0.0564725
chrX	15786273	15799262	NM_001042814	0.106812	0.0721004	0.0565645
chrX	17054317	17089350	NM_001042818	0.00366281	0.00593635	0.00624902
chrX	22234234	22287377	NM_001042838	0.00188311	0.00035959	0.000755853
chrX	22234234	22286070	NM_001042841	0.00110135	0.000161781	0.000545408
chrX	22360711	22361912	NM_001042846	1.03155	0.00760989	0.00408333
chrX	22382557	22406483	NM_001042851	0.00201758	0.000145988	0.000199909
chrX	22382557	22406483	NM_001042852	0.000121002	5.88236e-05	9.95034e-05
chrX	22415330	22417005	NM_001042858	0.564109	0.421145	0.505463
chr2L	1927752	1943947	NM_001042862	0.000213653	0.00038267	0.000855882
chr2L	1927752	1943939	NM_001042863	0.000213653	0.00038267	0.000855882
chr2L	3068344	3108142	NM_001042864	1.36909e-05	6.60279e-06	2.91436e-05
chr2L	4981613	4992435	NM_001042870	0.124931	0.0989252	0.0471244
chr2L	5072169	5093592	NM_001042873	0.00294092	0.00471934	0.00319922
chr2L	7056300	7063586	NM_001042877	0.0135569	0.0595827	0.0404681
chr2L	7205252	7220029	NM_001042878	0.000794769	0	0
chr2L	9960449	9963767	NM_001042885	0	0	0
chr2L	10975777	10976422	NM_001042888	0	0	0
chr2L	10975551	10976422	NM_001042889	0	0	0
chr2L	12456576	12546611	NM_001042892	0.000347976	0.000150047	7.64561e-05
chr2L	12456576	12504832	NM_001042893	0.000275077	9.78588e-05	8.30638e-05
chr2L	12455539	12546611	NM_001042894	0.0016578	0.000804328	0.00037453
chr2L	22427041	22429419	NM_001042925	0.00148936	0.00778158	0.00124402
chr2L	22442971	22444394	NM_001042931	0.0610325	0.0563073	0.0846056
chr2L	22472481	22478575	NM_001042932	0.0102244	0.0192877	0.0146585
chr2L	22471803	22478575	NM_001042934	0.0101629	0.0194797	0.0151898
chr2L	22515148	22649081	NM_001042936	0.0396865	0.346386	0.423731
chr2L	22736951	22743042	NM_001042942	0.0517978	0.0128691	0.0249999
chr2L	22736951	22745766	NM_001042943	62.7452	57.492	49.6689
chr2L	22736951	22743042	NM_001042944	0.0517978	0.0128691	0.0249999
chr2L	22736951	22746940	NM_001042945	62.3377	58.4813	50.1923
chr2L	22736951	22743042	NM_001042946	0.253011	0.257069	0.160979
chr2L	22736951	22743042	NM_001042947	0.253011	0.257069	0.160979
chr2L	22874547	22885075	NM_001042956	0.018334	0.0704947	0.0766007
chr2R	18478	20989	NM_001042964	0.17142	0.101091	0.196324
chr2R	403504	403963	NM_001042975	0.0179048	0	0.0218301
chr2R	434195	452786	NM_001042977	0.0245802	0.0987981	0.216876
chr2R	559357	561144	NM_001042984	0.0836649	0.0415829	0.0219815
chr2R	702930	711824	NM_001042997	0.0292742	0.0417405	0.0132008
chr2R	716750	717440	NM_001043001	0.0421053	0.535524	0.249194
chr2R	7267849	7271613	NM_001043071	0	0	0
chr2R	10832618	10837252	NM_001043077	0	0	0
chr2R	10832618	10850451	NM_001043080	0	0	0
chr2R	11002761	11032288	NM_001043082	0.00308311	0.0108795	0.00533405
chr2R	11650069	11702422	NM_001043086	1.20087e-05	5.63486e-06	5.69152e-06
chr2R	14017807	14022136	NM_001043090	0	0	0
chr2R	14017807	14022136	NM_001043091	0	0	0
chr2R	14017807	14022136	NM_001043092	0	0	0
chr2R	15552764	15557356	NM_001043097	0	0	0
chr3L	182521	184422	NM_001043109	0	0	0
chr3L	434088	540589	NM_001043111	0.014878	0.00732017	0.0111037
chr3L	3515750	3608549	NM_001043116	0.0120492	0.015542	0.0190608
chr3L	3543579	3608549	NM_001043117	0.013209	0.0185056	0.0234716
chr3L	3545317	3608549	NM_001043118	0.0131944	0.0186873	0.0236648
chr3L	3543579	3608549	NM_001043119	0.013209	0.0185056	0.0234716
chr3L	3543579	3608549	NM_001043120	0.013209	0.0185056	0.0234716
chr3L	3545792	3610521	NM_001043121	0.0131234	0.0207821	0.0228011
chr3L	9404137	9406737	NM_001043132	0.222111	0.351728	0.306486
chr3L	13221791	13272742	NM_001043139	0.000259565	0.000222021	0.000616731
chr3L	21060987	21068544	NM_001043153	0.00787326	0.0109457	0.0308321
chr3L	21872676	21917214	NM_001043154	0.014234	0.0115664	0.0120012
chr3L	22991471	23031377	NM_001043156	0	0	8.95857e-05
chr3L	24067328	24292305	NM_001043176	0.00158707	0.0011762	0
chr3L	24067328	24292305	NM_001043177	0.00158707	0.0011762	0
chr3L	24530515	24531234	NM_001043186	0.044037	0.0893503	0.0565891
chr3R	163673	165636	NM_001043195	0.693592	0.335084	0.676117
chr3R	736273	771298	NM_001043211	0.00202117	0.00148594	0.00181707
chr3R	1098668	1149569	NM_001043213	2.90175e-05	3.29907e-05	0
chr3R	1098668	1133811	NM_001043214	3.43297e-05	6.00563e-06	0
chr3R	5262556	5275190	NM_001043226	0.068847	0.0169664	0.0525292
chr3R	5243661	5274371	NM_001043227	0.00026759	0.000106186	0.000104177
chr3R	5254282	5274371	NM_001043230	0.00186282	0.000477632	0.000613968
chr3R	5259987	5274371	NM_001043232	0.00128267	0.000383053	0.000533507
chr3R	7481874	7499697	NM_001043241	0.0122948	0.0210329	0.0232196
chr3R	7590759	7604843	NM_001043243	0	0	0
chr3R	15329512	15421114	NM_001043256	0.00428848	0.00253211	0.00171727
chr3R	15289254	15421114	NM_001043257	0.0038249	0.00255099	0.00157147
chr3R	15289254	15421114	NM_001043258	0.0038249	0.00255099	0.00157147
chr3R	15289254	15421114	NM_001043259	0.0038249	0.00255099	0.00157147
chr3R	15334981	15421114	NM_001043260	0.00469311	0.00345859	0.00183379
chr3R	15302590	15421114	NM_001043261	0.00393115	0.00255087	0.00158482
chr3R	15394931	15421114	NM_001043262	0.0276329	0.030773	0.0151437
chr3R	15286806	15423010	NM_001043263	0.00686193	0.0027966	0.00271986
chr3R	16469875	16474438	NM_001043268	0	0	0
chr3R	17959556	18121057	NM_001043277	0.000109825	0.000204425	0.000115464
chr3R	18188618	18190302	NM_001043279	0.0260552	0.0126212	0.0215984
chr3R	20120799	20140154	NM_001043286	0.0122351	0.0154851	0.0102013
chr3R	20385001	20408586	NM_001043287	1.99061e-05	2.53091e-05	0
chr3R	20385001	20403175	NM_001043288	3.77046e-06	1.25775e-05	0
chr3R	20411374	20449621	NM_001043289	0.0136606	0.046277	0.0181558
chr3R	20414883	20449621	NM_001043290	0.0138753	0.0471184	0.0185285
chr3R	22362071	22421910	NM_001043296	0.00364114	0.0045525	0.00321246
chr3R	24729199	24748494	NM_001043298	0.0112344	0.0263808	0.0232907
chr3R	24714742	24748494	NM_001043299	0.00554598	0.00722365	0.00783697
chr3R	24713794	24747687	NM_001043300	0.000314344	0.000309116	0.000357615
chr3R	25140975	25145320	NM_001043301	0.000235571	0.000323723	0.000105949
chr3R	25695086	25700881	NM_001043307	0.0251396	0.0413348	0.042228
chr4	152845	163749	NM_001103379	7.42203	5.11433	5.21608
chr4	935922	951341	NM_001103382	0.00131552	0.00843802	0.00960105
chrX	20756	23076	NM_001103384	0	0	0
chrX	23839	36727	NM_001103385	0.0412334	0.0372959	0.0332687
chrX	23839	36727	NM_001103386	0.0358326	0.0249167	0.0196508
chrX	702249	778497	NM_001103390	0.000638996	0.00108958	0.00442033
chrX	702249	730389	NM_001103391	0.00051184	0.000865477	0.00320715
chrX	967073	1028929	NM_001103392	0.00176346	0.00329404	0.00495432
chrX	2189916	2237903	NM_001103397	6.36837e-05	0.000177693	6.37099e-05
chrX	2338199	2364076	NM_001103398	0.000785166	0.00184549	0.00131178
chrX	3641195	3680669	NM_001103403	0.000527133	0.00153146	0.000956562
chrX	3739930	3751656	NM_001103407	0.00226763	0.00130416	0.000982369
chrX	4820696	4832133	NM_001103410	0.0381269	0.0882976	0.151511
chrX	4820696	4826806	NM_001103411	0.0292487	0.0540435	0.236442
chrX	4820696	4826107	NM_001103412	0.0323586	0.0605633	0.300418
chrX	5212960	5216743	NM_001103413	3.32029e-05	9.57171e-05	0
chrX	6434803	6483206	NM_001103423	0.00108017	0.0007597	0.000923806
chrX	6434803	6483206	NM_001103425	0.0019676	0.000976913	0.00118635
chrX	6697719	6707553	NM_001103427	0.0140921	0.0375088	0.0277709
chrX	8303304	8324228	NM_001103435	0.00600095	0.00686262	0.00969862
chrX	8454661	8461653	NM_001103443	0.0302155	0.0378002	0.0479693
chrX	8454927	8464192	NM_001103444	0.124288	0.204011	0.209082
chrX	9003582	9011772	NM_001103448	0.0295317	0.0425202	0.0742941
chrX	9315779	9390221	NM_001103456	0.00037748	4.44173e-05	2.78191e-05
chrX	10100625	10106407	NM_001103466	0	0.000222841	0.000102249
chrX	11233908	11238767	NM_001103484	0.0148163	0.029349	0.0374582
chrX	11278912	11303809	NM_001103485	0.0320153	0.0262659	0.0346167
chrX	11263697	11303809	NM_001103486	0.0260203	0.0222196	0.0278707
chrX	11620422	11625798	NM_001103489	0	9.95025e-05	8.63214e-05
chrX	11620422	11627928	NM_001103490	0	3.82166e-05	5.05051e-05
chrX	12490982	12503943	NM_001103493	1.11176	0.00726057	0.682674
chrX	13089531	13105699	NM_001103497	4.16667e-05	0	0
chrX	13089531	13105699	NM_001103498	4.16667e-05	0	0
chrX	13539211	13557690	NM_001103504	0.00621857	0.00955231	0.0203368
chrX	13639609	13649439	NM_001103507	0.0425385	0.00908808	0.024528
chrX	14097993	14105490	NM_001103510	0.0150493	0.00709073	0.0072607
chrX	14983714	15007777	NM_001103513	0	0	0
chrX	15699539	15719755	NM_001103519	0.00446539	0.00557222	0.00561395
chrX	15706361	15719755	NM_001103520	0.00444539	0.00656016	0.00733361
chrX	15706361	15719755	NM_001103521	0.00444539	0.00656016	0.00733361
chrX	15706361	15719755	NM_001103522	0.00444539	0.00656016	0.00733361
chrX	16442322	16447984	NM_001103531	0.00197796	0	0.000527461
chrX	16493355	16504492	NM_001103532	0.0196503	0.130598	0.07876
chrX	16963050	16971844	NM_001103538	0	0	0.000744845
chrX	18260918	18271897	NM_001103547	0.0138695	0.020822	0.0174925
chrX	18260918	18271897	NM_001103548	0.0138695	0.020822	0.0174925
chrX	20906495	20910570	NM_001103570	0.0387639	0.0869424	0.170205
chr2L	1911741	1944289	NM_001103580	0.000289204	0.000393364	0.000959617
chr2L	2017539	2030536	NM_001103582	0.00445909	0.00129602	0.00245404
chr2L	2009858	2030536	NM_001103583	0.00337031	0.000668968	0.00124066
chr2L	2225544	2226294	NM_001103588	0	0.00794118	0.00453704
chr2L	3358639	3373372	NM_001103598	0	0.000136573	0.00010626
chr2L	3358639	3369234	NM_001103599	0	0.000177173	0.000132184
chr2L	3358639	3369234	NM_001103601	0	0.000177173	0.000132184
chr2L	4189525	4197380	NM_001103607	0.00123005	0.00127187	0
chr2L	4338723	4345776	NM_001103608	0.0501067	0.0188998	0.0213021
chr2L	4333912	4345776	NM_001103609	0.0368406	0.0145093	0.0142044
chr2L	5315426	5326683	NM_001103618	0.00036984	0	0.000957826
chr2L	6000227	6003738	NM_001103623	0.0601142	0.0194234	0.0385018
chr2L	6046645	6048505	NM_001103624	0	0.00436287	0.00363423
chr2L	6634548	6648145	NM_001103632	0	2.09455e-05	1.88644e-05
chr2L	7497804	7578680	NM_001103644	1.10614e-05	3.75563e-06	3.56689e-05
chr2L	8259504	8274224	NM_001103650	0	0	0
chr2L	8259504	8300746	NM_001103651	0.00090164	0.00327874	0.00238704
chr2L	8525552	8528505	NM_001103652	0.00214405	0.000534022	0.000730748
chr2L	8526604	8528505	NM_001103653	0	0.000513514	0
chr2L	8525552	8528505	NM_001103654	0.000971524	6.89061e-05	0.00019674
chr2L	9548257	9551017	NM_001103663	0.000449173	0	0
chr2L	13261007	13284043	NM_001103686	0.00205561	0.000654494	0.00121593
chr2L	13261007	13284043	NM_001103687	0.00205561	0.000654494	0.00121593
chr2L	16743403	16749943	NM_001103697	0.00660819	0.00467646	0.00615376
chr2L	16879516	16886321	NM_001103699	0.00979921	0.00512707	0.00701467
chr2L	18320100	18389852	NM_001103704	0.0138943	0.0148917	0.00647442
chr2L	18532727	18571648	NM_001103707	0	0.000106785	2.79114e-05
chr2L	19054077	19058410	NM_001103709	0.107074	0.329711	0.172308
chr2L	19896044	19958424	NM_001103713	0.00616301	0.00346194	0.00347243
chr2L	20353966	20365254	NM_001103714	0.00448852	0.00591653	0.00343099
chr2L	20350433	20365254	NM_001103715	0.00117235	0.00214189	0.00212722
chr2L	22134332	22159611	NM_001103718	0.00892549	0.0181589	0.00971336
chr2L	22153574	22161348	NM_001103719	0.0591644	0.0176302	0.0181101
chr2L	22134332	22166221	NM_001103720	0.00136924	0.00137902	0.000849689
chr2R	2647219	2686446	NM_001103732	0.00263664	4.87364e-05	0.000294356
chr2R	3510746	3537404	NM_001103740	0.00110113	0.000752059	0.00412352
chr2R	3719675	3722764	NM_001103745	0.117784	0.14889	0.0764114
chr2R	3719870	3723579	NM_001103746	0.136945	0.149365	0.0716739
chr2R	3861619	3874713	NM_001103756	6.42792e-05	0.00031256	0.000105974
chr2R	3861619	3874729	NM_001103757	6.42202e-05	0.000312327	0.000105863
chr2R	4805212	4806474	NM_001103763	0.00367816	0	0.00787879
chr2R	5139814	5156468	NM_001103767	0	0.000487453	0.000350224
chr2R	5182299	5189715	NM_001103768	0.00200507	0.0138482	0.00994243
chr2R	5455018	5466512	NM_001103772	0.000215734	0.000561825	0.000146234
chr2R	5455018	5466512	NM_001103773	0.000215734	0.000561825	0.000146234
chr2R	5455018	5465515	NM_001103774	0.000147059	0.000176549	0.000164972
chr2R	5715606	5721068	NM_001103778	0.000519249	0	0
chr2R	5877707	5881064	NM_001103779	0.0271722	0.0580708	0.0880635
chr2R	5876820	5881064	NM_001103780	0.0266758	0.0559064	0.0847484
chr2R	6509707	6528718	NM_001103790	5.40352e-05	0.000263623	0.000123981
chr2R	6620207	6626116	NM_001103791	0.0886704	0.117499	0.0540426
chr2R	6726606	6762276	NM_001103792	1.68108e-05	1.26103e-05	8.25959e-06
chr2R	6726606	6731532	NM_001103793	0	0	0
chr2R	7466384	7503550	NM_001103800	6.14834e-05	6.13851e-05	1.9463e-05
chr2R	7528981	7533734	NM_001103801	0.00127042	8.16044e-05	0
chr2R	7529772	7536019	NM_001103802	0.000246277	0	0
chr2R	7529772	7539127	NM_001103803	0.000222913	7.75476e-05	0
chr2R	9090232	9094027	NM_001103828	5.79323e-05	9.37931e-05	0.000423674
chr2R	10061174	10070345	NM_001103834	0.102467	0.165159	0.162994
chr2R	10061637	10070345	NM_001103835	0.100333	0.188287	0.166797
chr2R	10788979	10804877	NM_001103848	0.000351672	1.8346e-05	8.39552e-05
chr2R	11757558	11801470	NM_001103863	8.74317e-06	1.1672e-05	0
chr2R	11757558	11778421	NM_001103864	1.53169e-05	0	0
chr2R	12560965	12618889	NM_001103871	0.0143363	0.00575593	0.00891921
chr2R	12560965	12618889	NM_001103872	0.0143363	0.00575593	0.00891921
chr2R	12639007	12653487	NM_001103876	0	0	0
chr2R	12835801	12842770	NM_001103882	0.00956803	0.0078058	0.0206787
chr2R	12953475	12974747	NM_001103885	2.33345e-06	2.70854e-05	8.35344e-06
chr2R	13435328	13443644	NM_001103889	0.0142001	0.0239937	0.0296956
chr2R	14318030	14327986	NM_001103895	0.000105664	0.000377548	0.000308223
chr2R	14318030	14327986	NM_001103896	0.000105664	0.000377548	0.000308223
chr2R	14706971	14709344	NM_001103901	0.0694001	0.134666	0.0592235
chr2R	14707000	14709344	NM_001103903	0.0927253	0.188444	0.112618
chr2R	15021231	15024672	NM_001103904	0	0	0
chr2R	17049217	17056163	NM_001103924	0	0.00148379	0
chr2R	18812629	18819567	NM_001103955	0.00659253	0.0297839	0.020594
chr2R	18816772	18819567	NM_001103956	0.111574	0.22109	0.155695
chr2R	19276523	19284185	NM_001103963	0	0.00110318	0.00038586
chr2R	19432341	19435603	NM_001103966	0.00127869	0.000240385	9.57996e-05
chr2R	19601424	19620706	NM_001103967	0.000625716	0.000187818	0.000247787
chr2R	19601424	19620706	NM_001103968	0.000625716	0.000187818	0.000247787
chr2R	19940437	19944637	NM_001103971	0.0012527	0.000743634	0.000659124
chr2R	20769074	20776138	NM_001103979	0.0917579	0.127152	0.117837
chr2R	20847361	20850004	NM_001103981	0.000870647	0	0
chr2R	20847361	20850754	NM_001103982	0.00079096	0.00093728	0
chr3L	152883	174517	NM_001103986	0.00621901	0.00491599	0.00714824
chr3L	434298	441096	NM_001103992	0	0.00105906	0
chr3L	959659	991298	NM_001104000	0.00117655	0.000852192	0.000634865
chr3L	1398585	1401613	NM_001104002	6.81639e-05	7.57868e-06	6.48106e-06
chr3L	3077928	3088634	NM_001104016	0.00467089	0.00215255	0.00145082
chr3L	3071132	3088634	NM_001104017	0.00332207	0.00150749	0.00106606
chr3L	3072546	3088634	NM_001104018	0.00337253	0.00156933	0.00105041
chr3L	3128033	3139953	NM_001104019	0.001413	0.000313582	0
chr3L	3128665	3134180	NM_001104020	0.000236559	0	0
chr3L	3828996	3841232	NM_001104026	0.0088973	0.00655717	0.00907645
chr3L	3818678	3841232	NM_001104027	0.0053671	0.00613883	0.00704023
chr3L	4123552	4134550	NM_001104028	0.000214232	0.000892526	0.000146961
chr3L	4323529	4363974	NM_001104031	0.000258374	4.89885e-05	0.000102548
chr3L	4550688	4553457	NM_001104035	0.0211591	0.0241245	0.0273919
chr3L	4542119	4553457	NM_001104036	0.0238521	0.0246838	0.0180206
chr3L	7521879	7531379	NM_001104059	0.00585858	0.00551605	0.0025751
chr3L	7889208	7902438	NM_001104070	0.000255507	0	0.000526551
chr3L	8153414	8157552	NM_001104076	0	0	0
chr3L	8345454	8349396	NM_001104080	0.00153915	0.000714756	0
chr3L	9041979	9059127	NM_001104085	0.000201182	0	0
chr3L	9041979	9046661	NM_001104086	0.000441136	0	0
chr3L	9423411	9431811	NM_001104090	0.0472199	0.0772502	0.058913
chr3L	9423411	9431811	NM_001104091	0.0472199	0.0772502	0.058913
chr3L	9428635	9431804	NM_001104092	0.0484942	0.109606	0.0965685
chr3L	9886287	9887843	NM_001104096	0.00618663	0.0138985	0.0113876
chr3L	9892340	9896065	NM_001104098	0.0215045	0.0273989	0.0131551
chr3L	13470640	13476615	NM_001104130	0.00475067	0.00428179	0.00361015
chr3L	16066465	16075126	NM_001104143	0.00256844	0.00280401	0.00128149
chr3L	16045058	16075126	NM_001104144	0.00117506	0.00138497	0.000806008
chr3L	16045058	16075126	NM_001104145	0.00117506	0.00138497	0.000806008
chr3L	16615469	16640982	NM_001104153	1.11536e-05	1.6429e-05	9.55359e-06
chr3L	16950538	16961180	NM_001104159	0.00478587	0.0135969	0.0155245
chr3L	19135332	19163748	NM_001104173	0.000941657	0.000145467	0.000674937
chr3L	21717425	21721773	NM_001104189	0	0	0
chr3L	22753076	22778335	NM_001104196	0.0144958	0.0114846	0.0160563
chr3L	22861607	22865152	NM_001104197	0.000590323	0.00116618	0.000840019
chr3L	22861607	22865331	NM_001104198	0.000588196	0.00115429	0.000832194
chr3L	23199768	23280229	NM_001104199	0.0286923	0.0603072	0.0492196
chr3R	94942	103515	NM_001104202	0.00343026	0.000711714	0.000850173
chr3R	1311264	1315211	NM_001104218	0.00510091	0.0173601	0.0164537
chr3R	2208635	2214026	NM_001104225	0.309226	0.2216	0.229459
chr3R	2920317	2934146	NM_001104227	5.37273e-05	0.000308784	8.63384e-05
chr3R	2923404	2934146	NM_001104228	0	0.000336586	0.000217123
chr3R	3681303	3712455	NM_001104235	0.000703234	0	0
chr3R	4653219	4672011	NM_001104241	0.000151312	0.000294232	0.00010375
chr3R	5343168	5352959	NM_001104253	0.0183952	0.0324607	0.0201397
chr3R	5341728	5352959	NM_001104254	0.0107023	0.0263846	0.0129908
chr3R	5596253	5597213	NM_001104259	0	0.00188206	0
chr3R	5605785	5608776	NM_001104261	0.0240157	0.118236	0.0587882
chr3R	5700402	5814600	NM_001104264	0.00404984	0.00142787	0.00144451
chr3R	7790395	7793179	NM_001104284	0.00339196	0.00384739	0.00352401
chr3R	7836493	7840781	NM_001104285	0.0873528	0.0652626	0.0980897
chr3R	8811762	8817265	NM_001104293	0.220773	0.213427	0.217076
chr3R	8811762	8817265	NM_001104294	0.258041	0.0120201	0.0766526
chr3R	9520984	9526560	NM_001104302	0	0	1.74581e-05
chr3R	9520984	9526560	NM_001104303	0	0	1.48801e-05
chr3R	9540928	9590389	NM_001104308	0.000646295	0.000154147	0.000126845
chr3R	9944983	9947971	NM_001104315	0	0.00108571	0
chr3R	10632264	10637332	NM_001104324	0.00126126	0.000207792	0.00025
chr3R	10708104	10711918	NM_001104325	0.0010309	0.000882876	0.00204561
chr3R	10906168	10921333	NM_001104326	0.00342771	0.00195028	0
chr3R	12450959	12463770	NM_001104344	0.0457262	0.0753753	0.0687794
chr3R	14743981	14752571	NM_001104363	0.0404672	0.0420295	0.033416
chr3R	14809746	14848160	NM_001104364	0.000845318	0.000336416	0.000372494
chr3R	16118965	16127099	NM_001104373	0.011546	0.0562816	0.0395358
chr3R	16149995	16153704	NM_001104374	0.00432918	0	0.00937154
chr3R	16436972	16442623	NM_001104376	0	0	0
chr3R	16963991	16966087	NM_001104383	0.0779044	0.0628089	0.0431711
chr3R	18413476	18434193	NM_001104403	0.00286157	0.00595364	0.00329995
chr3R	18413476	18434193	NM_001104404	0.00286157	0.00595364	0.00329995
chr3R	18552688	18558084	NM_001104406	0.0456657	0.0913631	0.0988084
chr3R	18552688	18558084	NM_001104407	0.0456657	0.0913631	0.0988084
chr3R	18552688	18558084	NM_001104408	0.00247357	0.00331192	0.0083252
chr3R	18576613	18619752	NM_001104409	0.0190499	0.0131147	0.0101393
chr3R	18576613	18619752	NM_001104410	0.0190499	0.0131147	0.0101393
chr3R	18580782	18619752	NM_001104411	0.0198748	0.0123355	0.00991751
chr3R	19004338	19011364	NM_001104414	0.0123828	0.0100125	0.00679988
chr3R	19685883	19715774	NM_001104420	0.00238412	0.000347472	0
chr3R	19719895	19748695	NM_001104422	5.02581e-05	6.02557e-05	5.57363e-05
chr3R	19814527	19817758	NM_001104426	0	0.00116373	0
chr3R	19814527	19817033	NM_001104427	0	0.00121813	0
chr3R	19814527	19818638	NM_001104428	0	0.0010804	0
chr3R	20859866	20864490	NM_001104435	0	0.000690125	0
chr3R	20949179	20951341	NM_001104443	0.0869941	0.0917852	0.0329249
chr3R	21506566	21509502	NM_001104452	0.0363125	0.0415036	0.0209051
chr3R	21506566	21509502	NM_001104453	0.0615618	0.0618516	0.0480084
chr3R	21524448	21566187	NM_001104456	1.95422e-05	9.05932e-06	1.11629e-05
chr3R	21524448	21566187	NM_001104457	1.95422e-05	9.05932e-06	1.11629e-05
chr3R	21524945	21566187	NM_001104458	1.24133e-05	6.16274e-06	8.66511e-06
chr3R	21524448	21545839	NM_001104459	0	1.65887e-05	0
chr3R	21524945	21566187	NM_001104460	1.24133e-05	6.16274e-06	8.66511e-06
chr3R	23082316	23089777	NM_001104476	0.000376648	0.000256239	0.000632911
chr3R	24637886	24643076	NM_001104487	0.0369886	0.0845755	0.0688897
chr3R	24637823	24643076	NM_001104488	2.75092	4.25272	7.54751
chr3R	24728277	24748494	NM_001104491	0.0113192	0.0260809	0.0230263
chr3R	26358328	26404627	NM_001104512	0.000190231	0.000336907	0.000226343
chr3R	27136878	27197470	NM_001104519	0.0025434	0.00200475	0.00305454
chr3R	27227558	27230462	NM_001104520	0.00501595	0.00263797	0.0100805
chr3R	27675970	27811490	NM_001104522	9.56405e-06	4.77981e-06	3.16939e-06
chr3R	27672708	27811490	NM_001104524	6.93105e-05	7.75841e-05	3.29732e-05
chr2LHet	19632	32903	NM_001110861	0.00021322	0.000780221	0.000359335
chr2RHet	52810	77966	NM_001110872	1.68757e-05	5.18445e-05	0
chr2RHet	52810	54700	NM_001110873	0.000155039	0	0
chr2RHet	52810	77966	NM_001110874	1.68757e-05	5.18445e-05	0
chr2RHet	198688	251950	NM_001110878	0.0172555	0.0337151	0.0330038
chr2RHet	198688	247821	NM_001110879	5.69761e-05	0.000122424	0.000102116
chr2RHet	1265404	1336048	NM_001110894	0.00817482	0.0152067	0.0225079
chr2RHet	3136443	3181418	NM_001110921	0.00491638	0.00788289	0.00864468
chr3LHet	207492	252455	NM_001110931	0.125854	0.00882954	0.00988593
chr3LHet	594452	600636	NM_001110936	0.033458	0.028358	0.037392
chr3LHet	2188915	2190731	NM_001110956	0.202457	0.0870887	0.239278
chr3LHet	2397791	2398981	NM_001110959	0.0134446	0.012385	0.0188328
chr3LHet	2397791	2398981	NM_001110960	0.0134446	0.012385	0.0188328
chr3RHet	1894568	1899122	NM_001110989	0.10857	0.462228	0.611935
chrXHet	64548	71449	NM_001111000	0.00594014	0.00784024	0.00462561
chrXHet	64548	75522	NM_001111001	0.00232945	0.00283187	0.00166468
chrXHet	64548	75487	NM_001111002	0.00232945	0.00283187	0.00166498
chrXHet	64548	75492	NM_001111003	0.00232945	0.00283187	0.00166468
chrXHet	64548	71449	NM_001111004	0.00209678	0.00280572	0.0019569
chrXHet	84842	87149	NM_001111011	0.0569914	0.035503	0.0712984
chrXHet	64548	75553	NM_001144067	0.0023288	0.00283015	0.00166411
chrU	6621520	6622252	NM_001144069	0.0223543	0.0171062	0.0136768
chr2R	2133016	2142771	NM_001144138	0.0104347	0.00524914	0.0107069
chr2R	3331328	3333297	NM_001144141	0	0.00303542	0
chr2R	3367614	3373829	NM_001144142	0	0.00156551	0
chr2R	3369380	3376197	NM_001144143	0	0.000510067	0
chr2R	4503813	4512708	NM_001144148	0.0352378	0.060065	0.0350167
chr2R	5847053	5851358	NM_001144158	0.00131437	0.00508518	0.00842329
chr2R	6159388	6194529	NM_001144164	6.33085e-05	8.23777e-05	9.01054e-05
chr2R	6166240	6194529	NM_001144165	6.66288e-05	8.84152e-05	0.000102011
chr2R	6166240	6194529	NM_001144166	6.66288e-05	8.84152e-05	0.000102011
chr2R	6190713	6194529	NM_001144167	0.000292456	0.000270174	0.000334105
chr2R	6159388	6194529	NM_001144168	6.33085e-05	8.23777e-05	9.01054e-05
chr2R	7113961	7120056	NM_001144170	0.00119589	0.000765555	0.000746271
chr2R	7113961	7120056	NM_001144171	0.00119589	0.000765555	0.000746271
chr2R	9302482	9324302	NM_001144177	0.000157744	0.000287287	9.82631e-05
chr2R	9305583	9317399	NM_001144178	0	0	0
chr2R	9302482	9324302	NM_001144179	0.000157744	0.000328079	9.82631e-05
chr2R	9302482	9326550	NM_001144180	0.000154342	0.000298199	6.90145e-05
chr2R	9305583	9326550	NM_001144181	0.000291858	0.000257733	0.000162426
chr2R	9302482	9326550	NM_001144182	0.000154342	0.000262208	9.48175e-05
chr2R	9302482	9317399	NM_001144183	0	0	0
chr2R	9305583	9324302	NM_001144184	0.00029293	0.00027841	0.000168501
chr2R	9751741	9829615	NM_001144185	0	9.4978e-07	2.56017e-06
chr2R	9751741	9829615	NM_001144186	0	9.4978e-07	2.56017e-06
chr2R	9751741	9829615	NM_001144187	0	9.4978e-07	2.56017e-06
chr2R	9751741	9813008	NM_001144188	0	9.82282e-07	2.6422e-06
chr2R	9751741	9813008	NM_001144189	0	9.82282e-07	2.6422e-06
chr2R	11879930	11888765	NM_001144202	0.0167389	0.0241097	0.0360863
chr2R	12212317	12224142	NM_001144207	0.000222412	7.19408e-06	7.73357e-06
chr2R	12953475	12963623	NM_001144213	2.68844e-06	3.1129e-05	9.01858e-06
chr2R	12953475	12963623	NM_001144214	2.68844e-06	3.1129e-05	9.01858e-06
chr2R	13153022	13252891	NM_001144216	0.00038968	0.0003075	0.000500098
chr2R	13153022	13266881	NM_001144217	0.00156161	0.00053604	0.00102556
chr2R	13406528	13423371	NM_001144218	0.000759931	0.000204533	0.000314421
chr2R	13407193	13423371	NM_001144219	0.000243963	0	0
chr2R	13742748	13747789	NM_001144224	0.0518915	0.0609043	0.0323725
chr2R	14545920	14549053	NM_001144228	0	0	0
chr2R	14545920	14548277	NM_001144229	0	0	0
chr2R	14644578	14648587	NM_001144231	0	0.00030173	0
chr2R	14644578	14647601	NM_001144233	0	0.000512821	0
chr2R	15042700	15050103	NM_001144237	0.0196893	0.0259054	0.0100982
chr2R	15318163	15324760	NM_001144246	0	0.00016469	0
chr2R	15318163	15324774	NM_001144247	0	0.000164366	0
chr2R	17280110	17368680	NM_001144257	0.00024804	0.000135264	9.91314e-05
chr2R	17555045	17557560	NM_001144261	0	0	0.000684736
chr2R	17555045	17557560	NM_001144262	0	0	0.000496909
chr2R	17555045	17557420	NM_001144263	0	0	0.000498331
chr2R	17555045	17557560	NM_001144264	0	0	0.000466001
chr2R	17555045	17557420	NM_001144265	0	0	0.000467334
chr2R	19940437	19944656	NM_001144276	0.00124842	0.000743634	0.000659124
chr2R	20446489	20448575	NM_001144286	0	0.000828283	0
chr2L	210734	250823	NM_001144289	0.000392663	0.000888307	0.00155372
chr2L	2888283	2953077	NM_001144301	0.000250505	0.000396159	0.00030714
chr2L	2890170	2953077	NM_001144303	0.000237399	0.000384249	0.000288391
chr2L	3056988	3068177	NM_001144306	0.0802073	0.0969763	0.0903145
chr2L	5009930	5010834	NM_001144319	0.00491228	0	0.00427928
chr2L	5305721	5310610	NM_001144320	0.0164381	0.00699067	0.00339778
chr2L	6046649	6048702	NM_001144321	0	0.00408903	0.00351634
chr2L	6046649	6048702	NM_001144322	0	0.0271024	0.0312378
chr2L	6091568	6096498	NM_001144324	0.00494875	0.0119063	0.0119522
chr2L	6323766	6331750	NM_001144325	0.00477219	0.0141988	0.00862745
chr2L	6323766	6331750	NM_001144326	0.00477219	0.0141988	0.00862745
chr2L	6445069	6447862	NM_001144328	0.00103922	0	0
chr2L	7987112	7994184	NM_001144336	0	0.0044551	0.00271264
chr2L	10772037	10801107	NM_001144342	0.000245353	0.000163798	0
chr2L	10772037	10800739	NM_001144343	0.000246269	0.00016437	0
chr2L	13169648	13176785	NM_001144349	0	0.000169442	0
chr2L	17385014	17409698	NM_001144362	0.00124811	0.000789353	0.000973059
chr2L	18833709	18839679	NM_001144367	0.000677083	0.00115116	0
chr2L	20429026	20443944	NM_001144371	0.00742034	0.0107577	0.0082424
chr2L	20659131	20668096	NM_001144372	0	0.00203677	0.0017621
chr2L	20965519	21051983	NM_001144373	1.44484e-05	0.000114622	9.74334e-05
chr2L	20965519	20968967	NM_001144374	0	0	0
chr2L	21107958	21134255	NM_001144379	0.020092	0.0170908	0.013125
chr2L	21262955	21282037	NM_001144380	0.00124964	0.00198049	0.00224145
chr4	331555	334713	NM_001144383	0.916826	0.290811	0.316335
chr4	935922	951341	NM_001144385	0.00131552	0.00843802	0.00960105
chr3L	171740	174517	NM_001144388	0.00437956	0.00759931	0.0077286
chr3L	171740	174517	NM_001144389	0.00437956	0.00759931	0.0077286
chr3L	2153200	2163863	NM_001144400	0.000711207	7.18034e-05	0.000455867
chr3L	2631714	2641984	NM_001144403	0.0126918	0.0123949	0.0100385
chr3L	2631714	2641984	NM_001144404	0.00445762	0.00304133	0.00488334
chr3L	2652087	2655455	NM_001144405	0.593338	1.02952	0.708873
chr3L	3148645	3154225	NM_001144408	0.00335856	0.0117468	0.011134
chr3L	5774636	5777785	NM_001144421	0.0608896	0.0975457	0.1331
chr3L	7322231	7326571	NM_001144427	0.00702273	0.0238101	0.0162755
chr3L	7322231	7326571	NM_001144428	0.00343262	0.0174851	0.0065448
chr3L	7322231	7326571	NM_001144430	0.0140455	0.0583594	0.0488264
chr3L	7504085	7510416	NM_001144431	0.0106189	0.0135471	0.00996815
chr3L	7504085	7510416	NM_001144432	0.0106189	0.0135471	0.00996815
chr3L	8349503	8352040	NM_001144438	0	0	0.00112594
chr3L	8349503	8352186	NM_001144439	0	0	0.00110633
chr3L	8426331	8434807	NM_001144440	0	0	0.000992484
chr3L	8983416	8990194	NM_001144452	0.00889981	0.0164937	0.0308123
chr3L	8983416	8989349	NM_001144453	0.00431145	0.0147321	0.0313511
chr3L	11555836	11556928	NM_001144461	0.148232	0.0848011	0.153098
chr3L	11677083	11683255	NM_001144462	9.92914	4.54302	4.68015
chr3L	12843259	12846269	NM_001144472	0.00173364	0.00461735	0.0031365
chr3L	12843259	12846269	NM_001144473	0.00184408	0.00461735	0.0031365
chr3L	14046795	14064683	NM_001144476	0.0012822	0.0257903	0.00412157
chr3L	14406090	14469788	NM_001144477	8.33499e-05	2.68554e-05	3.5491e-05
chr3L	14405924	14420478	NM_001144478	0.000464964	0	0.000381742
chr3L	14405924	14420478	NM_001144479	0.000464964	0	0.000381742
chr3L	14406090	14420478	NM_001144480	0.000473888	0	0.000200772
chr3L	14406090	14503174	NM_001144481	5.03378e-05	1.74295e-05	1.30445e-05
chr3L	15581959	15602225	NM_001144484	0.0202758	0.0349845	0.0242874
chr3L	15948195	15949352	NM_001144485	0.00352567	0.0107776	0.0188654
chr3L	16106311	16114468	NM_001144486	0.00575107	0.0181744	0.00973881
chr3L	17422035	17426290	NM_001144490	0.000459698	0	0.000388889
chr3L	17523180	17539476	NM_001144492	0.00108644	0.00424061	0.00799375
chr3L	17523180	17539476	NM_001144493	0.00108644	0.00424061	0.00799375
chr3L	19135997	19228473	NM_001144499	4.87285e-05	9.57856e-06	1.23326e-05
chr3L	19630867	19635916	NM_001144507	0	0.00311697	0
chr3L	19794517	19796527	NM_001144510	0.0021103	0.00111706	0.00192832
chr3L	21818064	21820956	NM_001144524	0.0275864	0.0188103	0.0157445
chr3R	485300	537667	NM_001144532	0.00157031	0.0032303	0.00226768
chr3R	485300	537667	NM_001144533	0.00111645	0.00134552	0.00121617
chr3R	1098161	1106824	NM_001144534	0.000182371	0.000101434	0
chr3R	1098668	1176165	NM_001144535	6.68412e-06	1.19744e-05	7.61496e-06
chr3R	1098668	1175732	NM_001144536	6.68527e-06	1.19766e-05	7.61642e-06
chr3R	1098668	1175732	NM_001144537	6.68527e-06	1.19766e-05	7.61642e-06
chr3R	1464376	1473632	NM_001144539	0.000390646	0	0
chr3R	2176617	2185772	NM_001144541	0.00122481	0.00417251	0.00230253
chr3R	2203070	2205929	NM_001144542	0	0	0
chr3R	3012715	3026663	NM_001144547	0.0170889	0.036764	0.0286534
chr3R	3733361	3735445	NM_001144551	0.00943967	0.0100141	0.00947398
chr3R	3827283	3831441	NM_001144552	0.202084	0.222246	0.162441
chr3R	4653219	4683383	NM_001144556	0.00010674	0.000285972	0.000134061
chr3R	5700402	5770895	NM_001144557	0.00407006	0.00138418	0.00283626
chr3R	6689608	6694364	NM_001144564	0.00217687	0.00234249	0.00090604
chr3R	7648423	7695183	NM_001144565	1.11161e-05	2.01538e-05	4.50359e-06
chr3R	10632264	10637332	NM_001144583	0.00126126	0.000207792	0.00025
chr3R	10629813	10679641	NM_001144584	0.000193945	0.000142281	5.84795e-05
chr3R	12451012	12465493	NM_001144593	0.0257166	0.0347634	0.0200881
chr3R	12450959	12465493	NM_001144594	0.0257077	0.0350116	0.0201783
chr3R	12917254	12924529	NM_001144595	0.00111872	0.00149875	0.000501048
chr3R	14081251	14083399	NM_001144601	0.0167181	0.0389231	0.0360795
chr3R	14398816	14415175	NM_001144605	0.00424789	0.0203157	0.00849956
chr3R	14411601	14415175	NM_001144606	0.0131387	0.0799584	0.0457536
chr3R	14411661	14415175	NM_001144607	0.0131522	0.0795949	0.0458252
chr3R	16143725	16149918	NM_001144614	0.00402767	0.010611	0.0128105
chr3R	17395969	17445043	NM_001144621	8.6744e-05	4.73688e-05	2.48417e-05
chr3R	17395969	17417843	NM_001144622	5.58106e-05	3.39932e-05	0
chr3R	17395969	17415913	NM_001144623	5.83215e-05	3.81209e-05	0
chr3R	19431472	19495381	NM_001144629	0	1.90708e-05	0
chr3R	19431472	19495381	NM_001144631	0	1.90708e-05	0
chr3R	20171513	20174513	NM_001144634	0.0021118	0	0.000488656
chr3R	20171513	20174513	NM_001144635	0.0021118	0	0.000488656
chr3R	20866787	20870873	NM_001144636	0	0.0425028	0.0523822
chr3R	22787446	22789294	NM_001144643	0	0	0.00143192
chr3R	24713794	24748494	NM_001144648	0.00552053	0.00734667	0.00786546
chr3R	24713794	24747687	NM_001144649	0.000314344	0.000309116	0.000357615
chr3R	24714742	24747687	NM_001144650	0.000315885	0.000300292	0.00035321
chr3R	25848563	25861033	NM_001144654	0.00304869	0.00887178	0.00701708
chr3R	25884032	25947520	NM_001144657	0.0535492	0.0809985	0.0974478
chr3R	27136878	27197470	NM_001144660	0.0025434	0.00200475	0.00305454
chrX	148908	152446	NM_001144666	0.00251156	0.00449286	0.00345308
chrX	394877	402459	NM_001144669	0.0851532	0.10598	0.0873392
chrX	541319	542630	NM_001144671	0.308492	0.650103	0.108158
chrX	2595156	2597489	NM_001144677	0	0	0
chrX	3614039	3682851	NM_001144680	0.00439442	0.0105343	0.0095928
chrX	3666672	3682010	NM_001144681	0.0168938	0.0757851	0.0585265
chrX	3614039	3682010	NM_001144682	0.00238203	0.00679298	0.00724155
chrX	3670091	3681002	NM_001144683	0.0159152	0.050117	0.0468525
chrX	5807099	5809330	NM_001144690	0.00655084	0.0276436	0.0112897
chrX	6224890	6226783	NM_001144692	0.485215	0.23759	0.351487
chrX	6675448	6689611	NM_001144694	0.000136561	6.70763e-05	0
chrX	6675448	6694743	NM_001144695	0.000114755	5.5919e-05	0
chrX	6675448	6694743	NM_001144696	0.000114755	5.5919e-05	0
chrX	6675448	6689611	NM_001144697	0.000136561	6.70763e-05	0
chrX	7503180	7572292	NM_001144702	0.00186731	0.000472848	0.00123058
chrX	8987644	8997756	NM_001144707	0	0.000506648	0.000293214
chrX	8987644	8997752	NM_001144708	0	0.000506648	0.000293214
chrX	11516047	11571371	NM_001144715	0.000467275	0.000515786	0.000391126
chrX	12465243	12477215	NM_001144720	0.000128736	0.000947038	0
chrX	13677781	13705526	NM_001144724	0.00959102	0.00801396	0.01992
chrX	15987091	15998945	NM_001144729	0.0001171	3.1577e-05	7.6897e-05
chrX	15987091	15998945	NM_001144730	0.0001171	3.1577e-05	7.6897e-05
chrX	16230216	16232804	NM_001144731	0.0903548	0.229393	0.162057
chrX	16493355	16504492	NM_001144734	0.0196503	0.130598	0.07876
chrX	16533892	16534447	NM_001144737	0	0	0
chrX	16995975	16998597	NM_001144742	0.152819	0.110852	0.170799
chrX	17030017	17036951	NM_001144743	0.00116505	0.00126436	0
chrX	19036144	19047487	NM_001144748	0.0334561	0	0
chrX	20899678	20902977	NM_001144751	0.0026738	0	0.00461552
chrX	580872	643529	NM_001169159	0.016626	0.0408157	0.0339609
chrX	580872	643529	NM_001169160	0.016626	0.0408157	0.0339609
chrX	1639910	1645054	NM_001169168	0	0	0
chrX	1639910	1648096	NM_001169169	0	0	0
chrX	1639908	1645054	NM_001169170	0	0	0
chrX	1753173	1755825	NM_001169171	0	0	0.00127507
chrX	2364492	2438795	NM_001169177	0.00089314	0.00023365	0.000265873
chrX	2535221	2569635	NM_001169178	0.00451283	0.0022787	0.00362526
chrX	3586985	3597318	NM_001169181	0.0107533	0.0624157	0.0419111
chrX	3582269	3596606	NM_001169182	0.00463099	0.0295575	0.0199995
chrX	3614039	3681002	NM_001169184	0.000946555	0.0031435	0.00358204
chrX	4011052	4020289	NM_001169186	0.0174082	0.0275342	0.0423916
chrX	4011052	4020289	NM_001169187	0.0174082	0.0275342	0.0423916
chrX	4014224	4020775	NM_001169188	0.0340388	0.0644549	0.0975628
chrX	4013723	4022980	NM_001169189	0.567995	1.79306	1.61787
chrX	4942329	4964962	NM_001169202	0.0669573	0.151008	0.137278
chrX	4970500	4978801	NM_001169203	0	0.000102327	0
chrX	4969027	4977058	NM_001169204	0	0	0
chrX	6434803	6483206	NM_001169208	0.00108017	0.0007597	0.000923806
chrX	6434803	6483206	NM_001169209	0.000540084	0.000364286	0.000702953
chrX	6583328	6589034	NM_001169210	0	0	0.000142936
chrX	6733462	6737953	NM_001169211	0	0	0
chrX	6970742	6992069	NM_001169215	0.00105036	0.000739709	0.00191725
chrX	6978196	6992084	NM_001169216	0.000103978	4.35664e-05	7.74416e-05
chrX	6970742	6986916	NM_001169217	0	0	0.00120251
chrX	7943432	7955007	NM_001169228	0.000392502	0.000109402	0.000737802
chrX	8302040	8304131	NM_001169229	0.00111267	0.0010878	0.000873447
chrX	8303304	8327044	NM_001169230	0.0312267	0.0653572	0.0799097
chrX	8328421	8330833	NM_001169231	0.00148148	0	0
chrX	8375869	8377344	NM_001169232	31.8649	16.5672	22.1209
chrX	8411773	8445240	NM_001169233	0.00380816	0.00450185	0.00496413
chrX	8411405	8449203	NM_001169234	0.00283075	0.00659892	0.00690283
chrX	8411520	8445240	NM_001169235	0.00380575	0.0044981	0.00496034
chrX	8487503	8495264	NM_001169239	0.0127763	0.0204003	0.0143138
chrX	10643109	10651699	NM_001169244	0	0	0
chrX	10654080	10658270	NM_001169245	0.000479863	0.000140056	0
chrX	10690029	10716815	NM_001169246	0.00441702	0.000161046	0.000486123
chrX	11284101	11301784	NM_001169248	0.0197107	0.0208478	0.020919
chrX	11267057	11283324	NM_001169249	0.0377969	0.0180063	0.0337773
chrX	11325365	11348371	NM_001169251	0.00177255	0.00072864	0.00138373
chrX	11387202	11449079	NM_001169252	0.00510501	0.0138858	0.0186739
chrX	11387202	11449079	NM_001169253	0.00510501	0.0138858	0.0186739
chrX	11618700	11626803	NM_001169255	0.00021254	0.000146789	0.000118153
chrX	12479458	12486226	NM_001169262	0	9.33489e-05	0.000273524
chrX	12478977	12483381	NM_001169263	0	0	0
chrX	12547815	12551308	NM_001169266	0.258689	0.177168	0.137912
chrX	13229805	13231675	NM_001169267	0	0.000706363	0
chrX	13307274	13315057	NM_001169269	0.0122993	0.00858738	0.0139265
chrX	13539211	13558601	NM_001169274	0.0520815	0.159944	0.0606472
chrX	13518777	13557690	NM_001169275	0.00602996	0.00588318	0.0121489
chrX	14823753	14827616	NM_001169287	0.000683198	0.00247648	0.00115565
chrX	14824348	14827616	NM_001169288	0.00062979	0.0026587	0.00109346
chrX	15229173	15234393	NM_001169289	0.0113205	0.0275435	0.0211302
chrX	15706361	15719755	NM_001169290	0.00444539	0.00656016	0.00733361
chrX	15706361	15719755	NM_001169291	0.00444539	0.00656016	0.00733361
chrX	15743960	15747198	NM_001169292	0	0	0
chrX	15781599	15784149	NM_001169294	0	0	0
chrX	15786232	15799262	NM_001169297	0.106478	0.0718877	0.0564725
chrX	15969395	15985528	NM_001169300	0.00923358	0.0085015	0.0158829
chrX	15971919	15981422	NM_001169301	0.00187648	0.0051305	0.0125796
chrX	16267134	16275578	NM_001169302	0.032163	0.0233114	0.0570307
chrX	16267120	16275578	NM_001169303	0.0964802	0.0489734	0.102541
chrX	17350589	17425487	NM_001169309	0.000222655	7.25702e-05	0.000132625
chrX	17783579	17792636	NM_001169316	0	0	0
chrX	18529674	18541596	NM_001169320	0	0.000171519	0
chrX	18726735	18736934	NM_001169321	0.0320663	0.0123624	0.0390615
chrX	19379912	19385984	NM_001169325	0.000169697	9.51665e-05	0
chrX	19600450	19607074	NM_001169328	0.00094617	0.000221138	0.000675822
chrX	20340981	20381721	NM_001169338	0	0.000113424	0.000251957
chrX	21221306	21228939	NM_001169342	0.00281952	0.00728553	0.008476
chrX	21495822	21501185	NM_001169343	0.00353768	0.00989691	0.0152584
chrX	21496176	21501185	NM_001169344	0.00298009	0.00821871	0.0132521
chrX	21495822	21501185	NM_001169345	0.00353768	0.00989691	0.0152584
chrX	21495822	21501185	NM_001169346	0.00353768	0.00989691	0.0152584
chr4	135699	150475	NM_001169348	0.00018026	0.00055487	0.000748862
chr4	1055913	1072004	NM_001169361	0.000532037	0.00196448	0.000856127
chr2L	7528	9484	NM_001169365	4.55415	0.0181435	0.0672549
chr2L	74128	76211	NM_001169366	0.0920822	0.126374	0.14914
chr2L	73484	76211	NM_001169367	0.0909695	0.11065	0.134266
chr2L	821421	824337	NM_001169376	0.180498	0.126965	0.155595
chr2L	833583	851071	NM_001169377	0.0340956	0.033011	0.0174359
chr2L	833583	842943	NM_001169378	0.049076	0.0528606	0.0212394
chr2L	1725059	1727717	NM_001169382	0	0	0
chr2L	3622071	3632137	NM_001169387	0.00157415	0.00121757	0.00138373
chr2L	4842583	4847295	NM_001169403	0.00037192	0	0
chr2L	4992807	5006565	NM_001169406	0.000887935	0.000654605	0.000244306
chr2L	5043269	5048365	NM_001169411	0.000798657	0.0040316	0.00203357
chr2L	5047817	5050080	NM_001169413	9.29192e-05	2.96824e-05	4.53543e-06
chr2L	5766995	5800173	NM_001169420	0.000733079	0.000279906	0.000421084
chr2L	6072212	6073712	NM_001169423	0.0434859	0.0300583	0.0548166
chr2L	6920703	6926046	NM_001169426	0.160914	0.214685	0.171101
chr2L	6921638	6926046	NM_001169427	0.166924	0.225433	0.180203
chr2L	7802414	7810697	NM_001169433	0.000502761	0.00141823	0
chr2L	7802414	7810697	NM_001169434	0.000502761	0.00236965	0
chr2L	9495473	9520696	NM_001169448	0.0615415	0.0759703	0.0599799
chr2L	9495473	9520696	NM_001169449	0.0615415	0.0759703	0.0599799
chr2L	10837859	10842603	NM_001169473	0	0	0
chr2L	12270931	12311104	NM_001169492	0.00628373	0.0120451	0.00813378
chr2L	12455539	12492620	NM_001169493	0.00104336	0.000404036	0.000491966
chr2L	12456576	12483589	NM_001169494	0.000214477	7.60947e-05	0.000139543
chr2L	13266868	13284043	NM_001169497	0.0028201	0.000774108	0.00140709
chr2L	13266868	13284043	NM_001169498	0.0028201	0.000774108	0.00140709
chr2L	13266868	13284043	NM_001169499	0.0028201	0.000774108	0.00140709
chr2L	16509119	16520177	NM_001169518	0	0	0
chr2L	16766733	16788766	NM_001169519	0.00247281	0.0030858	0.000989637
chr2L	16766925	16788766	NM_001169520	0.00208418	0.00217252	0.000665196
chr2L	16766736	16788766	NM_001169521	0.00247281	0.0030858	0.000989637
chr2L	17385014	17409698	NM_001169525	0.00124811	0.000789353	0.000973059
chr2L	17389340	17409698	NM_001169526	0.0012929	0.000817559	0.00101025
chr2L	19776256	19791882	NM_001169546	0.000111063	4.07855e-05	0
chr2L	19776256	19791882	NM_001169547	0.000111063	4.07855e-05	0
chr2L	20311218	20348386	NM_001169549	0.0195484	0.0174427	0.0105395
chr2L	20450224	20453935	NM_001169551	0	0	0
chr2L	20871334	20885976	NM_001169555	0	0.000165079	0
chr2L	21168615	21173017	NM_001169559	0.259755	0.261249	0.202081
chr2R	1589616	1592944	NM_001169585	0.00692428	0.00625599	0.016417
chr2R	1590179	1592944	NM_001169586	0.00648109	0.0062999	0.0168249
chr2R	1975377	2019346	NM_001169590	2.29758e-05	0	6.8599e-05
chr2R	2557658	2560877	NM_001169591	0	0.00669211	0
chr2R	2587199	2595481	NM_001169592	8.68878e-05	0.000244334	0.000194468
chr2R	2880185	2881811	NM_001169598	0.467802	0.324911	0.158229
chr2R	3381516	3383852	NM_001169601	0.0267517	0.0142929	0.00972062
chr2R	3467992	3472990	NM_001169602	2.51352e-06	1.72851e-06	4.15623e-05
chr2R	3467992	3471727	NM_001169603	2.57561e-06	1.74723e-06	3.36605e-05
chr2R	3564574	3586407	NM_001169604	0.000323638	7.09906e-05	9.45626e-05
chr2R	3564044	3568555	NM_001169605	0	0	0
chr2R	3564574	3586407	NM_001169606	0.000279062	4.41002e-05	9.45626e-05
chr2R	3855633	3859554	NM_001169608	1.27215e-05	7.54148e-05	0.000216919
chr2R	3955459	3966320	NM_001169610	0.0404616	0.0876759	0.0861965
chr2R	3956280	3966320	NM_001169611	0.0440032	0.0924185	0.0927157
chr2R	3955459	3966320	NM_001169612	0.0404616	0.0876759	0.0861965
chr2R	3989764	3993819	NM_001169613	0.00229597	0.0014217	0.00153056
chr2R	4001790	4010356	NM_001169614	0.00134844	0.00112771	0.00236521
chr2R	4016858	4018837	NM_001169615	0.0155459	0.0117689	0.0124111
chr2R	4016858	4018837	NM_001169616	0.0155459	0.0117689	0.0124111
chr2R	4839845	4850301	NM_001169621	0.0786584	0.270033	0.237804
chr2R	4956605	4965059	NM_001169622	0.0100635	0.00458539	0.00121608
chr2R	5139814	5156468	NM_001169624	0	0.000487453	0.000350224
chr2R	5591888	5593652	NM_001169629	0	0	0
chr2R	5738207	5748264	NM_001169632	0	0	6.15655e-05
chr2R	5770076	5773973	NM_001169633	0.00289855	0	0
chr2R	6178520	6194529	NM_001169639	8.34988e-05	0.000102795	0.000128225
chr2R	6356977	6366072	NM_001169640	0.000354941	0.00079899	0.000207743
chr2R	6356977	6362986	NM_001169641	0.000520378	0.00163408	0.000122905
chr2R	7506983	7520017	NM_001169647	0.000502917	0.000222952	0
chr2R	8884005	8895307	NM_001169663	0.0162333	0.0120011	0.015253
chr2R	9397122	9400617	NM_001169672	0.0139698	0.016335	0.0191568
chr2R	9424892	9435082	NM_001169674	1.72037e-05	6.03469e-05	8.463e-05
chr2R	9424892	9427030	NM_001169675	0	0	0
chr2R	9751741	9798451	NM_001169676	0	0	5.87584e-06
chr2R	9751741	9829615	NM_001169677	0	9.4978e-07	2.56017e-06
chr2R	9751741	9813008	NM_001169678	0	9.82282e-07	2.6422e-06
chr2R	9751741	9798451	NM_001169679	0	0	5.87584e-06
chr2R	10754117	10758575	NM_001169682	0	0	0
chr2R	10788979	10793595	NM_001169684	0.000638553	3.33333e-05	0.000212076
chr2R	11544822	11563458	NM_001169690	0	6.46262e-05	0
chr2R	11823397	11827578	NM_001169693	0.00172149	0.00159467	0
chr2R	12903850	12906978	NM_001169700	0.000291196	5.85831e-05	0
chr2R	12953475	12960537	NM_001169701	2.74801e-06	3.1916e-05	9.21873e-06
chr2R	13407193	13423371	NM_001169704	0.000243963	0	0
chr2R	13407193	13423371	NM_001169706	0.000243963	0	0
chr2R	13560791	13566747	NM_001169707	0.0015843	0.000732626	0.000771838
chr2R	13590839	13596362	NM_001169710	0.048406	0.0625809	0.0468216
chr2R	13753826	13759515	NM_001169713	0.0153951	0.0137508	0.0136359
chr2R	14042349	14043897	NM_001169715	0.000499457	0	0
chr2R	14166484	14244801	NM_001169718	0.000664394	0.000429255	0.000258538
chr2R	14165702	14244801	NM_001169720	0.00276282	0.00304129	0.00138989
chr2R	14308928	14313172	NM_001169723	0.00222306	0.000471799	0.00126477
chr2R	14519832	14526775	NM_001169725	0.000256904	0.00166413	0
chr2R	14519832	14526775	NM_001169726	0.000256904	0.00166413	0
chr2R	14528475	14545706	NM_001169728	7.07457e-05	0	0
chr2R	14528475	14540279	NM_001169729	0.00023053	0	0
chr2R	15287022	15311599	NM_001169734	0.000177775	0.000232485	0.000188697
chr2R	15287022	15311599	NM_001169735	0.000177775	0.000232485	0.000188697
chr2R	15318163	15324760	NM_001169736	0	0.00016469	0
chr2R	15354970	15371978	NM_001169737	0.0716271	0.0990727	0.0613236
chr2R	15354970	15369088	NM_001169738	0.0102397	0.0146311	0.00661689
chr2R	15343674	15370080	NM_001169739	0.0388295	0.0564373	0.0417688
chr2R	15350384	15370080	NM_001169740	0.0349399	0.0507218	0.0387357
chr2R	16475055	16494359	NM_001169745	0.0120593	0.0331018	0.0192937
chr2R	17058516	17062007	NM_001169760	0.0067061	0.010796	0.0481163
chr2R	17577719	17578643	NM_001169771	0	0	0.0131852
chr2R	17579094	17580269	NM_001169772	0.0272125	0.0765665	0.00821458
chr2R	17600835	17603872	NM_001169773	0.379587	0.340476	0.321969
chr2R	17995085	18000294	NM_001169775	0	0	0
chr2R	17995085	18003843	NM_001169778	6.95825e-05	0	7.5406e-05
chr2R	18610093	18616786	NM_001169785	0	0	0
chr2R	18610093	18616786	NM_001169786	0	0	0
chr2R	18610093	18616786	NM_001169788	0	0	0
chr2R	18610093	18616786	NM_001169789	0	0	0
chr2R	19547027	19568367	NM_001169803	0.00244594	0.00187705	0.0014794
chr2R	19547894	19568367	NM_001169805	0.00242977	0.00181433	0.00153814
chr2R	19746852	19750135	NM_001169809	0.000900966	0.000137931	0.000855651
chr2R	19746852	19750104	NM_001169810	0.000910364	0.000140187	0.00086409
chr2R	20062399	20073866	NM_001169815	0.00186195	0.00247088	0.000240027
chr2R	20062399	20073866	NM_001169818	0.0019873	0.0050673	0.00278591
chr2R	20419167	20420914	NM_001169820	0.0144496	0.00950015	0.00582845
chr2R	20419816	20420914	NM_001169821	0.0238483	0.0185914	0.0125498
chr2R	20431216	20446273	NM_001169823	0.000173267	0.00226152	0.00539145
chr3L	160803	174517	NM_001169831	0.00669367	0.00692796	0.00860469
chr3L	233925	246912	NM_001169833	0.00156179	0.00149921	0.000959846
chr3L	238322	246912	NM_001169834	0.0265358	0.0215856	0.0113782
chr3L	347458	356050	NM_001169839	0.0244099	0.0301489	0.0537343
chr3L	1496852	1502590	NM_001169844	0	0	0
chr3L	1496852	1502590	NM_001169845	0	0	0
chr3L	1496852	1502590	NM_001169846	0	0	0
chr3L	1496852	1502590	NM_001169847	0	0	0
chr3L	1496852	1502590	NM_001169848	0	0	0
chr3L	1496852	1502590	NM_001169849	0	0	0
chr3L	2368013	2371939	NM_001169857	0	0	0
chr3L	2413997	2464849	NM_001169859	0.000235005	0.000553784	0.000360239
chr3L	3036392	3040469	NM_001169861	0.0162372	0.00489912	0.00231669
chr3L	3221113	3222502	NM_001169865	0	0.0137895	0
chr3L	3221113	3222958	NM_001169866	0	0.0123585	0
chr3L	3319554	3322489	NM_001169867	0.00603702	0.032774	0.0144263
chr3L	3545317	3608549	NM_001169869	0.0131944	0.0186873	0.0236648
chr3L	5153785	5177897	NM_001169879	0.000114044	0	0
chr3L	6488779	6543108	NM_001169883	0.00424823	0.00821179	0.00630437
chr3L	7326643	7328326	NM_001169898	0	0	0.0228949
chr3L	7341412	7346722	NM_001169899	0.0650455	0.0326099	0.0438957
chr3L	7919124	7929220	NM_001169902	0	0	0
chr3L	7919124	7927252	NM_001169903	0	0	0
chr3L	8571841	8589411	NM_001169908	0.0122377	0.00431212	0.00411313
chr3L	8959928	8961271	NM_001169919	0.0278451	0.0175664	0.0166149
chr3L	8959928	8961214	NM_001169920	0.0219047	0.0176007	0.0167174
chr3L	9344579	9352035	NM_001169928	0	0.000125156	6.3593e-05
chr3L	9343966	9350983	NM_001169929	0	0.000316985	5.78035e-05
chr3L	9426785	9428499	NM_001169930	0.00321285	0.0113099	0.0124989
chr3L	9850687	9852989	NM_001169932	0	0	0.000238806
chr3L	9965855	9967123	NM_001169933	0.130122	0.0588842	0.204202
chr3L	9965411	9967123	NM_001169934	0.119811	0.0547647	0.18514
chr3L	9965411	9967123	NM_001169935	0.119811	0.0547647	0.18514
chr3L	11598888	11602540	NM_001169946	0.000220126	0	0
chr3L	11682730	11684499	NM_001169948	0	0	0
chr3L	11767749	11783113	NM_001169949	0.000235697	1.90511e-05	4.19684e-05
chr3L	11810082	11815375	NM_001169950	0.028053	0.0234566	0.0115285
chr3L	11880358	11882081	NM_001169956	0.000377358	0	9.66184e-05
chr3L	12060666	12074927	NM_001169959	0.000160072	0	0
chr3L	12783291	12789184	NM_001169963	0.00877264	0.0142992	0.00366656
chr3L	14769595	14779512	NM_001169974	0.000121858	0.000120337	0
chr3L	16106311	16114468	NM_001169982	0.00575107	0.0181744	0.00973881
chr3L	16706759	16717515	NM_001169984	0.00200442	0.00327311	0.00450192
chr3L	16909354	16915587	NM_001169985	0.0952813	0.0657435	0.0386616
chr3L	17034033	17035674	NM_001169986	0	0	0
chr3L	18821731	18833616	NM_001169994	0	0.00011732	0
chr3L	19707517	19711428	NM_001170001	0	0	0
chr3L	19744042	19784141	NM_001170002	0	6.87205e-06	0
chr3L	19744042	19786669	NM_001170003	0	1.0942e-05	7.07415e-06
chr3L	19744042	19786669	NM_001170004	0	1.0942e-05	7.07415e-06
chr3L	19875150	19903315	NM_001170005	0.000871077	0.000648069	0.00114546
chr3L	19882219	19902510	NM_001170006	0.0112496	0.00735755	0.0084356
chr3L	20234152	20236835	NM_001170009	0.137562	0.123869	0.130513
chr3L	20235605	20236835	NM_001170010	0.207728	0.17956	0.181484
chr3L	20463122	20466823	NM_001170012	0.000405268	0	0.00292904
chr3L	21041325	21068544	NM_001170016	0.00491999	0.00448102	0.0120235
chr3L	21516285	21521263	NM_001170018	0.0454504	0.0359401	0.0274123
chr3L	21872676	21917214	NM_001170022	0.014234	0.0115664	0.0120012
chr3L	22767136	22778335	NM_001170025	0.0287975	0.0247964	0.0325244
chr3R	463731	467301	NM_001170036	0.000942273	0.000309117	0.000233869
chr3R	774476	776919	NM_001170037	0.0446999	0.0177204	0.00636364
chr3R	1608826	1613187	NM_001170054	0	0	0
chr3R	1607483	1613187	NM_001170055	0	0	0
chr3R	1826152	1834301	NM_001170057	0.00609082	0.00762833	0.0122387
chr3R	2923404	2937805	NM_001170064	0.000187677	0.000619221	0.000163326
chr3R	2920317	2934146	NM_001170065	0.000385046	0.00215491	0.000583299
chr3R	2920317	2934146	NM_001170066	0.000385046	0.00215491	0.000583299
chr3R	3012715	3026663	NM_001170067	0.0170889	0.036764	0.0286534
chr3R	4473478	4476518	NM_001170080	0	0.000543807	0
chr3R	4541964	4547042	NM_001170082	0.00722308	0.0118548	0.00926414
chr3R	4541964	4546061	NM_001170083	0.0040685	0.00387294	0.00396415
chr3R	4600007	4625666	NM_001170085	6.47213e-05	0.000219184	0
chr3R	4836003	4840095	NM_001170089	0	0.000190157	0.000262594
chr3R	4836003	4839365	NM_001170090	0	0.000200236	0.00027451
chr3R	4836003	4840610	NM_001170091	8.38169e-05	0.000450902	0.000240905
chr3R	5230096	5233579	NM_001170097	0.041523	0.0831057	0.054795
chr3R	5354055	5358733	NM_001170098	0	0	0.000104987
chr3R	5353959	5358733	NM_001170099	0	0	0.000299213
chr3R	5400685	5403195	NM_001170101	0	0	0
chr3R	5520443	5525449	NM_001170102	0	0	0
chr3R	5520443	5525449	NM_001170103	0	0	0
chr3R	5927297	5934064	NM_001170109	0.00228374	0.000562097	0.00054204
chr3R	6680466	6682134	NM_001170114	0.174614	0.165733	0.219357
chr3R	8450028	8453436	NM_001170126	0.00569697	0.00819479	0.00950704
chr3R	9090085	9094932	NM_001170130	0.0200529	0.070171	0.0519752
chr3R	9483516	9486253	NM_001170131	0.000550639	0	0.00181876
chr3R	9487032	9492613	NM_001170132	0.0540176	0.0786552	0.0744073
chr3R	9487032	9492613	NM_001170133	0.0540176	0.0786552	0.0744073
chr3R	9502410	9505152	NM_001170135	0.00187139	0.00744408	0.0121158
chr3R	11022319	11028699	NM_001170143	0.0171098	0.0319839	0.023595
chr3R	11022663	11028699	NM_001170144	0.020308	0.0377496	0.0291986
chr3R	11022663	11028796	NM_001170145	0.0239617	0.0377262	0.0291314
chr3R	11051297	11053286	NM_001170146	0.00912885	0.0157225	0.936343
chr3R	11619503	11627647	NM_001170151	0.00379381	0.0383724	0.0274072
chr3R	11619503	11627647	NM_001170152	0.00379381	0.0383724	0.0274072
chr3R	11619503	11627647	NM_001170153	0.00659727	0.0108456	0.0146559
chr3R	11722652	11730285	NM_001170154	0	0	0
chr3R	11876522	11886397	NM_001170156	0.146349	0.210141	0.118982
chr3R	12633348	12655474	NM_001170161	0	0	0
chr3R	13513539	13544072	NM_001170168	0.000460041	0.00042169	0.000173539
chr3R	13757592	13844614	NM_001170169	0.000126702	0.000144217	0.00052256
chr3R	14232352	14238596	NM_001170176	0	0	0.000257842
chr3R	16030530	16071195	NM_001170190	0	0	0
chr3R	16030530	16071195	NM_001170191	0	0	0
chr3R	16418860	16437346	NM_001170194	0.00175903	0.00676619	0.00516258
chr3R	16774435	16801006	NM_001170196	0.00455354	0.0034405	0.00451439
chr3R	16877104	16886375	NM_001170197	0	0	0
chr3R	17014587	17039991	NM_001170198	0.031153	0.0300731	0.0343287
chr3R	16982083	17039991	NM_001170200	0.0224251	0.0141485	0.0199901
chr3R	17346649	17354320	NM_001170204	0.268785	0.121852	0.155165
chr3R	17346649	17353413	NM_001170205	0.00667551	0.00920792	0.0056447
chr3R	17584495	17586954	NM_001170209	0	0	0
chr3R	17609121	17648396	NM_001170210	0	2.1861e-05	0
chr3R	17867912	17905043	NM_001170212	0.000780549	0.00240092	0.000636883
chr3R	17867912	17904185	NM_001170213	0.00047911	0.00166507	0.000550504
chr3R	18288176	18290325	NM_001170215	1.03141	1.51338	0.945589
chr3R	18413476	18434193	NM_001170220	0.00286157	0.00564443	0.00329995
chr3R	18944121	18949759	NM_001170225	0.223847	0.137714	0.199287
chr3R	19007989	19011284	NM_001170226	0.0266026	0.0136326	0.0163419
chr3R	19091375	19096032	NM_001170228	0	0.000264065	0
chr3R	19812394	19814460	NM_001170234	0.0756287	0.0410605	0.0454025
chr3R	20677322	20680591	NM_001170242	0.181831	0.193823	0.356838
chr3R	20743827	20748109	NM_001170244	0.000672549	0.00331478	0.00316031
chr3R	20764724	20769617	NM_001170245	0.00044164	0	0
chr3R	20764724	20770678	NM_001170246	0.00021148	0	0
chr3R	20951353	20953081	NM_001170249	0.002827	0.000288206	0.000388889
chr3R	21883068	21883945	NM_001170272	0.0180435	0.0118868	0.00648889
chr3R	22296824	22360939	NM_001170273	0	1.05953e-05	0
chr3R	22362071	22429773	NM_001170274	0.000571371	0.000670506	0.00070233
chr3R	22362071	22429773	NM_001170275	0.000571371	0.000670506	0.00070233
chr3R	22362071	22429773	NM_001170276	0.000571371	0.000670506	0.00070233
chr3R	22792651	22803600	NM_001170277	0.0958324	0.175579	0.136986
chr3R	22977362	22983325	NM_001170279	0.0626563	0.102212	0.107049
chr3R	24143883	24151963	NM_001170286	0	0	0.0042122
chr3R	24864895	24872756	NM_001170296	0.0156169	0.064714	0.0909468
chr3R	24956988	24963697	NM_001170297	0.00300541	0.00389501	0.00253642
chr3R	24956914	24963697	NM_001170298	0.00316781	0.00387623	0.00252485
chr3R	25853082	25861033	NM_001170302	0.000891927	0.001988	0.00408143
chr3R	26364680	26404627	NM_001170304	0.000210761	0.000290491	0.000311678
chr3R	26358328	26404627	NM_001170305	0.00021663	0.000259487	0.000213941
chr3R	26372700	26404627	NM_001170306	0.000238039	0.000348912	0.000365542
chr3R	27227281	27230290	NM_001170312	0.101503	0.0102828	0.073208
chr3R	27397864	27401429	NM_001170313	0.0155297	0.0154692	0.0199796
chr3R	27638330	27670966	NM_001170315	0.000306694	0.00024689	0.000132422
chr3R	27676703	27811487	NM_001170316	7.49322e-07	1.3334e-06	8.24436e-07
chr3R	27676741	27807179	NM_001170319	7.56426e-07	1.34606e-06	8.32128e-07
chr3R	27676741	27763114	NM_001170320	4.47771e-07	1.19832e-06	7.38536e-07
chr3R	27676741	27763114	NM_001170321	4.47771e-07	1.19832e-06	7.38536e-07
chr3R	27672708	27763114	NM_001170322	4.129e-05	7.34323e-05	2.86768e-05
chr2LHet	19632	32464	NM_001170362	8.16356e-05	0.000808208	0.00025421
chr2LHet	19632	32903	NM_001170363	0.000176241	0.000626541	0.00032556
chr3LHet	594452	600636	NM_001170375	0.033458	0.028358	0.037392
chr3LHet	594452	600636	NM_001170376	0.033458	0.028358	0.037392
chr3LHet	593049	600636	NM_001170377	0.0312308	0.0279097	0.0361917
chr3LHet	594668	600636	NM_001170378	0.0334785	0.0283377	0.0374359
chr3LHet	594733	600636	NM_001170379	0.0334785	0.0283399	0.0374359
chr3LHet	594452	600636	NM_001170380	0.033458	0.028358	0.037392
chrXHet	63777	71448	NM_001201441	0.00151582	0.00284963	0.00274529
chrU	1178879	1184774	NM_001201532	0.14002	0.284366	0.359339
chr4	349441	379543	NM_001201585	0.000552525	0.000346865	0.000235159
chr4	349441	379283	NM_001201586	0.000552832	0.000347202	0.00023536
chr4	348818	379283	NM_001201587	0.00219815	0.00139054	0.00106926
chr4	349441	379283	NM_001201588	0.000552832	0.000347202	0.00023536
chr4	350142	379283	NM_001201589	0.0123741	0.00807553	0.00480803
chrX	1183749	1202312	NM_001201593	0.00010507	7.52508e-05	0
chrX	1417586	1512188	NM_001201595	0.000818708	0.00038838	0.000837785
chrX	1506373	1558902	NM_001201596	0.000728671	0.00067072	0.000483186
chrX	1736660	1747700	NM_001201600	0.0183271	0.00937636	0.0087192
chrX	1906344	1916904	NM_001201601	0.00213208	0.0150928	0.00765834
chrX	1907162	1916904	NM_001201602	0.00224501	0.0161622	0.00812707
chrX	1919148	1930499	NM_001201603	9.32096e-05	0.000101113	1.2219e-05
chrX	1919148	1930499	NM_001201604	9.32096e-05	0.000101113	1.2219e-05
chrX	1960467	1966728	NM_001201608	0.00558465	0.00413611	0.00156562
chrX	2338199	2364076	NM_001201611	0.000785166	0.00184549	0.00131178
chrX	2338199	2364076	NM_001201612	0.000785166	0.00184549	0.00131178
chrX	5653940	5656965	NM_001201618	0.00130081	0	0.000982019
chrX	6440151	6483206	NM_001201619	0.00113224	0.000790282	0.00096735
chrX	8064711	8071187	NM_001201629	0.000259403	0.000131906	0.000401804
chrX	8064407	8071187	NM_001201630	0.00042735	0.000247883	0.00039548
chrX	8064711	8071187	NM_001201631	0.000259403	0.000131906	0.000401804
chrX	8367237	8370104	NM_001201634	0.178571	0.0460749	0.0646777
chrX	8936676	8948608	NM_001201638	0.026606	0.0451302	0.0432492
chrX	9502978	9517276	NM_001201643	0.0921444	0.26668	0.17125
chrX	9520366	9544258	NM_001201644	0.000438274	0.000970753	0.000566187
chrX	9559474	9581099	NM_001201647	0.00055963	0.000738896	0.000344863
chrX	11604856	11608244	NM_001201650	0.00177166	0	0
chrX	11604856	11608938	NM_001201651	0.00269311	0	0.00116637
chrX	11604856	11609063	NM_001201652	0.00268992	0	0.00116239
chrX	11604856	11609063	NM_001201653	0.00268992	0	0.00116239
chrX	13275782	13278906	NM_001201656	0.000944575	0.00138084	0
chrX	13763248	13827301	NM_001201660	0.000114782	1.09482e-05	5.30407e-05
chrX	14828072	14846042	NM_001201661	3.90331e-06	0	0
chrX	15821217	15827707	NM_001201666	0.00172043	0.000727134	0.000328442
chrX	17019594	17030021	NM_001201725	0.0103487	0.00563782	0.0100191
chrX	17019495	17030021	NM_001201726	0.010336	0.00563439	0.010019
chrX	17024455	17030021	NM_001201727	0.00772537	0.00329233	0.0056522
chrX	17030610	17035627	NM_001201728	0.000213234	0.000532811	0
chrX	19416131	19424929	NM_001201742	0.0120985	0.0352959	0.0357052
chrX	19463910	19473841	NM_001201743	0.00351766	0	0.00265326
chrX	19464679	19467876	NM_001201744	0	0	0
chrX	19725639	19744083	NM_001201745	0.00309651	0.000678882	0.00310402
chrX	19725639	19739720	NM_001201746	0.000817894	0	0.00272682
chrX	20051122	20053905	NM_001201749	0	0.000613569	0.000341131
chr2L	5070956	5072055	NM_001201762	0.397403	0.562923	0.50942
chr2L	5108511	5206993	NM_001201765	0.00691444	0.00453825	0.0017937
chr2L	5151748	5206993	NM_001201766	0.0109921	0.00618434	0.00294045
chr2L	5100876	5206993	NM_001201767	0.00681514	0.00434688	0.00175735
chr2L	5271727	5278558	NM_001201770	0	0.000298966	0.000483181
chr2L	6474437	6476972	NM_001201777	0	0	0
chr2L	8134246	8156750	NM_001201785	0.00338738	0.00118083	0.00151972
chr2L	8134246	8155822	NM_001201786	0.00356065	0.00121321	0.00149951
chr2L	8384454	8388804	NM_001201794	0.0762043	0.0574169	0.0735062
chr2L	8384454	8388804	NM_001201795	0.0762043	0.0574169	0.0735062
chr2L	8384454	8388804	NM_001201796	0.0762043	0.0574169	0.0735062
chr2L	8384454	8388804	NM_001201797	0.0762043	0.0574169	0.0735062
chr2L	8386138	8388804	NM_001201798	0.0845182	0.0640513	0.0805989
chr2L	8542146	8671917	NM_001201802	0.000116245	0.000280711	0.000321976
chr2L	8543329	8670014	NM_001201803	0.000103916	0.000252634	0.000280802
chr2L	8709879	8740660	NM_001201804	0.00028631	0.00210013	0.00102526
chr2L	9548257	9560426	NM_001201829	3.48052e-05	3.33519e-06	0
chr2L	9995560	10002446	NM_001201836	0	0.000639488	0.000747126
chr2L	9995560	10002446	NM_001201837	0	0.000639488	0.000747126
chr2L	10003824	10008889	NM_001201838	0.0283308	0.079481	0.0627876
chr2L	10396715	10403206	NM_001201847	0.0162378	0.0240632	0.0215701
chr2L	10491813	10506779	NM_001201855	0	0.000164034	0
chr2L	12431074	12434038	NM_001201865	0.000701754	0.00012894	0
chr2L	18532727	18563172	NM_001201908	0	0.000159931	5.19918e-05
chr2L	18532727	18571648	NM_001201909	0	0.000266675	4.2164e-05
chr2L	19186042	19189938	NM_001201915	0.00686369	0.033727	0.0163121
chr2L	20081605	20085064	NM_001201926	3.52333	17.1576	8.1599
chr2L	20097855	20102849	NM_001201927	0.00208108	0	0
chr2L	22153574	22164838	NM_001201933	0.0126288	0.00690283	0.0126621
chr2R	2813206	2859142	NM_001201941	2.83744e-05	1.80282e-05	2.50141e-05
chr2R	3482769	3508216	NM_001201944	0.000179989	8.8438e-05	0.000111865
chr2R	4024500	4044126	NM_001201953	0.00169203	0.00269848	0.000853506
chr2R	5004091	5009117	NM_001201958	0.0387429	0.106813	0.0895201
chr2R	5074867	5077851	NM_001201964	0.00012837	0	0.000239512
chr2R	5139814	5156468	NM_001201967	0	0.000487453	0.000350224
chr2R	5738207	5757872	NM_001201969	0.00045624	0.000294199	0.000660234
chr2R	6627900	6681852	NM_001201975	8.07421e-05	7.2282e-05	9.95557e-05
chr2R	8462744	8476598	NM_001201983	0.00259242	0.00177362	0.00254045
chr2R	8462744	8480397	NM_001201984	0.0168887	0.0130666	0.0158129
chr2R	8592678	8639050	NM_001201986	0.00207453	0.00229902	0.00213407
chr2R	9305583	9312241	NM_001201990	0	0	0
chr2R	9852677	9855486	NM_001201992	0.215719	0.162769	0.140392
chr2R	9852172	9852879	NM_001201993	0.20977	0.101945	0.186133
chr2R	9860503	9866977	NM_001201994	4.776e-05	0.000732204	0.000346591
chr2R	9860503	9867670	NM_001201995	0.000690517	0.000546966	0.000269663
chr2R	9872319	9877916	NM_001201996	0.0011503	0.00149067	0.000715902
chr2R	10748660	10758575	NM_001202002	6.70017e-05	0	0
chr2R	10788979	10795476	NM_001202003	0.0003381	3.07765e-05	9.09608e-05
chr2R	10788979	10815930	NM_001202004	0.000306451	1.17914e-05	5.38913e-05
chr2R	10788979	10791321	NM_001202005	0.00163476	0.000173333	0.000537374
chr2R	10823181	10827464	NM_001202009	0.0246714	0.0913712	0.12069
chr2R	10832618	10838414	NM_001202011	0	0	0
chr2R	10833608	10838414	NM_001202012	0	0	0
chr2R	12084546	12086883	NM_001202030	0.0182454	0.00538297	0.00700244
chr2R	14499149	14500235	NM_001202038	0	0.000471204	0
chr2R	14575636	14593310	NM_001202040	0.00476643	0.026958	0.0153504
chr2R	14644578	14647601	NM_001202041	0	0.000512821	0
chr2R	14644578	14648587	NM_001202042	0	0.00030173	0
chr2R	15284536	15312451	NM_001202048	0.00119278	0.000575111	0.000468741
chr2R	18812629	18819567	NM_001202058	0.0197776	0.0893518	0.0617819
chr2R	18814075	18819567	NM_001202059	0.0748773	0.196111	0.143323
chr2R	18812629	18819567	NM_001202060	0.0197776	0.0893518	0.0617819
chr2R	18822091	18824246	NM_001202063	0.0179594	0.0303303	0.0717413
chr2R	20558816	20572613	NM_001202070	3.73692e-05	7.91043e-06	3.93723e-05
chr2R	20558816	20572613	NM_001202075	3.73692e-05	7.91043e-06	3.93723e-05
chr2R	20779162	20807790	NM_001202078	0.00175145	0.00375352	0.00237015
chr3L	129449	144378	NM_001202083	0.00191907	0.00336506	0.00120317
chr3L	1247816	1250451	NM_001202087	0.151431	0.160589	0.153133
chr3L	1857164	1859047	NM_001202093	0.0288975	0.063961	0.0720173
chr3L	1859114	1862239	NM_001202094	0	0	0
chr3L	2412087	2464849	NM_001202101	0.000233768	0.000565737	0.000355194
chr3L	3515750	3610521	NM_001202113	0.0120042	0.0173637	0.018008
chr3L	3814210	3818154	NM_001202115	0.00225897	0.00376108	0.0050257
chr3L	4193992	4224003	NM_001202119	0.0113106	0.0369319	0.0220974
chr3L	6721899	6736264	NM_001202125	0.000404138	0.000841341	0.000765554
chr3L	7359940	7361290	NM_001202126	0	0	0.00954545
chr3L	7363439	7366811	NM_001202129	0.0501112	0.0637534	0.0306179
chr3L	7362942	7366811	NM_001202130	0.0561329	0.0653121	0.035593
chr3L	11208878	11222735	NM_001202153	0.00366153	0.00219696	0.00184469
chr3L	11207599	11222735	NM_001202155	0.00350836	0.00211845	0.00174606
chr3L	14030118	14036659	NM_001202172	0.0651704	0.0836394	0.0537926
chr3L	14030118	14036659	NM_001202173	0.0651704	0.0836394	0.0537926
chr3L	14030118	14036659	NM_001202174	0.0651704	0.0836394	0.0537926
chr3L	14030118	14036659	NM_001202175	0.0651704	0.0836394	0.0537926
chr3L	15581959	15602225	NM_001202183	0.0202758	0.0349845	0.0242874
chr3L	16892514	16915587	NM_001202193	0.0274146	0.0158789	0.0079982
chr3L	20300749	20302611	NM_001202210	0.0672672	0.0765274	0.121934
chr3L	20821324	20828380	NM_001202215	0.00337619	0.00967658	0.00455452
chr3L	20821117	20829148	NM_001202216	0.00705644	0.0158052	0.00808444
chr3L	20813430	20829148	NM_001202217	0.00129037	0.0028416	0.00188036
chr3L	20809217	20829148	NM_001202218	0.00131581	0.00317603	0.00191561
chr3L	20809217	20829148	NM_001202219	0.00131581	0.00317603	0.00191561
chr3L	20809217	20829148	NM_001202220	0.00131581	0.00317603	0.00191561
chr3L	21623220	21627546	NM_001202224	0	0	0.000329596
chr3L	21817839	21820956	NM_001202226	0.0551983	0.0851406	0.0586799
chr3L	21818064	21820956	NM_001202227	0.0556699	0.0857874	0.0592681
chr3L	21825873	21829785	NM_001202229	0.386378	0.321264	0.436251
chr3L	21829764	21833227	NM_001202230	0.07503	0.0236854	0.028249
chr3R	213463	215535	NM_001202235	0.0808907	0.29354	0.188216
chr3R	559375	565337	NM_001202238	0.00163882	0	0
chr3R	560133	574778	NM_001202239	9.98513e-05	0.000343208	0.000162404
chr3R	559375	572136	NM_001202240	0.00071231	0.0011316	0.000872684
chr3R	612766	637788	NM_001202241	9.8981e-05	0.000217189	3.3018e-05
chr3R	612766	627657	NM_001202242	0	8.32448e-05	0
chr3R	612005	637783	NM_001202243	0.000876065	0.00114591	0.000455219
chr3R	612766	637788	NM_001202244	9.8981e-05	0.000217189	3.3018e-05
chr3R	612766	632166	NM_001202245	4.99095e-05	0.000105971	0
chr3R	612005	637788	NM_001202246	0.000876065	0.00114591	0.000455219
chr3R	612766	637783	NM_001202247	9.8981e-05	0.000217189	3.3018e-05
chr3R	1826147	1834295	NM_001202253	0.00607561	0.00760674	0.0122097
chr3R	4600007	4626898	NM_001202266	6.4317e-05	0.000215818	0
chr3R	4764404	4768279	NM_001202268	0.129364	0.153998	0.124486
chr3R	4764479	4768279	NM_001202269	0.12939	0.156936	0.125534
chr3R	5243661	5281222	NM_001202270	0.0309292	0.0102176	0.0108043
chr3R	5262556	5274371	NM_001202271	0.00133611	0.000361238	0.00052183
chr3R	5243661	5274371	NM_001202272	0.00026759	0.000106186	0.000104177
chr3R	5254282	5274371	NM_001202273	0.00186282	0.000477632	0.000613968
chr3R	5243661	5274371	NM_001202274	0.00026759	0.000106186	0.000104177
chr3R	5513118	5518497	NM_001202276	0	0	0
chr3R	10152668	10153457	NM_001202292	0.0259027	0.0343579	0.0330965
chr3R	10921678	10957646	NM_001202293	3.81286e-05	2.80618e-06	0
chr3R	12917254	12948404	NM_001202309	0.000121443	0.000266644	5.5149e-05
chr3R	15459139	15468444	NM_001202319	7.01754e-05	4.36443e-05	0.000108211
chr3R	16144556	16149918	NM_001202320	0.00482986	0.0124818	0.0146631
chr3R	16135065	16149918	NM_001202321	0.00272474	0.00709423	0.00950719
chr3R	16135065	16149918	NM_001202322	0.00272474	0.00709423	0.00950719
chr3R	16135065	16149918	NM_001202323	0.00272474	0.00709423	0.00950719
chr3R	17185897	17187853	NM_001202326	0.0183566	0.0268852	0.0225051
chr3R	17191330	17195052	NM_001202328	0.0112427	0.00326486	0.00493322
chr3R	17191330	17194001	NM_001202330	0.014527	0.0204987	0.0212731
chr3R	17191330	17194001	NM_001202331	0.00450683	0.00440524	0.0137863
chr3R	17191330	17195052	NM_001202333	0.120253	0.0556138	0.120316
chr3R	18492482	18507898	NM_001202337	0.0477604	0.0212678	0.0251138
chr3R	18552688	18558084	NM_001202339	0.00247357	0.00400033	0.00342757
chr3R	18999594	19011364	NM_001202341	0.0112397	0.00927657	0.00646004
chr3R	20702766	20707202	NM_001202355	0.027836	0.112021	0.0988407
chr3R	20702766	20707202	NM_001202356	0.0128882	0.00325587	0.00503974
chr3R	23433985	23460654	NM_001202374	0.00171545	0.000642223	0.0012782
chr3R	25045887	25047831	NM_001202379	1.20602	1.83	1.95836
chr3R	25305037	25312853	NM_001202380	0.0110653	0.00997111	0.0109732
chr3R	25689422	25692256	NM_001202384	0.000104575	0.00060283	0.000826446
chr3R	25689422	25694617	NM_001202385	7.98403e-05	0.000570707	0.000775194
chr3R	25689422	25694617	NM_001202386	7.98403e-05	0.000570707	0.000775194
chr3R	26372127	26404627	NM_001202390	0.000212241	0.000321013	0.000319266
chr3R	26358328	26404627	NM_001202391	0.000190231	0.000253546	0.000226343
chr3R	27552123	27561114	NM_001202400	0.133034	0.287032	0.363894
chr3R	27552123	27558490	NM_001202401	1.64203	1.63457	1.61428
chr3LHet	2397790	2398981	NM_001258466	0.0134446	0.012385	0.0188328
chr3LHet	2397790	2398981	NM_001258467	0.0134446	0.012385	0.0188328
chr3LHet	2397790	2398981	NM_001258468	0.0134446	0.012385	0.0188328
chr3LHet	2397790	2398981	NM_001258469	0.0134446	0.012385	0.0188328
chr4	53103	64404	NM_001258471	6.75222e-05	0.000224219	0.000205927
chr4	68335	76957	NM_001258472	0.0166147	0.00300522	0.00145253
chr4	85850	87833	NM_001258475	0.00199005	0	0
chr4	89951	130685	NM_001258476	0.0292397	0.0190385	0.0217442
chr4	90278	134896	NM_001258477	0.27012	0.142958	0.120376
chr4	204850	210213	NM_001258480	0.00263169	0.00909093	0.00391308
chr4	217300	226571	NM_001258481	0.00554445	0.00332139	0.00162409
chr4	230849	233791	NM_001258483	0.128509	0.0627376	0.107281
chr4	522435	560418	NM_001258496	0.00445241	4.03043e-05	0
chr4	888449	924652	NM_001258497	0.00063841	0.00328853	0.00214152
chr4	1030520	1047727	NM_001258499	4.06132	0.172078	0.139503
chr4	1050336	1052383	NM_001258500	0	0	0
chr4	1206393	1213163	NM_001258506	0	0	0
chr4	1222765	1227176	NM_001258507	4.91366	3.56706	4.17474
chr4	1219483	1228193	NM_001258508	4.29721	3.36335	4.13575
chrX	20756	23076	NM_001258512	0	0	0
chrX	20756	23268	NM_001258513	0	0	0
chrX	163643	173667	NM_001258514	0.000145817	0.000159461	0.000258081
chrX	163643	173667	NM_001258515	0.000145817	0.000159461	0.000258081
chrX	403544	417259	NM_001258518	0.00234863	0.0038903	0.00917343
chrX	425202	473077	NM_001258519	0.00189838	0.000552351	0.00247915
chrX	424502	472163	NM_001258520	0.00131069	0.000551733	0.000921182
chrX	424502	472163	NM_001258521	0.00131069	0.000551733	0.000921182
chrX	424502	473077	NM_001258522	0.00189716	0.000550601	0.00247263
chrX	424502	472163	NM_001258523	0.00131069	0.000551733	0.000921182
chrX	542923	548971	NM_001258524	0	0.000872984	9.5166e-05
chrX	829612	831855	NM_001258527	0.0197128	0.0199017	0.0205941
chrX	927348	940075	NM_001258528	0.000873879	0.000633474	0.000668303
chrX	927348	940075	NM_001258529	0.000835921	0.000842693	0.000692631
chrX	1111981	1130717	NM_001258531	0.000105012	0	0
chrX	1567369	1586580	NM_001258535	0.000147983	0.000144431	0.000170354
chrX	1567369	1586580	NM_001258537	0.000147983	0.000144431	0.000170354
chrX	1567369	1586580	NM_001258538	0	8.23439e-05	2.23554e-05
chrX	1667815	1678034	NM_001258543	0.00474099	0.00844219	0.00900161
chrX	1667751	1675217	NM_001258544	0.0554119	0.0230738	0.0280337
chrX	1667751	1682100	NM_001258548	0.263115	0.214397	0.208527
chrX	1797736	1802012	NM_001258554	0.0080703	0.00243548	0.00584087
chrX	1906675	1918108	NM_001258556	0.0928464	0.207779	0.196465
chrX	2238979	2260323	NM_001258559	0.000451408	0.00157977	0.000945637
chrX	2364492	2438795	NM_001258562	0.00089314	0.00023365	0.000265873
chrX	2364492	2438795	NM_001258563	0.00089314	0.00023365	0.000265873
chrX	2364492	2438795	NM_001258565	0.00089314	0.00023365	0.000265873
chrX	2364492	2412176	NM_001258566	0.00136973	0.000225085	0.00027906
chrX	2364492	2438795	NM_001258568	0.00089314	0.00023365	0.000265873
chrX	2364492	2438795	NM_001258571	0.00089314	0.00023365	0.000265873
chrX	2511790	2513771	NM_001258575	0	0	0
chrX	2676938	2684600	NM_001258580	0.00584891	0.000610041	0.00126517
chrX	3028904	3065715	NM_001258581	0.0271122	0.0317352	0.032091
chrX	3582269	3597318	NM_001258583	0.00730413	0.0400815	0.0256534
chrX	3583397	3596606	NM_001258584	0.00466209	0.0298005	0.0199971
chrX	4002981	4005014	NM_001258587	2.30718	0.896875	1.63135
chrX	4014159	4022980	NM_001258588	0.583455	1.84059	1.6631
chrX	4011052	4022980	NM_001258589	0.568562	1.71061	1.52943
chrX	4011052	4020289	NM_001258590	0.0174082	0.0275342	0.0423916
chrX	4014113	4022980	NM_001258591	0.580757	1.83702	1.65825
chrX	4013901	4022980	NM_001258592	0.578583	1.82898	1.65
chrX	4141345	4141734	NM_001258594	1.89776	1.07225	1.14014
chrX	4141345	4141818	NM_001258595	3.23461	1.72059	2.18852
chrX	4582238	4596067	NM_001258601	0.438324	0.788813	0.53288
chrX	5307855	5312603	NM_001258603	0.0023203	0	0
chrX	5513168	5514560	NM_001258604	0.00967742	0	0.00867257
chrX	5653940	5658214	NM_001258607	0.00197531	0.000549451	0.00402828
chrX	6169004	6170745	NM_001258619	0	0	0
chrX	6555681	6561661	NM_001258622	0.000468906	0.00228323	0.0031399
chrX	6555681	6561661	NM_001258623	0.000468906	0.00228323	0.0031399
chrX	6555679	6561661	NM_001258624	0.000468746	0.0022828	0.0031399
chrX	6697736	6707863	NM_001258625	0.0171312	0.0393966	0.0300048
chrX	6867650	6885351	NM_001258628	0.000328001	0.000252558	2.97585e-05
chrX	6868066	6879701	NM_001258629	4.7898e-05	4.64102e-05	0
chrX	7526254	7572292	NM_001258636	0.00131779	0.000286401	0.000855565
chrX	7761231	7767255	NM_001258640	0	0	0
chrX	7761231	7767255	NM_001258642	0	0	0
chrX	8072585	8133460	NM_001258645	0.00320627	0.0016127	0.0020912
chrX	8124646	8133460	NM_001258646	0.00201041	0.00270848	0.00224513
chrX	8072585	8133460	NM_001258647	0.00320627	0.0016127	0.0020912
chrX	8302040	8305691	NM_001258650	0.00215187	0.00381702	0.0018083
chrX	8302040	8304131	NM_001258651	0.00157862	0.00400364	0.00126739
chrX	8411520	8445240	NM_001258652	0.00685588	0.00761194	0.00496034
chrX	8732355	8766807	NM_001258653	0.00420819	0.00121606	0.00106868
chrX	8767044	8772758	NM_001258654	0.00310009	0	0.00118919
chrX	8767655	8775665	NM_001258655	0.000158563	0	7.695e-05
chrX	8987644	8997741	NM_001258658	0	0.00050666	0.000293214
chrX	8987644	8997741	NM_001258659	0	0.00050666	0.000293214
chrX	9004674	9011774	NM_001258660	0.0311171	0.0461567	0.0831204
chrX	9003582	9011777	NM_001258661	0.0295317	0.0438126	0.0742941
chrX	9220690	9250260	NM_001258663	0.00029901	0.000225151	0.00439801
chrX	9950108	9964899	NM_001258674	0	0.000237056	6.63604e-05
chrX	9949661	9964899	NM_001258675	0	0.000290829	0.000217583
chrX	9966215	9976523	NM_001258677	0	0	0
chrX	10132276	10155367	NM_001258680	2.3992e-05	0	0
chrX	10132276	10150701	NM_001258681	2.72121e-05	0	0
chrX	10132276	10157518	NM_001258682	3.20175e-05	0	0
chrX	10132276	10157518	NM_001258683	3.20175e-05	0	0
chrX	10132276	10155367	NM_001258684	2.3992e-05	0	0
chrX	10357850	10367652	NM_001258685	9.76082e-05	0	0
chrX	10681901	10708126	NM_001258687	0.0613766	0.00331025	0.00848281
chrX	11233908	11238506	NM_001258691	0.00853908	0.0230546	0.0393158
chrX	11284404	11302018	NM_001258693	0.0247923	0.0248676	0.0273351
chrX	11283700	11302371	NM_001258694	0.0262315	0.0265388	0.0278655
chrX	11686746	11691334	NM_001258699	0.127481	0.177656	0.21535
chrX	11710930	11731493	NM_001258702	0.504754	0.462814	0.512702
chrX	11710930	11728420	NM_001258703	0.136551	0.0773363	0.083439
chrX	11771769	11779316	NM_001258704	0.000342176	0.000298336	0
chrX	11801441	11811286	NM_001258706	0.00309465	0	0.000890461
chrX	11827737	11877948	NM_001258707	0	0	0
chrX	11827737	11877948	NM_001258708	0	0	0
chrX	11825981	11879120	NM_001258709	0	0	0
chrX	11827737	11877948	NM_001258710	0	0	0
chrX	12811509	12843763	NM_001258717	0.000106187	7.51345e-05	0.000199362
chrX	12811509	12844450	NM_001258718	0.000141457	7.5006e-05	0.00019902
chrX	13157787	13179354	NM_001258722	7.56716e-05	1.47874e-05	3.32779e-05
chrX	13621236	13630311	NM_001258729	0.005316	0.00160839	0.00649488
chrX	13724773	13739858	NM_001258730	0.000180765	9.61038e-05	8.44391e-05
chrX	13759894	13879887	NM_001258732	0.00794544	0.00109993	0.00266295
chrX	13763248	13841109	NM_001258733	0.000100256	8.68463e-06	4.23111e-05
chrX	13890417	13893838	NM_001258734	0.0438033	0.0676939	0.0230171
chrX	14141764	14152628	NM_001258736	0.0583402	0.189436	0.117435
chrX	14681510	14720106	NM_001258743	0	4.25618e-05	0
chrX	14828072	14845827	NM_001258744	3.90411e-06	0	0
chrX	14918466	14928447	NM_001258745	0.0191627	0.00536648	0.00581145
chrX	14983714	15007777	NM_001258746	0	0	0
chrX	15214401	15220991	NM_001258750	0.159589	0.416057	0.320422
chrX	15698505	15719755	NM_001258767	0.00450728	0.00581436	0.00582749
chrX	15706126	15719755	NM_001258768	0.00403473	0.00602367	0.00651915
chrX	15707491	15719755	NM_001258769	0.00450028	0.00668036	0.00750304
chrX	15706361	15721714	NM_001258770	0.128308	0.0797462	0.114323
chrX	15706361	15720641	NM_001258771	0.0546563	0.0436893	0.0704158
chrX	15698505	15719755	NM_001258772	0.00450728	0.00581436	0.00582749
chrX	15698404	15719755	NM_001258773	0.00450122	0.00580163	0.00582135
chrX	15828933	15834543	NM_001258774	0	0	0
chrX	16172360	16179651	NM_001258777	0.00689223	0.0057974	0.0073469
chrX	16172359	16179651	NM_001258778	0.00475066	0.00369469	0.00347301
chrX	16309078	16311618	NM_001258784	0	0	0
chrX	16309078	16311618	NM_001258785	0	0	0
chrX	16448659	16454056	NM_001258786	0	0.000966245	0
chrX	16449498	16454056	NM_001258787	0	0.000993924	0
chrX	16454716	16480698	NM_001258788	0.000417711	0.000979169	0.000276339
chrX	16686153	16690789	NM_001258790	0.0236152	0.0744947	0.100364
chrX	16691548	16694114	NM_001258791	0.0270563	0.0622857	0
chrX	16720713	16729107	NM_001258792	0.000610221	0	0.000641702
chrX	16962749	16971930	NM_001258796	0	0	0.000720882
chrX	17982757	17984542	NM_001258799	0	0	0
chrX	17985280	17986888	NM_001258800	0.0248806	0.0206106	0.0167231
chrX	17988653	17991446	NM_001258801	0.00798898	0.00899988	0.0183779
chrX	18024424	18031718	NM_001258807	0.0369186	0.0077219	0.0308134
chrX	19090090	19095810	NM_001258815	0.000321111	9.82467e-05	0
chrX	19247217	19365947	NM_001258817	0.0177752	0.0130024	0.0141583
chrX	19403800	19412321	NM_001258819	0.0461641	0.128069	0.0915743
chrX	19403800	19412321	NM_001258820	0.0461641	0.128069	0.0915743
chrX	19390788	19403385	NM_001258821	0.139927	0.0948109	0.127591
chrX	19399945	19403390	NM_001258822	0.215218	0.184459	0.26877
chrX	19399945	19403390	NM_001258823	0.215218	0.184459	0.26877
chrX	19422394	19424929	NM_001258826	0.028403	0.0737077	0.0606117
chrX	19492117	19493108	NM_001258829	0.150178	0.177386	0.220851
chrX	19493835	19495883	NM_001258830	0.00875	0.00988412	0
chrX	19590974	19593971	NM_001258833	0.0708578	0.146686	0.147099
chrX	19590974	19593971	NM_001258834	0.0708578	0.146686	0.147099
chrX	19591504	19593971	NM_001258835	0.0745056	0.153851	0.163964
chrX	19593852	19595787	NM_001258836	0.00193213	0.000431791	0
chrX	19634579	19638081	NM_001258838	0.00591242	0.00185911	0
chrX	19753775	19759557	NM_001258841	0	0.000158697	0
chrX	19760226	19800720	NM_001258842	0.0034035	0.00268879	0.00456688
chrX	19769781	19800720	NM_001258843	0.00466252	0.00359378	0.00558927
chrX	19781385	19800720	NM_001258844	0.00659506	0.00605569	0.00945954
chrX	19787861	19800720	NM_001258845	0.00483896	0.00573414	0.00845496
chrX	20340981	20381721	NM_001258851	0	0.000113424	0.000251957
chrX	21245337	21256188	NM_001258862	0.241921	0.177482	0.163775
chrX	21245017	21256188	NM_001258863	0.214208	0.150666	0.144555
chrX	21245793	21256188	NM_001258864	0.241299	0.178954	0.165202
chrX	21247136	21256188	NM_001258865	0.254711	0.189425	0.174298
chrX	21246449	21255316	NM_001258866	0.00623693	0.00740242	0.0128825
chrX	21246449	21256188	NM_001258867	0.250318	0.185235	0.17071
chrX	21853391	21857264	NM_001258868	0.0109956	0.00837246	0.00406295
chrX	21853391	21857264	NM_001258869	0.0109956	0.00837246	0.00406295
chr2L	9838	21376	NM_001258872	0.553598	0.038995	0.04977
chr2L	9838	21376	NM_001258873	0.553598	0.038995	0.04977
chr2L	9838	21376	NM_001258874	0.553598	0.038995	0.04977
chr2L	9838	21376	NM_001258875	0.553598	0.038995	0.04977
chr2L	71756	76211	NM_001258884	0.0827036	0.102548	0.11817
chr2L	210734	250823	NM_001258889	0.000392663	0.000888307	0.00155372
chr2L	210734	250823	NM_001258890	0.000392663	0.000888307	0.00155372
chr2L	210734	250823	NM_001258891	0.000392663	0.000888307	0.00155372
chr2L	259948	267505	NM_001258892	0	0	0
chr2L	448715	451302	NM_001258894	6.66875e-05	6.13538e-05	0
chr2L	821421	824337	NM_001258898	0.0318656	0.0953444	0.103712
chr2L	1177689	1182454	NM_001258901	0.0129083	0.0216495	0.0134199
chr2L	1177689	1182454	NM_001258902	0.0129083	0.0216495	0.0138518
chr2L	1651257	1704682	NM_001258910	0.000193727	0.000223812	0.000233004
chr2L	1716243	1724388	NM_001258911	0	0	0
chr2L	1716243	1724388	NM_001258912	0	0	0
chr2L	1911741	1943818	NM_001258915	0.0002234	0.000393597	0.000854459
chr2L	2752799	2758085	NM_001258921	0.175309	0.179425	0.236909
chr2L	2979698	2987482	NM_001258922	0.000224359	0	0
chr2L	3163644	3169462	NM_001258923	0.0342527	0.0377798	0.0245794
chr2L	3358639	3365219	NM_001258927	0	0.000290442	0.000268535
chr2L	4477461	4591963	NM_001258947	0	0	1.0491e-06
chr2L	5315426	5326683	NM_001258955	0.000465283	0	0.00118983
chr2L	5327288	5327905	NM_001258956	0.224597	0.15195	0.165676
chr2L	5327240	5327969	NM_001258957	0.218462	0.143684	0.150313
chr2L	5542658	5546642	NM_001258963	0.244736	0.757156	0.418241
chr2L	5542658	5546642	NM_001258964	0.244736	0.757156	0.418241
chr2L	5943964	5947617	NM_001258973	0.00185583	0.00382317	0.00211218
chr2L	5973323	5981018	NM_001258976	0.000725289	0.000987994	0.000470397
chr2L	5973006	5980101	NM_001258977	0.000774787	0.000608069	0.0007503
chr2L	5981763	5985793	NM_001258978	0.273303	0.380874	0.327814
chr2L	5989462	5999501	NM_001258981	0.000868129	0.00166066	0
chr2L	6000227	6003738	NM_001258982	0.0601142	0.0194234	0.0385018
chr2L	6120673	6124653	NM_001258983	0.0409933	0.0631616	0.0725955
chr2L	6527446	6530509	NM_001258984	0	0	0
chr2L	6921259	6928675	NM_001258988	1.24265	1.94595	1.67719
chr2L	6920965	6926806	NM_001258989	0.628844	0.766077	0.733592
chr2L	6920703	6932057	NM_001258990	1.67361	2.28828	1.90463
chr2L	7042358	7056010	NM_001258998	0.0499011	0.0794349	0.0365316
chr2L	7042358	7056010	NM_001259000	0.0499011	0.0794349	0.0365316
chr2L	8030720	8038453	NM_001259007	0.0005737	0.00030737	0.00154413
chr2L	8031009	8040826	NM_001259008	0.0186422	0.00973075	0.0239871
chr2L	8366008	8370082	NM_001259015	0.237066	0.148656	0.217577
chr2L	9491175	9494796	NM_001259024	0.0383501	0.0126412	0.00457338
chr2L	9786245	9788499	NM_001259025	0.00094162	0.0249787	0.00590792
chr2L	9959247	9963767	NM_001259026	0.18143	0.1057	0.0872984
chr2L	9960449	9963767	NM_001259027	0	0	0
chr2L	9960449	9963767	NM_001259028	0	0	0
chr2L	9995560	10002446	NM_001259029	0	0.000639488	0.000747126
chr2L	10847226	10849065	NM_001259032	0	0.00348816	0
chr2L	10976768	10982395	NM_001259037	0.00319199	0.0100289	0.0152186
chr2L	10976768	10982395	NM_001259038	0.00319199	0.0100289	0.0152186
chr2L	10989304	10995616	NM_001259040	0.00622961	0.00916784	0.0050701
chr2L	10989304	10995616	NM_001259041	0.00622961	0.00916784	0.0050701
chr2L	10989304	10995616	NM_001259042	0.00622961	0.00916784	0.0050701
chr2L	10989304	10995616	NM_001259043	0.00622961	0.00916784	0.0050701
chr2L	10989304	10995616	NM_001259044	0.00622961	0.00916784	0.0050701
chr2L	11100962	11106652	NM_001259046	0	0.00561044	0.00262093
chr2L	11795171	11808972	NM_001259064	0.000552515	0.000742768	0
chr2L	12051754	12055587	NM_001259067	0.00138889	0.00107306	0.000145521
chr2L	12348116	12397528	NM_001259069	0.00148023	0.000751526	0.000828555
chr2L	12344218	12397528	NM_001259071	0.00159238	0.000181415	0.000656953
chr2L	12431074	12434038	NM_001259076	0.00272515	0.0019532	0
chr2L	12975185	12978607	NM_001259086	0.0610312	0.103242	0.0864287
chr2L	13021865	13060140	NM_001259087	0.000228437	0.000236081	8.0574e-05
chr2L	13183848	13191979	NM_001259089	9.60615e-05	0.000188829	0.000480541
chr2L	13267491	13284043	NM_001259090	0.00264082	0.000778736	0.00146222
chr2L	13267474	13284043	NM_001259091	0.00263251	0.000778039	0.00146016
chr2L	15727761	15746609	NM_001259108	6.86961e-05	0.000453543	0.000207876
chr2L	15764219	15766267	NM_001259109	0.00176991	0.000369393	0.00182117
chr2L	16743403	16752013	NM_001259117	0.31008	0.247051	0.299366
chr2L	16743403	16753704	NM_001259118	0.40697	0.309171	0.383222
chr2L	16766733	16788766	NM_001259119	0.00208326	0.00216883	0.000664238
chr2L	16767776	16788766	NM_001259120	0.00208973	0.00218142	0.000664614
chr2L	16768610	16788766	NM_001259121	0.00210038	0.00218671	0.000668094
chr2L	16767776	16788766	NM_001259122	0.0024795	0.00310314	0.000992137
chr2L	17461397	17473215	NM_001259128	0	0.000354491	0.000131467
chr2L	19400780	19410955	NM_001259160	0	0	0
chr2L	19400780	19414477	NM_001259161	0	0	0
chr2L	19611409	19731561	NM_001259165	2.87249e-05	7.29635e-05	7.25003e-05
chr2L	19732079	19735980	NM_001259167	0	0.000741646	0
chr2L	20061476	20064378	NM_001259171	0.232155	0.726872	0.362477
chr2L	20311218	20348383	NM_001259172	0.0195484	0.0174449	0.0105406
chr2L	20426406	20444823	NM_001259176	0.0126916	0.0164377	0.0162186
chr2L	20734910	20750941	NM_001259179	0.0420028	0.133086	0.0953207
chr2L	20734608	20739764	NM_001259180	0.357115	0.542902	0.62136
chr2L	20734910	20750941	NM_001259181	0.0571274	0.0721499	0.0931076
chr2L	20734910	20750941	NM_001259182	0.114171	0.144059	0.185838
chr2L	21107958	21134255	NM_001259188	0.0221872	0.0191653	0.0147922
chr2L	21663805	21677530	NM_001259198	8.23045e-05	0.000363188	0.000536962
chr2L	22308754	22368796	NM_001259203	0.00577163	0.110592	0.120559
chr2L	22354354	22368776	NM_001259204	0.0309749	0.599733	0.607997
chr2L	22735485	22736297	NM_001259205	0.323451	1.15658	0.84015
chr2L	22736951	22747273	NM_001259206	0.510796	0.939974	0.602014
chr2L	22736951	22743042	NM_001259207	0.253011	0.257069	0.160979
chr2R	434195	452492	NM_001259209	0.00257604	0.0173998	0.028597
chr2R	1004717	1009752	NM_001259211	0.000233693	0.00161104	0.00147426
chr2R	1496139	1497499	NM_001259212	0.289233	0.216415	0.300234
chr2R	1590179	1592944	NM_001259213	0.00648109	0.0062999	0.0168249
chr2R	1589616	1592944	NM_001259214	0.00692428	0.00625599	0.016417
chr2R	2069252	2083769	NM_001259216	0.00205992	0.000188926	0
chr2R	2069252	2083825	NM_001259217	0.00205917	0.000188787	0
chr2R	2582618	2584166	NM_001259222	0.00349415	0.00554665	0
chr2R	3516305	3537404	NM_001259255	0.00113443	0.00076403	0.00428722
chr2R	3510746	3539292	NM_001259256	0.00128455	0.00479209	0.0133754
chr2R	3516305	3537404	NM_001259257	0.00113443	0.00076403	0.00428722
chr2R	3524399	3537404	NM_001259258	0.00327532	0.00171056	0.00886993
chr2R	3524399	3537404	NM_001259259	0.00327532	0.00171056	0.00886993
chr2R	3524975	3537404	NM_001259260	0.00303831	0.00169186	0.00927447
chr2R	3520345	3521385	NM_001259261	0.271481	0.100171	0.241198
chr2R	3605950	3613912	NM_001259262	0.000611288	0	0
chr2R	3673516	3676558	NM_001259263	0.701249	0.331257	0.365384
chr2R	3955459	3966320	NM_001259270	0.0404616	0.0876759	0.0861965
chr2R	3955459	3966320	NM_001259271	0.0404616	0.0876759	0.0861965
chr2R	4503674	4507657	NM_001259275	0.0504617	0.0531659	0.0431918
chr2R	4502226	4512708	NM_001259276	0.0332503	0.0530035	0.0312986
chr2R	4835185	4838609	NM_001259283	0.00186275	0	0
chr2R	5010808	5019324	NM_001259287	0.011806	0.00133254	0.005
chr2R	5010808	5019486	NM_001259288	0.000135658	4.45633e-05	0.000198777
chr2R	5010808	5019306	NM_001259289	0.000638773	6.69244e-05	0.000374618
chr2R	5139525	5140760	NM_001259290	0	0.000137457	0.000200803
chr2R	5179361	5190326	NM_001259293	0.00296103	0.0165821	0.0111844
chr2R	5313943	5321457	NM_001259295	0.0237245	0.0660815	0.0655636
chr2R	5322173	5332439	NM_001259296	0.0106557	0.00666771	0.00664532
chr2R	5322173	5329066	NM_001259297	0.0104339	0.00575467	0.00673381
chr2R	6166240	6194529	NM_001259310	6.66288e-05	8.84152e-05	0.000102011
chr2R	6175370	6194529	NM_001259311	7.63277e-05	9.8026e-05	0.00012331
chr2R	6166240	6194529	NM_001259312	6.66288e-05	8.84152e-05	0.000102011
chr2R	6317216	6324086	NM_001259326	0.0600563	0.0817016	0.0696257
chr2R	6726606	6762276	NM_001259330	1.68108e-05	1.26103e-05	8.25959e-06
chr2R	7191003	7193112	NM_001259334	0.0550006	0.0306873	0.0359605
chr2R	7245406	7246674	NM_001259336	0	0.00506849	0
chr2R	7323750	7329720	NM_001259337	0.0378535	0.0101626	0.0383558
chr2R	7506983	7528418	NM_001259338	0.00165613	0.00260701	0.000459037
chr2R	7658041	7701667	NM_001259339	0.00305646	0.00352518	0.0021114
chr2R	7677873	7701667	NM_001259340	0.0063141	0.00621894	0.00394925
chr2R	7915483	7921230	NM_001259342	0.00317872	0.00248741	0.00226217
chr2R	8146902	8166314	NM_001259347	0.243103	0.162887	0.125595
chr2R	8152064	8164126	NM_001259348	0.245322	0.156398	0.12798
chr2R	8462744	8476598	NM_001259353	0.00259242	0.00177362	0.00254045
chr2R	8764598	8767161	NM_001259359	0.00115614	0.00129712	0.000861404
chr2R	8764598	8767735	NM_001259360	0.00108352	0.00120729	0.000788081
chr2R	9302482	9316327	NM_001259361	0	0	0
chr2R	9326818	9337980	NM_001259364	0.000419525	5.73723e-05	0.000185717
chr2R	9326818	9336905	NM_001259365	0.000480876	7.3381e-05	0.000213622
chr2R	9326818	9336905	NM_001259366	0.000480876	7.3381e-05	0.000213622
chr2R	9374138	9382367	NM_001259371	0	0	0
chr2R	9707128	9712054	NM_001259376	0	0	0
chr2R	9707128	9712054	NM_001259377	0	0	0
chr2R	9751741	9798451	NM_001259378	0	0	5.87584e-06
chr2R	9751741	9798451	NM_001259379	0	0	2.00905e-05
chr2R	9751741	9829615	NM_001259380	0	9.4978e-07	2.56017e-06
chr2R	9751741	9829615	NM_001259381	0	9.4978e-07	2.56017e-06
chr2R	9751741	9785206	NM_001259382	0	0	1.16322e-06
chr2R	9751741	9798451	NM_001259383	0	0	5.87584e-06
chr2R	9752322	9798451	NM_001259384	0	0	2.68947e-06
chr2R	9830891	9845594	NM_001259385	0.00986047	0.0300491	0.00825471
chr2R	9947960	10028403	NM_001259386	8.5024e-06	2.73042e-05	1.00973e-05
chr2R	11016420	11032288	NM_001259401	0.00463032	0.0157687	0.00824779
chr2R	11002761	11032288	NM_001259402	0.00308311	0.0108795	0.00533405
chr2R	11016420	11032288	NM_001259403	0.00463032	0.0157687	0.00824779
chr2R	11016420	11032288	NM_001259404	0.00463032	0.0157687	0.00824779
chr2R	11002761	11032288	NM_001259405	0.0207257	0.0976886	0.0279185
chr2R	11544822	11552599	NM_001259418	0	0.000663391	0
chr2R	11736110	11743150	NM_001259422	1.12384	0.400818	0.484325
chr2R	11736110	11742486	NM_001259423	0.744484	0.294942	0.217918
chr2R	11823397	11827339	NM_001259425	0.00320599	0.00196846	0
chr2R	11998006	12004501	NM_001259429	0.00136779	0.000187623	0.000117786
chr2R	12066330	12071496	NM_001259432	0.0203492	0.00840937	0.0124219
chr2R	12639007	12653487	NM_001259444	0	0	0
chr2R	12639007	12653487	NM_001259445	0	0	0
chr2R	12903850	12907057	NM_001259451	0.000290449	5.85353e-05	0
chr2R	12914745	12932158	NM_001259452	0.0665949	0.0657034	0.0885173
chr2R	13153022	13252891	NM_001259462	0.00038968	0.0003075	0.000500098
chr2R	13153022	13252891	NM_001259464	0.00038968	0.0003075	0.000500098
chr2R	13153022	13252891	NM_001259466	0.00038968	0.0003075	0.000500098
chr2R	14042349	14043823	NM_001259473	0.000506051	0	0
chr2R	14042349	14044395	NM_001259474	0.00047619	0	0.00082397
chr2R	14308914	14313732	NM_001259477	0.0331561	0.0148096	0.0166144
chr2R	14310438	14313732	NM_001259478	0.0400438	0.0163021	0.0185121
chr2R	14402128	14413944	NM_001259479	0.230198	0.085094	0.168974
chr2R	15284536	15312451	NM_001259491	0.00119278	0.000575111	0.000468741
chr2R	15284839	15312451	NM_001259492	0.000913176	0.000525304	0.000343867
chr2R	15405368	15519013	NM_001259497	1.38733e-05	4.36113e-06	1.89654e-05
chr2R	15411256	15517902	NM_001259498	1.40107e-05	4.3912e-06	1.93292e-05
chr2R	15405368	15519013	NM_001259500	1.38733e-05	4.36113e-06	1.89654e-05
chr2R	15405368	15519013	NM_001259505	1.38733e-05	4.36113e-06	1.89654e-05
chr2R	17087987	17097394	NM_001259517	0.0532937	0.061858	0.0283401
chr2R	17280110	17304569	NM_001259518	0	0	0
chr2R	17374671	17384713	NM_001259519	3.57873e-05	0	0
chr2R	17968189	17973272	NM_001259525	0.0184146	0.0116685	0.0199072
chr2R	18770498	18773571	NM_001259544	0.0001341	0.000107335	0.000613152
chr2R	18783695	18804237	NM_001259545	0.00295679	0.000583807	0.00531703
chr2R	19791351	19792792	NM_001259555	0	0	0
chr2R	19792697	19794685	NM_001259556	0.000179574	0.000550964	0.000515654
chr2R	19792697	19794458	NM_001259557	0.000333333	0.00070922	0.00077135
chr2R	20062399	20073866	NM_001259561	0.0157266	0.0281121	0.0158057
chr2R	20409396	20413612	NM_001259564	0	0	0
chr2R	20558820	20574878	NM_001259570	5.03018e-06	0	3.51707e-05
chr2R	20770153	20776138	NM_001259577	0.0875658	0.150436	0.202539
chr2R	20791639	20807788	NM_001259578	0.00547956	0.0117806	0.00745135
chr2R	20779162	20809200	NM_001259579	0.00322412	0.0113891	0.00591828
chr2R	20779162	20807788	NM_001259580	0.00175145	0.00375352	0.00237015
chr2R	20779162	20807788	NM_001259581	0.00194119	0.00431094	0.00353266
chr2R	20785424	20788191	NM_001259582	0.000161812	0	0.00245987
chr2R	20825783	20827292	NM_001259584	0.0467366	0.0431439	0.0739292
chr2R	20847363	20849993	NM_001259586	0.000870647	0	0
chr3L	184625	186310	NM_001259596	0.00406171	0.0149889	0.00575904
chr3L	184625	186310	NM_001259597	0.00406171	0.0149889	0.00575904
chr3L	184625	186310	NM_001259598	0.00406171	0.0149889	0.00575904
chr3L	187206	199762	NM_001259599	0	0.00034711	0.00065375
chr3L	333315	339016	NM_001259603	0.00625556	0.000494247	0
chr3L	332800	341388	NM_001259605	0.0235548	0.00636286	0
chr3L	837860	839747	NM_001259609	0.205949	0.334146	0.181764
chr3L	1654246	1665064	NM_001259619	0.00536223	0.000442592	0.00685832
chr3L	1715709	1731107	NM_001259620	0.000352113	0.00146364	0
chr3L	2088537	2115611	NM_001259622	0	0	0.000455638
chr3L	2417954	2464849	NM_001259637	0.000224289	0.000550539	0.000357274
chr3L	2417954	2464849	NM_001259638	0.000224289	0.000550539	0.000357274
chr3L	2505244	2554292	NM_001259642	0	3.57107e-05	0
chr3L	2508046	2554292	NM_001259645	0	1.79757e-05	0
chr3L	2505244	2536585	NM_001259647	0	4.13046e-05	0
chr3L	2506570	2554292	NM_001259648	0	3.40048e-05	0
chr3L	2786205	2879158	NM_001259652	6.70188e-06	2.50166e-05	2.39719e-06
chr3L	2786486	2879158	NM_001259653	6.23231e-06	9.3345e-06	2.39977e-06
chr3L	2786205	2821103	NM_001259654	3.83053e-05	0.000162842	9.42746e-06
chr3L	3114447	3127724	NM_001259658	0.000955501	0.000379959	0
chr3L	3148645	3154225	NM_001259661	0.00809961	0.022038	0.0173687
chr3L	3148901	3155678	NM_001259662	0.572758	0.653058	0.806322
chr3L	3428664	3460977	NM_001259670	0	4.99628e-05	4.73293e-05
chr3L	3428657	3460977	NM_001259671	0	5.19378e-05	4.73293e-05
chr3L	3428657	3460977	NM_001259672	0	5.19378e-05	4.73293e-05
chr3L	3428664	3460977	NM_001259673	0	4.99628e-05	4.73293e-05
chr3L	4193992	4224003	NM_001259684	0.0113106	0.0369319	0.0220974
chr3L	4194567	4224003	NM_001259685	0.0110175	0.0366366	0.0220598
chr3L	4322671	4364102	NM_001259687	0.000884379	0.000237671	0.000505385
chr3L	4322671	4364102	NM_001259688	0.000884379	0.000237671	0.000505385
chr3L	4323529	4345497	NM_001259689	0.000204683	3.81122e-05	9.08719e-05
chr3L	4322490	4364102	NM_001259690	0.0011562	0.000395797	0.000642431
chr3L	4323529	4364102	NM_001259691	0.000258282	4.89675e-05	0.000102526
chr3L	4323529	4363974	NM_001259692	0.000258374	4.89885e-05	0.000102548
chr3L	4323529	4364102	NM_001259693	0.000258282	4.89675e-05	0.000102526
chr3L	4542050	4553457	NM_001259697	0.0238521	0.0246838	0.0180107
chr3L	4592446	4626132	NM_001259699	0.00038681	0.00079583	0.00260914
chr3L	4592894	4626132	NM_001259700	0.000361277	0.000628962	0.00254928
chr3L	5151007	5271044	NM_001259707	4.92011e-05	7.84627e-05	0.000278261
chr3L	5762222	5768945	NM_001259710	0.00528721	0.00637417	0.00805156
chr3L	5762222	5768945	NM_001259711	0.00603117	0.0086941	0.00478408
chr3L	5917152	5923220	NM_001259713	0.0110026	0.0055896	0.0100996
chr3L	7504085	7510416	NM_001259730	0.0106189	0.0135471	0.00996815
chr3L	7770317	7802925	NM_001259731	2.1862e-05	1.70387e-05	1.57721e-05
chr3L	7889208	7892536	NM_001259732	0.00183544	0	0
chr3L	8303592	8308602	NM_001259736	0	0	0
chr3L	8425657	8435415	NM_001259740	0	0	0.00216204
chr3L	8443021	8465769	NM_001259741	0.00034275	0.00119204	0.00255859
chr3L	8443021	8465769	NM_001259742	0.00034275	0.00119204	0.00255859
chr3L	8443021	8465769	NM_001259743	0.00433145	0.00538762	0.00495695
chr3L	8820604	8884292	NM_001259756	0.00744097	0.003007	0.0019645
chr3L	9379926	9392327	NM_001259766	1.82448e-05	5.61931e-05	1.6065e-05
chr3L	9399278	9403932	NM_001259768	0	0	0
chr3L	9713513	9716294	NM_001259774	0	0	0
chr3L	9882203	9886111	NM_001259777	0.0387529	0.0217994	0.0187189
chr3L	10474511	10586503	NM_001259778	0.00147056	0.00264012	0.00197367
chr3L	11170053	11190636	NM_001259784	0	0.00109783	0.000220053
chr3L	11170053	11190636	NM_001259785	0	0.00109783	0.000220053
chr3L	11207599	11222735	NM_001259786	0.00596092	0.00668926	0.00317989
chr3L	11208878	11222735	NM_001259787	0.00617297	0.00679435	0.00338508
chr3L	11555772	11557412	NM_001259788	1.22177	0.932578	0.853009
chr3L	11819818	11826678	NM_001259795	0.00109815	0.00179507	0.00402043
chr3L	12114373	12118250	NM_001259801	0	0	0
chr3L	14022924	14024806	NM_001259816	0.00162602	0	0
chr3L	14022924	14024806	NM_001259817	0.00162602	0	0
chr3L	14025173	14027740	NM_001259818	0.014939	0.0216732	0.0353151
chr3L	14198531	14226350	NM_001259819	0.00385353	0.0019588	0.00228138
chr3L	14183969	14226350	NM_001259820	0.0051471	0.00239316	0.00291475
chr3L	14183969	14226350	NM_001259821	0.0051471	0.00239316	0.00291475
chr3L	14212841	14226350	NM_001259822	0.0163365	0.0118757	0.0135235
chr3L	14214539	14226350	NM_001259823	0.0164911	0.0116685	0.0140182
chr3L	14406090	14529376	NM_001259826	2.49143e-05	9.19203e-06	7.83678e-06
chr3L	14530825	14533541	NM_001259828	1.11392	1.00358	0.763346
chr3L	15811833	15819523	NM_001259847	0.0134663	0.0281517	0.018211
chr3L	15828854	15830582	NM_001259849	0	0	0
chr3L	16045058	16075126	NM_001259855	0.00117506	0.00138497	0.000806008
chr3L	16045058	16075126	NM_001259856	0.00117506	0.00138497	0.000806008
chr3L	16045058	16075126	NM_001259857	0.00117506	0.00138497	0.000806008
chr3L	16045058	16072689	NM_001259858	0.000565531	0.00059566	0.000885679
chr3L	16130901	16157801	NM_001259861	3.24099e-05	0	0.000142605
chr3L	16374871	16378909	NM_001259864	0	0	0.000882629
chr3L	16567744	16569971	NM_001259866	0.318987	0.313568	0.796551
chr3L	16567535	16569508	NM_001259867	0.216333	0.174159	0.413149
chr3L	16670666	16704777	NM_001259869	0.000692114	0.00126494	0.000345534
chr3L	16670666	16704777	NM_001259870	0.000692114	0.00126494	0.000345534
chr3L	16705225	16717515	NM_001259871	0.00465968	0.00566502	0.00586698
chr3L	16705225	16717515	NM_001259872	0.00465968	0.00566502	0.00586698
chr3L	16706759	16717515	NM_001259873	0.00471467	0.00585184	0.00613029
chr3L	16781348	16793289	NM_001259874	0.00032746	0.00143752	0.00103154
chr3L	16780672	16793289	NM_001259875	0.00472127	0.0137602	0.00934953
chr3L	16858394	16915587	NM_001259879	0.0167909	0.00992508	0.00529343
chr3L	17631217	17638136	NM_001259888	0	0.002065	0.00102417
chr3L	17944052	18057796	NM_001259893	0.000163061	4.29704e-05	7.60149e-05
chr3L	18743706	18758844	NM_001259895	0	0	0
chr3L	19583872	19591855	NM_001259905	0.000132325	8.60897e-06	0
chr3L	19861135	19862658	NM_001259907	0.130944	0.0555799	0.0558904
chr3L	19860807	19864178	NM_001259908	0.59479	0.225054	0.188063
chr3L	20226272	20234618	NM_001259911	0.00615909	7.08104e-05	0
chr3L	20226272	20235003	NM_001259912	0.00610125	7.00117e-05	0
chr3L	20382263	20384554	NM_001259918	0.0027623	0.000903172	0.00156919
chr3L	20380715	20385013	NM_001259919	0.00545831	0.00429347	0.00404908
chr3L	21176412	21186228	NM_001259929	0.00158416	0	0
chr3L	21375600	21417161	NM_001259937	0.00274641	0.00286189	0.000810478
chr3L	21523705	21526813	NM_001259938	0.000800407	0.00284998	0.00134697
chr3L	21837887	21917214	NM_001259944	0.00776886	0.00282775	0.00344842
chr3L	21872676	21917214	NM_001259945	0.014234	0.0115664	0.0120012
chr3L	21872676	21917214	NM_001259946	0.014234	0.0115664	0.0120012
chr3L	21837887	21919799	NM_001259947	0.012578	0.00722591	0.00467217
chr3L	22766635	22778335	NM_001259958	0.0301349	0.0256153	0.0358715
chr3L	22782332	22817935	NM_001259959	0.00488949	0.00121011	0.000597015
chr3L	22991471	23031377	NM_001259964	0	0	4.47928e-05
chr3L	23199768	23280229	NM_001259966	0.0286923	0.0603072	0.0492196
chr3L	23199768	23277311	NM_001259967	0.00121652	0.00168554	0.000513319
chr3L	24067328	24292305	NM_001259969	0.00158707	0.0011762	0.00130827
chr3R	471702	474606	NM_001259980	0.553378	0.398812	0.220813
chr3R	485300	537667	NM_001259982	0.00190119	0.00495976	0.00754385
chr3R	485300	537667	NM_001259983	0.00111645	0.00134552	0.00121617
chr3R	485300	537915	NM_001259984	0.00285673	0.00516132	0.0023914
chr3R	560133	574222	NM_001259986	0.000100621	0.00034671	0.000164119
chr3R	775498	778404	NM_001259987	0.00619574	0.00100861	0.00020202
chr3R	775500	778129	NM_001259988	0.0016835	0.00114365	0.000264901
chr3R	907594	912749	NM_001259992	0.000932517	0	0.00108502
chr3R	903748	912749	NM_001259993	0.00759531	0.00169522	0.00643905
chr3R	909442	912749	NM_001259994	0.000332422	0	0.000589377
chr3R	1051879	1053248	NM_001259997	0.00859929	0.00374368	0.00437316
chr3R	1051879	1053248	NM_001259998	0.0100918	0.00374368	0.00437316
chr3R	1098668	1149569	NM_001259999	2.90175e-05	3.29907e-05	0
chr3R	1098668	1175732	NM_001260000	6.68527e-06	1.19766e-05	7.61642e-06
chr3R	1098668	1149569	NM_001260001	2.90175e-05	3.29907e-05	0
chr3R	1219627	1223336	NM_001260002	0.0378589	0.0544574	0.0418979
chr3R	1474786	1478351	NM_001260003	0.00563384	0.00561839	0.0132017
chr3R	1474786	1478351	NM_001260004	0.00563384	0.00561839	0.0132017
chr3R	1474786	1478351	NM_001260005	0.00563384	0.00561839	0.0132017
chr3R	1628049	1638980	NM_001260007	0.00232294	0.000267519	0.000262254
chr3R	1826152	1834301	NM_001260009	0.00271283	0.00391374	0.00614267
chr3R	1826147	1834301	NM_001260010	0.00132939	0.00240602	0.00443435
chr3R	1826152	1834301	NM_001260011	0.00271283	0.00391374	0.00614267
chr3R	1826152	1834301	NM_001260012	0.00271283	0.00391374	0.00614267
chr3R	2893122	2897346	NM_001260027	0.00776026	0.0100462	0.00557162
chr3R	3012715	3025005	NM_001260030	0.00811053	0.0194212	0.0186054
chr3R	3012715	3026663	NM_001260031	0.0170889	0.036764	0.0286534
chr3R	3359217	3362247	NM_001260036	0	0.00122449	0.00105691
chr3R	3483970	3520596	NM_001260037	0.000325452	0.000149431	1.80921e-05
chr3R	3735319	3737501	NM_001260043	0	0	0.000670498
chr3R	3827283	3831441	NM_001260046	0.0159775	0.0223704	0.0178224
chr3R	4165665	4166621	NM_001260057	0	0	0
chr3R	4182688	4185686	NM_001260058	0.00963826	0.0104368	0.0091437
chr3R	4574927	4593913	NM_001260065	0	0	0
chr3R	4652789	4690070	NM_001260069	0.000115239	0.000163226	0.000183321
chr3R	4653219	4672011	NM_001260072	0.000151312	0.000294232	0.00010375
chr3R	4895478	4983672	NM_001260073	9.22778e-06	1.88332e-05	1.05134e-05
chr3R	5331574	5336046	NM_001260075	0	0	0
chr3R	5459382	5463329	NM_001260077	0.00269134	0.00740786	0.00105393
chr3R	5503648	5505069	NM_001260081	0.0628011	0.0354257	0.059354
chr3R	5754638	5821086	NM_001260083	0.0223023	0.0146873	0.0196328
chr3R	5827275	5868617	NM_001260085	1.24012e-05	3.7875e-05	2.33431e-05
chr3R	5827275	5868617	NM_001260086	1.24012e-05	3.7875e-05	2.33431e-05
chr3R	5827275	5868617	NM_001260087	6.88954e-06	1.44286e-05	8.86576e-06
chr3R	5927141	5935843	NM_001260088	0.00191276	0.000465641	0.000427178
chr3R	6090027	6128620	NM_001260090	0.000476978	0.000860681	0.000416246
chr3R	6187481	6203790	NM_001260092	5.28001e-05	0	0
chr3R	6187481	6203790	NM_001260094	5.28001e-05	0	0
chr3R	6213979	6226474	NM_001260095	0.188356	0.640667	0.4848
chr3R	6213979	6226474	NM_001260096	0.188356	0.640667	0.4848
chr3R	6652800	6674751	NM_001260105	0.00219462	0.000600232	0.000989592
chr3R	6689608	6694012	NM_001260107	0.00222222	0.00247288	0.000989011
chr3R	7061104	7061799	NM_001260111	0.0307576	0.0745498	0.0471686
chr3R	7061104	7061799	NM_001260112	0.0307576	0.0745498	0.0471686
chr3R	7067929	7069700	NM_001260114	0	0.000292318	4.03521e-05
chr3R	7570204	7575751	NM_001260127	0	0	0
chr3R	7592117	7604843	NM_001260131	0	0	0
chr3R	7590843	7602967	NM_001260132	0	0	0
chr3R	7592117	7604886	NM_001260134	0	0	0
chr3R	7592117	7604843	NM_001260136	0	0	0
chr3R	9460583	9472026	NM_001260159	0.0230581	0	0
chr3R	9944983	9948142	NM_001260161	0	0.00107042	0
chr3R	9944983	9948142	NM_001260162	0	0.00107042	0
chr3R	10081829	10082652	NM_001260165	0	0	0
chr3R	10124179	10127998	NM_001260166	0.0203739	0.0323246	0.049489
chr3R	10124333	10127998	NM_001260167	0.0211772	0.0336761	0.0506924
chr3R	10114995	10127998	NM_001260168	0.00787041	0.0164784	0.0217213
chr3R	10134796	10135566	NM_001260170	0.0117223	0.00510146	0.0161532
chr3R	10142030	10145414	NM_001260171	0.18239	0.281096	0.215361
chr3R	10146798	10152411	NM_001260172	0	0.000365693	0
chr3R	10145912	10152411	NM_001260173	0.00735707	0.0151757	0.00990383
chr3R	10155134	10195354	NM_001260174	0.00108979	0.00126197	0.000286224
chr3R	10567308	10621590	NM_001260176	0.00344158	0.00168218	0.00182056
chr3R	10575230	10621590	NM_001260177	0.00126829	0.00168224	0.000742223
chr3R	10567308	10619457	NM_001260178	0.0308268	0.0203077	0.0185802
chr3R	10575230	10621590	NM_001260179	0.00340982	0.00156885	0.00174216
chr3R	10629813	10679641	NM_001260180	0.000193945	0.000142281	5.84795e-05
chr3R	10726153	10727310	NM_001260181	0	0	0
chr3R	10728047	10729796	NM_001260182	0	0	0
chr3R	11001676	11005962	NM_001260183	0	0	0
chr3R	11107253	11121238	NM_001260190	0.00843732	0.00726544	0.0154208
chr3R	11619503	11626942	NM_001260194	0.00447449	0.0217065	0.0188895
chr3R	11619503	11627647	NM_001260195	0.00584756	0.0389289	0.0320628
chr3R	11619503	11627647	NM_001260197	0.00379381	0.0383724	0.0274072
chr3R	11811873	11829803	NM_001260199	0.000628847	0.000318496	0.00209463
chr3R	11876522	11886397	NM_001260200	0.146349	0.210141	0.118982
chr3R	11876522	11886397	NM_001260201	0.146349	0.210141	0.118982
chr3R	11877599	11886397	NM_001260202	0.154194	0.221713	0.124496
chr3R	12087076	12089837	NM_001260206	0	0	0.000848268
chr3R	12164664	12167710	NM_001260210	0	0.00868254	0
chr3R	12632935	12655771	NM_001260216	0	0	0
chr3R	12907667	12910503	NM_001260219	0.12846	3.54446	3.64821
chr3R	13205665	13215987	NM_001260220	0.00947321	0.0103109	0.00386344
chr3R	13205665	13215987	NM_001260221	0.00947321	0.0103109	0.00386344
chr3R	13431827	13434263	NM_001260224	0.02759	0.0237797	0.0552493
chr3R	13620813	13622039	NM_001260229	0.0189987	0.0113689	0.0153002
chr3R	13620787	13622039	NM_001260230	0.0189052	0.0113689	0.0152742
chr3R	14870603	14920076	NM_001260262	0	0.000145477	0.000138493
chr3R	15129149	15151939	NM_001260264	0.00165803	0	0.0011271
chr3R	15229192	15232016	NM_001260266	0.0551037	0.0365197	0.0476079
chr3R	15844299	15847038	NM_001260272	0	0	0.000669782
chr3R	16078491	16126676	NM_001260274	0.000587328	0.00591975	0.00203392
chr3R	16887401	16890162	NM_001260293	0	0	0
chr3R	16887401	16890193	NM_001260294	0	0	0
chr3R	16887401	16890193	NM_001260295	0	0	0
chr3R	16962203	16963936	NM_001260298	0.0396844	0.0256593	0.0633438
chr3R	17959551	18121848	NM_001260304	0.000190765	0.000272268	0.000185022
chr3R	17959556	18121848	NM_001260305	0.000190765	0.000272268	0.000185022
chr3R	18369838	18373568	NM_001260310	0	0	0
chr3R	18445689	18452354	NM_001260313	0.000170188	8.75117e-05	0.000191993
chr3R	18499890	18509549	NM_001260314	0.544736	0.242573	0.310995
chr3R	18492482	18507898	NM_001260315	0.0477604	0.0212678	0.0251138
chr3R	18492482	18507898	NM_001260316	0.0477604	0.0212678	0.0251138
chr3R	18977813	18983584	NM_001260324	0.00382747	0	0
chr3R	18977813	18983584	NM_001260325	0.00382747	0	0
chr3R	18975962	18983584	NM_001260326	0.0119545	0	0
chr3R	19011301	19016842	NM_001260327	0.00258325	0.00208161	0
chr3R	19011301	19015002	NM_001260328	0.00220938	0.00241747	0
chr3R	19012133	19052433	NM_001260329	8.30208e-05	2.4135e-05	5.05188e-05
chr3R	19011301	19047683	NM_001260330	0.000158954	7.90714e-05	6.60016e-05
chr3R	19011301	19047683	NM_001260331	0.000158954	7.90714e-05	6.60016e-05
chr3R	19012133	19052433	NM_001260332	8.30208e-05	2.4135e-05	5.05188e-05
chr3R	19012133	19052433	NM_001260333	8.30208e-05	2.4135e-05	5.05188e-05
chr3R	19180976	19181733	NM_001260335	0	0.00494748	0
chr3R	19607486	19627356	NM_001260338	0.0197554	0.0491475	0.0461566
chr3R	19819454	19820974	NM_001260347	0.157587	0.131558	0.105673
chr3R	19819454	19820974	NM_001260348	0.157587	0.131558	0.105673
chr3R	20054063	20055757	NM_001260350	0.00228736	0.00320946	0
chr3R	20056283	20075970	NM_001260351	0.142407	0.230346	0.272469
chr3R	20115893	20119093	NM_001260352	0.014199	0.00824471	0.00499918
chr3R	20115893	20118833	NM_001260353	0.0183113	0.00799589	0.00340384
chr3R	20115893	20118321	NM_001260354	0.0320291	0.0242358	0.009667
chr3R	20120799	20140263	NM_001260355	0.0213365	0.024583	0.0306054
chr3R	20361925	20369147	NM_001260357	0	0.00113729	0
chr3R	20411374	20449621	NM_001260359	0.0136606	0.046277	0.0181558
chr3R	20411374	20449621	NM_001260360	0.0136606	0.046277	0.0181558
chr3R	20680217	20681965	NM_001260367	0.0054902	0.00786207	0.0241379
chr3R	21071676	21073194	NM_001260372	0	0	0.0220707
chr3R	21341839	21426858	NM_001260374	0.00045951	0.000125684	0.000186021
chr3R	21341839	21426858	NM_001260375	0.00045951	0.000125684	0.000186021
[truncated: 6,213 more rows]
