# Supplementary material for: Acetyltransferase Enok regulates transposon silencing and piRNA cluster transcription
Source: PLoS Genet. 2021 Feb 1;17(2):e1009349. doi: 10.1371/journal.pgen.1009349 (PMC7877743; doi:10.1371/journal.pgen.1009349)
Supplement: S3 Table — The abundance of piRNAs mapping to ED-SL or EI-SL obtained from the small RNA-seq analysis of triplicate samples of the WT ovary or the enok mutants are shown. The unique reads mapping to each ED-SL or EI-SL were normalized to library depth and mappability, and defined as the abundance of piRNAs. The location, mappability and transposon content of each ED-SL or EI-SL are also shown. Genotypes are as described in S1 Table. (XLSX) [file pgen.1009349.s019.xlsx]

## Sheet: ED-SL(dm3)
					Normalized reads
chr	start	end	cluster	mappability_index	WT	enok1	enok2	Transposons
chr2L	5001	6000	33	0.844	296.37	16.548	21.7652
chr2L	6001	7000	33	1	169.403	7.66663	6.11342
chr2L	7001	8000	33	1	115.742	8.54989	8.49467
chr2L	359001	360000		0.549	20.4694	5.45466	5.3977
chr2L	482001	483000		1	0.961573	0.163605	0.287671
chr2L	20099001	20100000		1	5.14154	1.11005	1.18829
chr2L	20103001	20104000		1	11.2906	3.5082	2.03781
chr2L	20129001	20130000		1	5.56728	1.19806	1.18829
chr2L	20137001	20138000		1	7.06925	2.31849	1.75014
chr2L	20138001	20139000		1	26.0081	1.49212	4.62397
chr2L	20139001	20140000		1	40.0672	3.03908	4.01103
chr2L	20140001	20141000		1	17.242	0.936074	2.0002
chr2L	20141001	20142000		1	24.3228	0.870848	3.29329
chr2L	20144001	20145000		0.998	22.6439	1.83337	1.99745
chr2L	20145001	20146000		1	14.4977	1.08931	1.29983
chr2L	20146001	20147000		1	15.496	1.19806	2.38799
chr2L	20147001	20148000		1	26.4841	2.84341	4.48157
chr2L	20148001	20149000		0.721	1736.84	364.135	340.611	FBgn0005673_1360
chr2L	20149001	20150000	5	0.237	7568.26	1524.81	1462.4	FBgn0005673_1360
chr2L	20150001	20151000	5	0.428	1655.72	489.469	528.537	FBgn0001100_G_element;FBgn0063507_G2
chr2L	20151001	20152000	5	0.325	6265.47	1381.41	1459.87	FBgn0001100_G_element;FBgn0063507_G2
chr2L	20152001	20153000	5	0.321	1466.78	430.252	471.568	FBgn0001100_G_element;FBgn0063507_G2
chr2L	20153001	20154000	5	0.127	216.68	38.5894	57.4244	FBgn0003122_pogo
chr2L	20164001	20165000	5	0.522	966.417	270.803	246.506	FBgn0000349_copia;FBgn0020425_Helena
chr2L	20165001	20166000	5	0.482	525.322	156.862	132.586	FBgn0005673_1360;FBgn0020425_Helena;FBgn0063428_invader3
chr2L	20166001	20167000	5	0.432	1035.12	121.039	112.08	FBgn0005673_1360;FBgn0063428_invader3
chr2L	20169001	20170000	5	0.285	767.81	123.683	121.171	FBgn0014967_hopper;FBgn0067381_hopper2
chr2L	20170001	20171000	5	0.63	503.671	101.781	101.911	FBgn0014967_hopper;FBgn0063427_invader4;FBgn0067381_hopper2
chr2L	20171001	20172000	5	0.803	373.842	66.9237	77.303	FBgn0063371_transib2;FBgn0063427_invader4
chr2L	20172001	20173000	5	0.707	569.862	74.3391	80.6092	FBgn0004905_S_element;FBgn0063427_invader4
chr2L	20173001	20174000	5	0.726	1030.51	154.5	149.462	FBgn0004905_S_element
chr2L	20174001	20175000	5	0.832	429.298	64.7995	65.6273	FBgn0004905_S_element;FBgn0005673_1360;FBgn0043055_Ivk;FBgn0063466_S2
chr2L	20175001	20176000	5	0.683	540.525	105.652	93.9543	FBgn0063428_invader3
chr2L	20176001	20177000	5	0.154	282.67	73.2709	57.7087	FBgn0063428_invader3;FBgn0063436_gtwin
chr2L	20198001	20199000	5	0.205	562.485	62.4723	64.7248	FBgn0063428_invader3;FBgn0063436_gtwin
chr2L	20200001	20201000	5	0.122	2163.07	372.874	316.681	FBgn0001210_hobo;FBgn0063428_invader3
chr2L	20201001	20202000	5	0.556	606.103	115.268	104.673	FBgn0063428_invader3
chr2L	20202001	20203000	5	0.589	298.353	48.4727	47.6243	FBgn0001210_hobo;FBgn0063429_invader2
chr2L	20203001	20204000	5	0.779	471.428	92.3214	82.5343	FBgn0001210_hobo
chr2L	20204001	20205000	5	0.78	1159.99	181.267	182.838	FBgn0001210_hobo;FBgn0005673_1360
chr2L	20205001	20206000	5	0.456	1773.69	363.889	325.717	FBgn0001210_hobo
chr2L	20206001	20207000	5	0.394	1417.55	303.151	287.002	FBgn0063507_G2
chr2L	20207001	20208000	5	0.505	2142.58	378.35	273.043	FBgn0001100_G_element;FBgn0063507_G2
chr2L	20208001	20209000	5	0.252	538.436	108.035	117.418	FBgn0001100_G_element;FBgn0063507_G2
chr2L	20209001	20210000	5	0.402	718.223	114.57	98.3507	FBgn0002698_mdg3;FBgn0005673_1360
chr2L	20213001	20214000	5	0.678	214.113	41.0907	45.3544	FBgn0014967_hopper;FBgn0067381_hopper2
chr2L	20219001	20220000	5	0.216	410.3	92.5753	72.5562	FBgn0005673_1360;FBgn0063507_G2
chr2L	20220001	20221000	5	0.189	2277.06	424.777	343.2	FBgn0063371_transib2;FBgn0063507_G2
chr2L	20222001	20223000	5	0.369	773.668	203.614	192.491	FBgn0063371_transib2
chr2L	20223001	20224000	5	0.949	192.614	17.7647	18.4668	FBgn0026416_INE_1
chr2L	20224001	20225000	5	1	20.6121	0.621268	0.849521
chr2L	20226001	20227000	5	1	31.6302	2.20973	3.23284
chr2L	20632001	20633000		1	2.41307	0.228831	0.280925
chr2L	20633001	20634000		1	6.81504	0.870848	1.18829
chr2L	20635001	20636000		0.663	27.0381	6.40957	8.81436	FBgn0003519_Stalker;FBgn0063455_Stalker2;FBgn0063594_Cr1a;FBgn0063897_Stalker4
chr2L	20636001	20637000		0.908	23.4038	5.19334	5.90523	FBgn0026416_INE_1;FBgn0063467_Rt1c
chr2L	21396001	21397000		0.839	3.35061	0.740486	0.677706	FBgn0063466_S2
chr2L	21397001	21398000		0.563	24.2674	2.63187	4.61751	FBgn0063504_G5
chr2L	21398001	21399000		0.663	28.1411	4.9119	4.03569	FBgn0063504_G5;FBgn0069433_G5A
chr2L	21399001	21400000		0.307	69.4479	10.7527	22.5994	FBgn0063504_G5;FBgn0069433_G5A
chr2L	21408001	21409000		0.314	15.6015	4.05624	3.24492	FBgn0000224_BS;FBgn0026065_Idefix
chr2L	21409001	21410000		0.265	13.3037	2.34441	4.3422	FBgn0000224_BS
chr2L	21410001	21411000		0.162	38.7887	4.23762	4.94133	FBgn0000224_BS
chr2L	21412001	21413000		0.182	18.2263	1.25732	1.23711	FBgn0000224_BS
chr2L	21414001	21415000		0.272	21.6385	2.56202	2.09043	FBgn0001249_I_element
chr2L	21583001	21584000		0.491	5.31093	1.26531	0.458562	FBgn0005673_1360;FBgn0026416_INE_1
chr2L	21584001	21585000		0.939	11.6532	2.1007	3.0749
chr2L	21585001	21586000		0.993	18.6041	1.50263	1.71102
chr2L	21589001	21590000		0.808	9.59894	1.65704	1.67772
chr2L	21591001	21592000		0.812	16.1742	3.63566	3.56413	FBgn0067624_BS3
chr2L	21592001	21593000		0.884	12.2723	3.01742	3.20312	FBgn0042231_X_element;FBgn0067624_BS3
chr2L	21593001	21594000		0.782	21.9381	1.32283	2.46923	FBgn0042682_Rt1b
chr2L	21594001	21595000		0.614	36.725	7.86048	11.3623	FBgn0042682_Rt1b
chr2L	21642001	21643000		0.881	9.41969	2.08632	1.81724	FBgn0063594_Cr1a;FBgn0063900_Q_element
chr2L	21645001	21646000		0.826	9.10993	1.04174	1.04481
chr2L	21648001	21649000		0.966	7.94805	2.12025	1.98708	FBgn0000481_Doc
chr2L	21649001	21650000		0.907	5.6637	0.263733	0.61946	FBgn0067385_gypsy12
chr2L	21652001	21653000		0.997	8.0181	2.80735	2.65873
chr2L	21711001	21712000		0.926	3.11265	0.423798	0.60675	FBgn0026416_INE_1
chr2L	21797001	21798000		0.896	1.32096	0.449566	0.251288	FBgn0026416_INE_1
chr2L	22014001	22015000		0.991	2.13916	0.165091	0.57376
chr2L	22136001	22137000		0.994	1.94394	0.645892	0.226513	FBgn0061191_Tc3
chr2L	22176001	22177000		0.872	29.4453	9.13404	7.94427	FBgn0063425_jockey2
chr2L	22193001	22194000		0.971	24.0399	6.42303	8.1628
chr2L	22235001	22236000		0.463	171.667	45.9952	32.1202
chr2L	22422001	22423000	79	0.537	4.88151	1.48091	0.942419
chr2L	22677001	22678000		0.291	6.60049	0.822013	2.32118
chr2LHet	206001	207000	35	0.782	45.7165	9.75767	9.08116
chr2LHet	207001	208000	35	0.764	27.9082	6.9	8.84287
chr2LHet	259001	260000		0.397	18.3138	4.74698	6.30127	FBgn0001167_gypsy
chr2LHet	337001	338000	84	0.192	265.047	26.6041	35.348	FBgn0022937_Circe;FBgn0063917_McClintock
chr2R	116001	117000	28	0.244	760.93	120.421	162.114	FBgn0015945_GATE
chr2R	1560001	1561000		1	7.48346	1.05723	1.52498
chr2R	1562001	1563000		0.919	56.3897	5.59428	8.14202
chr2R	1563001	1564000		0.739	73.2573	12.7747	17.7466
chr2R	1564001	1565000		0.994	5.57767	0.569835	0.805327
chr2R	1565001	1566000		0.978	9.56167	2.03815	1.78951	FBgn0063440_baggins
chr2R	1566001	1567000		0.93	20.9379	3.13653	1.7597	FBgn0026416_INE_1
chr2R	1567001	1568000		1	21.36	2.49342	0.79375
chr2R	1568001	1569000		1	7.5248	0.228831	0.512825
chr2R	1569001	1570000		0.994	4.94004	0.329186	0.289407
chr2R	1571001	1572000		0.991	5.92288	0.62691	0.794152
chr2R	1579001	1580000		1	6.97286	0.946449	0.225154
chr2R	1580001	1581000		0.887	6.57072	1.35069	0.957746	FBgn0026416_INE_1
chr2R	1584001	1585000		0.979	3.12401	0.411451	0.874634
chr2R	1593001	1594000		0.987	12.2832	1.98597	0.811039
chr2R	1596001	1597000		1	5.33831	0.631642	0.287671
chr2R	1597001	1598000		1	5.1002	0.163605	0.731233
chr2R	1599001	1600000		1	4.21915	0.696869	0.287671
chr2R	1600001	1601000		1	4.65835	0.457663	0.56185
chr2R	1601001	1602000		0.999	3.53359	0.239445	0.281206
chr2R	1604001	1605000		1	3.24364	1.03445	0.956387
chr2R	1605001	1606000		0.99	11.2699	1.36494	1.38292
chr2R	1607001	1608000		0.946	19.9759	2.57991	4.12921	FBgn0026416_INE_1
chr2R	1608001	1609000		0.912	17.9246	1.30229	1.81662
chr2R	1609001	1610000		0.942	13.4927	1.34107	1.46055	FBgn0026416_INE_1
chr2R	1612001	1613000		0.991	6.36631	0.62691	1.82912
chr2R	1619001	1620000		1	3.45194	0.457663	0.280925
chr2R	1620001	1621000		0.974	4.98003	0.581536	1.38486
chr2R	1621001	1622000		0.886	17.7741	1.16755	1.4823	FBgn0026416_INE_1
chr2R	1625001	1626000		0.964	12.6	1.2428	0.992103
chr2R	1626001	1627000		0.915	8.08065	1.13055	0.621416	FBgn0001181_HB;FBgn0005673_1360
chr2R	1631001	1632000		0.92	7.4876	0.604393	1.96294	FBgn0026416_INE_1
chr2R	1634001	1635000		0.927	9.98722	2.11451	1.71979	FBgn0026416_INE_1
chr2R	2134001	2135000		1	3.66241	0.468037	0.956387
chr2R	2135001	2136000		1	2.78592	0.468037	0.856266
chr2R	2136001	2137000		1	5.18529	1.09968	1.36235
chr2R	2137001	2138000		1	21.8437	4.43187	4.65096
chr2R	2154001	2155000	1	0.689	991.432	160.133	294.443	FBgn0001249_I_element;FBgn0067385_gypsy12
chr2R	2155001	2156000	1	0.608	952.512	174.224	335.78	FBgn0001249_I_element;FBgn0067385_gypsy12
chr2R	2156001	2157000	1	0.688	787.201	130.043	226.037	FBgn0001207_HMS_Beagle;FBgn0001249_I_element;FBgnnnnnnnn_HMS_Beagle2
chr2R	2157001	2158000	1	0.288	1744.79	276.892	476.308	FBgn0001210_hobo;FBgn0015945_GATE
chr2R	2161001	2162000	1	0.332	3414.19	586.434	936.819	FBgn0063919_Max_element
chr2R	2162001	2163000	1	0.336	1600.89	328.004	560.707	FBgn0063919_Max_element
chr2R	2166001	2167000	1	0.132	3535.89	660.223	931.256	FBgn0015945_GATE;FBgn0063919_Max_element
chr2R	2167001	2168000	1	0.309	464.471	116.178	134.693	FBgn0015945_GATE;FBgn0063919_Max_element
chr2R	2168001	2169000	1	0.38	2995.19	595.634	976.175	FBgn0015945_GATE
chr2R	2171001	2172000	1	0.255	1176.96	219.163	325.576	FBgn0015945_GATE
chr2R	2172001	2173000	1	0.296	2023.47	352.078	430.057	FBgn0015945_GATE
chr2R	2173001	2174000	1	0.396	550.281	82.7834	136.298	FBgn0015945_GATE
chr2R	2174001	2175000	1	0.302	574.818	95.1882	129.893	FBgn0015945_GATE;FBgn0063919_Max_element
chr2R	2175001	2176000	1	0.331	1186.14	160.583	237.503	FBgn0001210_hobo;FBgn0002949_NOF;FBgn0015945_GATE
chr2R	2176001	2177000	1	0.812	1805.78	81.2479	95.6207	FBgn0002949_NOF
chr2R	2177001	2178000	1	0.707	1175.96	48.8973	50.2236	FBgn0002949_NOF
chr2R	2178001	2179000	1	0.475	1614.75	152.051	255.333	FBgn0042682_Rt1b
chr2R	2179001	2180000	1	0.75	2932.79	163.732	245.022	FBgn0042682_Rt1b
chr2R	2180001	2181000	1	0.465	1903.39	94.9824	146.836	FBgn0002949_NOF;FBgn0042682_Rt1b
chr2R	2181001	2182000	1	0.516	1020.46	102.966	146.886	FBgn0000155_roo;FBgn0042682_Rt1b
chr2R	2182001	2183000	1	0.438	1086.31	67.911	90.78	FBgn0000155_roo
chr2R	2183001	2184000	1	0.403	1432.6	107.959	149.407	FBgn0000155_roo
chr2R	2184001	2185000	1	0.159	1411.75	56.319	75.2588	FBgn0000155_roo;FBgn0067385_gypsy12
chr2R	2186001	2187000	1	0.146	1080.71	62.8235	99.5207	FBgn0067385_gypsy12
chr2R	2187001	2188000	1	0.177	2261.75	93.8892	83.6176	FBgn0067385_gypsy12
chr2R	2188001	2189000	1	0.245	784.87	50.2943	32.4255	FBgn0067385_gypsy12
chr2R	2189001	2190000	1	0.283	1508.76	63.3804	55.3309	FBgn0067385_gypsy12
chr2R	2190001	2191000	1	0.265	1781.76	61.3704	45.3834	FBgn0067385_gypsy12
chr2R	2191001	2192000	1	0.457	1231.8	28.2909	42.5465	FBgn0067385_gypsy12
chr2R	2194001	2195000	1	0.39	868.523	47.0242	53.2924	FBgn0000155_roo;FBgn0000224_BS;FBgn0067385_gypsy12
chr2R	2195001	2196000	1	0.365	1930.03	89.17	75.3362	FBgn0000224_BS
chr2R	2196001	2197000	1	0.105	1514.46	120.016	65.6738	FBgn0000224_BS
chr2R	2197001	2198000	1	0.319	2286.14	108.621	92.596	FBgn0000224_BS
chr2R	2198001	2199000	1	0.331	3555.53	243.25	211.618	FBgn0000224_BS
chr2R	2199001	2200000	1	0.393	7001.45	267.145	272.548	FBgn0000155_roo;FBgn0000224_BS;FBgn0000652_F_element
chr2R	2204001	2205000	1	0.124	1132.91	47.3154	43.5513	FBgn0000652_F_element;FBgn0067421_Fw2
chr2R	2205001	2206000	1	0.207	1709.76	47.7869	45.5182
chr2R	2206001	2207000	1	0.29	2278.27	64.4529	50.4121
chr2R	2207001	2208000	1	0.314	1250.85	34.5895	32.4492
chr2R	2208001	2209000	1	0.359	3691.21	156.916	164.319	FBgn0000155_roo;FBgn0042682_Rt1b
chr2R	2209001	2210000	1	0.388	2669.23	97.9775	69.3822	FBgn0042682_Rt1b;FBgn0063467_Rt1c
chr2R	2210001	2211000	1	0.586	2748.52	70.0717	54.2507	FBgn0001210_hobo;FBgn0063467_Rt1c
chr2R	2211001	2212000	1	0.446	4549.54	115.096	100.777	FBgn0001210_hobo;FBgn0002949_NOF
chr2R	2212001	2213000	1	0.721	2127.27	63.0537	49.2703	FBgn0067385_gypsy12
chr2R	2213001	2214000	1	0.819	984.555	33.881	26.554	FBgn0067385_gypsy12
chr2R	2214001	2215000	1	0.642	2047.45	95.2025	80.5608	FBgn0002949_NOF;FBgn0063394_rooA;FBgn0067385_gypsy12
chr2R	2215001	2216000	1	0.543	4304.41	160.916	174.689	FBgn0063394_rooA
chr2R	2216001	2217000	1	0.308	1905.67	60.5581	47.8626	FBgn0063394_rooA
chr2R	2217001	2218000	1	0.496	3573.44	125.378	124.128	FBgn0003519_Stalker;FBgn0063394_rooA;FBgn0063897_Stalker4
chr2R	2225001	2226000	1	0.386	2642.86	92.914	87.6762	FBgn0003519_Stalker;FBgn0063394_rooA;FBgn0063454_Stalker3;FBgn0063455_Stalker2;FBgn0063897_Stalker4
chr2R	2226001	2227000	1	0.507	3088.82	141.17	121.602	FBgn0063394_rooA
chr2R	2227001	2228000	1	0.691	2669.54	99.5485	87.6628	FBgn0002949_NOF;FBgn0063394_rooA
chr2R	2228001	2229000	1	0.928	1416.43	56.4169	43.861	FBgn0002949_NOF;FBgn0005673_1360
chr2R	2229001	2230000	1	0.771	736.494	24.7948	20.6127	FBgn0005673_1360
chr2R	2240001	2241000	1	0.172	183.737	7.97697	4.29057
chr2R	2270001	2271000	1	0.155	66.4309	5.48451	4.76115	FBgn0062343_Dm88
chr2R	2272001	2273000	1	0.154	61.0818	10.8188	6.61626	FBgn0063430_invader1
chr2R	2303001	2304000	1	0.14	3028.85	113.341	68.5452
chr2R	2304001	2305000	1	0.391	947.486	32.7882	27.2916
chr2R	2305001	2306000	1	0.354	1073.09	81.4984	46.9623
chr2R	2306001	2307000	1	0.412	3124.34	108.549	75.4675	FBgn0022937_Circe
chr2R	2307001	2308000	1	0.312	1132.88	95.128	81.8666	FBgn0022937_Circe
chr2R	2309001	2310000	1	0.224	570.083	37.5362	36.2424
chr2R	2310001	2311000	1	0.104	4990.23	127.782	142.286	FBgn0067385_gypsy12
chr2R	2311001	2312000	1	0.104	1526.67	76.0085	92.1228	FBgn0067385_gypsy12
chr2R	2312001	2313000	1	0.182	3420.43	123.824	126.794	FBgn0067385_gypsy12
chr2R	2313001	2314000	1	0.239	6104.91	214.014	200.606	FBgn0067385_gypsy12
chr2R	2314001	2315000	1	0.155	2017.88	149.944	171.743	FBgn0067385_gypsy12
chr2R	2315001	2316000	1	0.241	4386.48	317.723	307.254	FBgn0022937_Circe;FBgn0067385_gypsy12
chr2R	2316001	2317000	1	0.306	1396.36	102.052	104.311	FBgn0022937_Circe
chr2R	2317001	2318000	1	0.333	3649.57	283.498	312.662	FBgn0022937_Circe
chr2R	2318001	2319000	1	0.14	1883.33	165.306	232.546	FBgn0022937_Circe
chr2R	2319001	2320000	1	0.139	2642.2	150.986	130.267	FBgn0022937_Circe
chr2R	2320001	2321000	1	0.303	3128.87	239.25	225.134	FBgn0022937_Circe
chr2R	2321001	2322000	1	0.251	2841.99	131.284	129.246
chr2R	2322001	2323000	1	0.201	1746.77	57.1577	61.9632	FBgn0063427_invader4
chr2R	2323001	2324000	1	0.345	8621.93	448.849	471.308
chr2R	2324001	2325000	1	0.491	2731.54	155.821	177.814
chr2R	2326001	2327000	1	0.315	2814.37	389.575	503.218	FBgn0015945_GATE
chr2R	2328001	2329000	1	0.106	3243.92	490.307	909.141	FBgn0015945_GATE
chr2R	2335001	2336000	1	0.249	4404.63	692.406	999.792
chr2R	2336001	2337000	1	0.515	1827.27	188.643	311.32	FBgn0015945_GATE
chr2R	2337001	2338000	1	0.768	1450.06	167.046	272.488
chr2R	2338001	2339000	1	0.319	1323.86	236.222	341.19	FBgn0041728_Rt1a
chr2R	2343001	2344000	1	0.233	2014.31	450.235	673.235	FBgn0004905_S_element;FBgn0041728_Rt1a;FBgn0042682_Rt1b
chr2R	2344001	2345000	1	0.238	1634.03	360.933	572.531	FBgn0042682_Rt1b
chr2R	2347001	2348000	1	0.379	1431.87	262.188	411.4	FBgn0042682_Rt1b;FBgn0063430_invader1
chr2R	2348001	2349000	1	0.588	1473.52	231.174	370.845	FBgn0004905_S_element;FBgn0063466_S2
chr2R	2349001	2350000	1	0.5	739.904	129.26	230.505	FBgn0004905_S_element;FBgn0063466_S2
chr2R	2350001	2351000	1	0.718	652.701	119.242	206.894	FBgn0004905_S_element;FBgn0005673_1360
chr2R	2351001	2352000	1	0.65	315.91	88.8682	108.214	FBgn0005673_1360;FBgn0063505_G4
chr2R	2352001	2353000	1	0.681	195.596	56.0103	58.0653	FBgn0063402_looper1;FBgn0063505_G4
chr2R	2353001	2354000	1	0.681	571.991	94.2208	114.38	FBgn0063402_looper1
chr2R	2354001	2355000	1	0.582	422.389	82.5284	103.949	FBgn0063402_looper1;FBgn0063505_G4
chr2R	2355001	2356000	1	0.695	394.217	107.86	101.459	FBgn0063505_G4
chr2R	2356001	2357000	1	0.435	492.945	118.227	173.792	FBgn0005673_1360;FBgn0063372_transib1;FBgn0063505_G4
chr2R	2368001	2369000	1	0.556	218.327	63.5981	74.8108	FBgn0063372_transib1
chr2R	2369001	2370000	1	0.748	388.583	108.505	110.968	FBgn0063372_transib1
chr2R	2373001	2374000	1	0.14	1135.48	320.231	243.392	FBgn0063371_transib2
chr2R	2387001	2388000		0.985	13.5449	2.35585	3.75083
chr2R	2388001	2389000		1	23.6087	3.49783	3.28654
chr2R	4120001	4121000		1	5.21726	0.32721	1.58075
chr2R	4121001	4122000		1	6.08244	1.11005	2.03106
chr2R	4122001	4123000		1	3.68764	0.228831	1.12577
chr2R	4123001	4124000		1	5.10717	0.686494	1.68762
chr2R	4348001	4349000		0.803	25.7006	1.49198	0.349845	FBgn0004905_S_element
chr2R	4349001	4350000		0.697	26.9124	1.56285	0.806098	FBgn0000006_412;FBgn0004905_S_element
chr2R	4350001	4351000		0.997	5.0057	0.721813	1.14061
chr2R	8921001	8922000		1	1.15834	0.228831	0.287671
chr2R	8922001	8923000		1	2.83881	0.707243	0.280925
chr2R	14263001	14264000		1	21.63	1.11005	1.06793
chr2R	20853001	20854000		1	5.35898	1.58012	0.800495
chr2R	20854001	20855000		0.875	3.74904	0.710021	0.328766
chr2R	21127001	21128000		1	11.0135	0.860474	1.60099
chr2R	21128001	21129000		1	3.29195	0.402811	0.506079
chr2R	21129001	21130000		1	7.99645	0.163605	0.506079
chr2R	21134001	21135000		1	11.1483	1.50249	1.36909
chr2R	21137001	21138000		1	23.9295	2.55972	6.31914
chr2R	21139001	21140000		0.925	65.266	13.7657	14.8262
chr2R	21140001	21141000	97	0.971	55.6719	15.449	16.6475
chr2R	21145001	21146000	97	0.72	173.28	2.45066	2.52694	FBgn0063427_invader4
chr2RHet	562001	563000		0.109	12.7056	2.19455	4.13127
chr2RHet	604001	605000		0.952	11.8768	3.63723	4.11736
chr2RHet	621001	622000		0.17	20.5487	5.56734	3.34468	FBgn0063371_transib2;FBgn0063436_gtwin
chr2RHet	622001	623000		0.654	7.26363	0.615919	1.224	FBgn0005673_1360
chr2RHet	623001	624000		0.758	8.31721	2.28407	0.676549	FBgn0005673_1360
chr2RHet	633001	634000		0.759	8.91848	2.39433	2.75834	FBgn0005673_1360;FBgn0026416_INE_1;FBgn0063594_Cr1a;FBgn0063900_Q_element
chr2RHet	636001	637000		0.396	14.3198	3.46714	3.4573
chr2RHet	641001	642000		0.217	46.7244	14.3584	9.99809	FBgn0043055_Ivk
chr2RHet	650001	651000		0.197	19.2437	5.69776	2.88627	FBgn0000652_F_element;FBgn0063534_Doc2_element
chr2RHet	664001	665000		0.949	12.5943	4.13099	2.6806	FBgn0005673_1360
chr2RHet	665001	666000		0.991	5.22292	0.406469	1.37472	FBgn0005673_1360
chr2RHet	671001	672000		0.952	10.102	3.1238	2.13347	FBgn0063594_Cr1a
chr2RHet	672001	673000		0.955	16.6476	4.88244	4.09736	FBgn0063594_Cr1a;FBgn0063900_Q_element
chr2RHet	674001	675000		0.357	19.8409	4.45517	4.27166	FBgn0063594_Cr1a
chr2RHet	692001	693000		0.751	9.74234	1.45047	1.36571	FBgn0040267_Transpac
chr2RHet	693001	694000		0.956	8.05759	2.05037	1.90314	FBgn0000005_297;FBgn0067387_gypsy10
chr2RHet	696001	697000		0.926	7.60693	2.41092	1.16056	FBgn0000652_F_element
chr2RHet	704001	705000		0.455	31.2105	10.1455	9.57481	FBgn0000481_Doc;FBgn0063533_Doc3_element
chr2RHet	705001	706000		0.757	15.7706	4.56046	3.45198	FBgn0000481_Doc;FBgn0063467_Rt1c;FBgn0063533_Doc3_element
chr2RHet	707001	708000		0.917	8.17076	2.18725	2.77414	FBgn0063435_gypsy2
chr2RHet	708001	709000		0.87	4.37599	1.16518	0.645805	FBgn0063594_Cr1a
chr2RHet	710001	711000		0.49	10.6288	3.11279	3.45367	FBgn0003519_Stalker;FBgn0063454_Stalker3;FBgn0063455_Stalker2;FBgn0063594_Cr1a;FBgn0063897_Stalker4
chr2RHet	719001	720000		0.77	4.93244	1.18873	1.54323	FBgn0063436_gtwin
chr2RHet	721001	722000		0.213	54.7579	17.491	13.849	FBgn0063594_Cr1a
chr2RHet	723001	724000		0.261	24.0583	5.2171	7.18456	FBgn0063594_Cr1a;FBgn0063900_Q_element
chr2RHet	745001	746000	134	0.129	14.3379	1.77389	2.17771
chr2RHet	780001	781000		0.256	17.5182	5.44429	4.00644	FBgn0043055_Ivk
chr2RHet	783001	784000		0.172	43.7628	11.3359	10.2144	FBgn0043055_Ivk
chr2RHet	820001	821000		0.931	6.10821	1.53264	1.75781	FBgn0042231_X_element
chr2RHet	1078001	1079000		0.275	11.1468	2.33461	1.86482	FBgn0001167_gypsy;FBgn0063504_G5
chr2RHet	1086001	1087000		0.922	21.6212	6.97094	7.6198
chr2RHet	1136001	1137000		0.219	5.33092	1.49411	1.28276
chr2RHet	1418001	1419000	47	0.188	41.0594	12.222	12.9629	FBgn0001207_HMS_Beagle;FBgn0042231_X_element;FBgn0067624_BS3;FBgnnnnnnnn_HMS_Beagle2
chr2RHet	1854001	1855000		0.905	19.948	4.24829	5.26243	FBgn0004905_S_element;FBgn0063401_mariner2;FBgn0063426_invader5
chr2RHet	1855001	1856000		0.877	12.271	4.32138	3.54901	FBgn0026416_INE_1
chr2RHet	1857001	1858000		0.271	69.2697	15.7193	18.2486	FBgn0005673_1360;FBgn0063504_G5
chr2RHet	1858001	1859000	36	0.395	44.7924	7.1985	7.30969	FBgn0063504_G5
chr2RHet	1859001	1860000	36	0.346	33.8955	9.54066	6.21199	FBgn0063504_G5;FBgn0069433_G5A
chr2RHet	1860001	1861000	36	0.456	30.8041	5.22744	4.34657	FBgn0063504_G5;FBgn0069433_G5A
chr2RHet	1861001	1862000	36	0.751	12.144	4.27982	2.6392	FBgn0063504_G5
chr2RHet	1863001	1864000	36	0.105	46.8321	15.9857	9.70384	FBgn0015945_GATE
chr2RHet	1886001	1887000	36	0.494	43.9772	14.9494	14.0189
chr2RHet	1898001	1899000	36	0.799	19.5062	4.43088	6.1388	FBgn0000005_297
chr2RHet	1899001	1900000	36	0.874	11.5536	2.64086	2.25234
chr2RHet	1902001	1903000	36	0.936	9.05919	1.75785	2.05077	FBgn0026416_INE_1
chr2RHet	1904001	1905000	36	0.849	51.1741	16.3164	17.6193	FBgn0000652_F_element
chr2RHet	1908001	1909000	36	0.622	38.0887	12.3856	13.1232	FBgn0063440_baggins
chr2RHet	1916001	1917000	36	0.56	20.0673	5.56386	6.38622	FBgn0063394_rooA
chr2RHet	1934001	1935000		0.66	16.4517	3.92696	5.42883	FBgn0067387_gypsy10
chr2RHet	1936001	1937000		0.584	20.458	6.00372	7.18134	FBgn0063394_rooA;FBgn0063439_diver2
chr2RHet	1954001	1955000		0.239	9.61576	1.64199	2.14571	FBgn0005673_1360
chr2RHet	2085001	2086000		0.368	13.9402	3.84923	2.15693	FBgn0001181_HB;FBgn0063440_baggins
chr2RHet	2140001	2141000		0.177	10.4497	2.64428	3.1743	FBgn0063435_gypsy2
chr2RHet	2341001	2342000		0.117	29.9352	10.0451	9.24291	FBgn0063594_Cr1a
chr2RHet	2364001	2365000		0.146	22.8933	3.87956	7.36079	FBgn0063435_gypsy2
chr2RHet	2368001	2369000		0.182	31.3211	6.45758	2.78065	FBgn0063431_gypsy6;FBgn0063435_gypsy2
chr2RHet	2377001	2378000		0.927	11.4612	2.87745	3.35759	FBgn0063594_Cr1a
chr2RHet	2388001	2389000		0.71	12.1424	3.78612	2.14786	FBgn0000638_FB
chr2RHet	2589001	2590000		0.878	8.49182	2.27028	1.55165	FBgn0063594_Cr1a
chr2RHet	2592001	2593000		0.4	20.4199	5.1204	4.67106	FBgn0063433_gypsy4;FBgn0063594_Cr1a
chr2RHet	2597001	2598000		0.201	10.5923	1.95242	1.39764	FBgn0063433_gypsy4
chr2RHet	2772001	2773000		0.143	8.42132	1.60022	2.01168
chr2RHet	2773001	2774000		0.568	5.4899	1.64802	1.18919	FBgn0063430_invader1
chr2RHet	2837001	2838000	21	0.222	331.052	113.618	85.0875	FBgn0063435_gypsy2
chr2RHet	2893001	2894000	21	0.289	6.4557	1.35791	1.75114	FBgn0063433_gypsy4
chr2RHet	2921001	2922000		0.194	30.3385	8.58812	9.88376
chr2RHet	2985001	2986000	41	0.521	27.6649	4.97466	8.42264	FBgn0044355_Quasimodo
chr2RHet	2990001	2991000	41	0.409	44.8822	14.0383	14.3967	FBgn0041728_Rt1a
chr2RHet	3019001	3020000	41	0.52	17.9394	4.39878	4.27953	FBgn0005673_1360
chr2RHet	3057001	3058000		0.488	9.60737	2.43378	2.67741	FBgn0023131_ZAM
chr2RHet	3061001	3062000		0.882	8.46366	1.54384	1.40285	FBgn0001249_I_element;FBgn0026416_INE_1
chr2RHet	3065001	3066000		0.631	13.9851	4.17642	2.87267	FBgn0001249_I_element
chr2RHet	3066001	3067000		0.92	26.8294	5.67155	8.1185	FBgn0043055_Ivk
chr2RHet	3068001	3069000		0.775	60.9001	19.3119	12.0483	FBgn0043055_Ivk
chr2RHet	3069001	3070000		0.748	22.271	7.64701	7.63655	FBgn0043055_Ivk
chr2RHet	3077001	3078000		0.566	24.4575	5.29441	6.00734	FBgn0002697_mdg1;FBgn0042682_Rt1b
chr2RHet	3078001	3079000		0.489	4.75134	1.15832	1.17657	FBgn0002697_mdg1
chr3L	370001	371000		1	38.0624	2.07094	9.54911
chr3L	371001	372000		1	14.7906	0.163605	2.81807
chr3L	372001	373000		1	12.5866	0.228831	1.80591
chr3L	373001	374000		1	16.5645	1.19806	3.10574
chr3L	374001	375000		1	12.1832	1.14416	3.22402
chr3L	375001	376000		1	9.93248	1.42486	2.89407
chr3L	376001	377000		1	12.1257	1.64535	1.91277
chr3L	6963001	6964000		1	48.0443	15.1179	11.9835
chr3L	10987001	10988000		1	1.16747	0.228831	0.225154
chr3L	11871001	11872000		0.999	3.0593	1.03549	0.562413
chr3L	13025001	13026000		1	3.53222	0.468037	0.849521
chr3L	13026001	13027000		1	9.14085	0.556042	1.01216
chr3L	21354001	21355000		0.878	5.00323	0.521256	0.327643	FBgn0001100_G_element;FBgn0063507_G2
chr3L	21365001	21366000		0.868	2.0885	0.376971	0.58304	FBgn0063917_McClintock
chr3L	21629001	21630000		1	10.0404	2.42819	1.07467
chr3L	21869001	21870000		1	11.2677	1.88252	1.36235
chr3L	21871001	21872000		0.983	8.0785	1.59689	0.229048
chr3L	22275001	22276000		0.999	5.19722	1.17646	1.75189
chr3L	22715001	22716000		0.942	32.1337	6.06999	7.15264
chr3L	22716001	22717000		0.85	32.1036	9.48492	7.77971	FBgn0000005_297;FBgn0026416_INE_1
chr3L	22753001	22754000		0.992	13.0388	0.241135	0.22697	FBgn0026416_INE_1
chr3L	22761001	22762000		0.987	2.31456	0.242356	0.284625
chr3L	22796001	22797000		0.663	11.1868	1.82267	1.72539	FBgn0003007_opus
chr3L	23010001	23011000		0.797	6.1409	0.861348	0.352478	FBgn0063594_Cr1a
chr3L	23790001	23791000		0.885	13.3398	3.67976	4.31593
chr3L	23801001	23802000		0.1	42.6506	14.2689	10.1216	FBgn0063594_Cr1a
chr3L	23812001	23813000		0.72	22.1389	7.5633	7.69827	FBgn0042231_X_element;FBgn0069433_G5A
chr3L	23843001	23844000		0.668	4.55435	1.04322	0.851191	FBgn0000005_297;FBgn0001249_I_element
chr3L	23860001	23861000		0.192	9.6095	1.19183	1.49828
chr3L	23861001	23862000		0.262	17.8946	5.118	5.58193
chr3L	23865001	23866000		0.886	4.48025	0.442931	1.07944	FBgn0026416_INE_1
chr3L	23870001	23871000		0.64	4.14246	1.3607	0.89897	FBgn0063433_gypsy4
chr3L	23871001	23872000		0.659	5.28702	0.595503	0.85258
chr3L	23883001	23884000		0.691	20.2616	5.65993	6.32421	FBgn0005673_1360
chr3L	23886001	23887000		0.975	5.28274	1.5431	1.80193	FBgn0063533_Doc3_element
chr3L	23933001	23934000		0.794	10.6503	2.48433	3.73216	FBgn0000481_Doc;FBgn0063533_Doc3_element;FBgn0063594_Cr1a
chr3L	23934001	23935000		0.999	12.7341	4.03513	4.49281
chr3L	23945001	23946000		0.384	11.3677	1.04899	3.23973	FBgn0005673_1360
chr3L	23949001	23950000		0.914	101.262	22.7508	30.2723	FBgn0000652_F_element
chr3L	23953001	23954000		0.927	17.4348	4.94617	5.44059	FBgn0063450_Tom1
chr3L	23958001	23959000		0.984	2.6359	0.808178	0.863334	FBgn0000005_297
chr3L	24089001	24090000	25	0.198	34.5359	11.3801	11.395	FBgn0063433_gypsy4
chr3L	24152001	24153000		0.954	9.24282	2.08942	2.67362
chr3L	24158001	24159000		0.906	15.4558	4.32929	4.72037	FBgn0026416_INE_1
chr3L	24199001	24200000		0.501	12.7075	2.37063	3.16866	FBgn0026416_INE_1
chr3L	24220001	24221000		0.204	6.84533	0.801986	2.20739
chr3L	24279001	24280000		0.125	13.388	3.7443	2.30136	FBgn0005673_1360;FBgn0063428_invader3
chr3L	24302001	24303000		0.322	11.6882	2.67228	3.53165
chr3L	24443001	24444000		0.186	174.967	42.5212	40.9008
chr3L	24444001	24445000		0.24	30.0828	9.75923	1.17052
chr3L	24507001	24508000		0.37	6.3295	1.293	1.38601
chr3L	24517001	24518000		0.142	62.7275	19.5503	20.7881	FBgn0063594_Cr1a;FBgn0063755_Osvaldo;FBgn0067383_gypsy8
chr3LHet	29001	30000		0.158	5.98397	1.51396	1.42503	FBgn0015945_GATE
chr3LHet	166001	167000	24	0.266	62.4893	11.9976	15.9586
chr3LHet	169001	170000	24	0.482	69.2551	18.0112	23.2084	FBgn0063440_baggins
chr3LHet	170001	171000	24	0.462	145.273	42.7908	49.7764	FBgn0063440_baggins
chr3LHet	181001	182000	24	0.117	135.343	25.6123	28.5268	FBgn0063440_baggins
chr3LHet	183001	184000	24	0.389	22.5343	2.80027	1.30097
chr3LHet	184001	185000	24	0.613	14.5456	1.68753	2.13144
chr3LHet	185001	186000	24	0.837	27.724	4.76169	4.675
chr3LHet	186001	187000	24	0.851	31.6709	3.85116	4.58224
chr3LHet	187001	188000	24	0.887	23.0618	1.95188	2.92324
chr3LHet	188001	189000	24	0.826	13.0563	0.752141	3.42804
chr3LHet	189001	190000	24	0.717	5.89082	0.22818	0.314022
chr3LHet	190001	191000	24	0.605	27.5616	2.88219	4.48132
chr3LHet	193001	194000	24	0.247	193.276	60.2256	43.9774	FBgn0063425_jockey2;FBgn0063440_baggins
chr3LHet	195001	196000	24	0.282	472.295	160.319	137.34	FBgn0063594_Cr1a
chr3LHet	201001	202000	24	0.137	27.8067	3.3406	1.64346
chr3LHet	202001	203000	24	0.771	30.4072	5.0847	6.60768
chr3LHet	203001	204000	24	1	10.6705	1.84008	1.91952
chr3LHet	205001	206000	24	0.939	24.0841	3.82868	6.11693	FBgn0026416_INE_1
chr3LHet	206001	207000		0.961	24.5498	6.52747	7.28951	FBgn0026416_INE_1
chr3LHet	208001	209000		0.901	20.5371	5.87386	3.14268	FBgn0026416_INE_1
chr3LHet	209001	210000		0.985	6.88148	1.59159	0.862458	FBgn0026416_INE_1
chr3LHet	212001	213000		1	3.49328	0.468037	0.280925
chr3LHet	216001	217000		0.875	14.8556	2.05552	2.07931	FBgn0026416_INE_1
chr3LHet	217001	218000		0.99	6.83289	0.561658	1.08553
chr3LHet	219001	220000		0.991	2.58478	0.878757	0.800958
chr3LHet	220001	221000		0.965	4.05867	0.732894	0.531424
chr3LHet	222001	223000		0.565	11.3659	2.56219	0.895715	FBgn0063372_transib1
chr3LHet	224001	225000		1	11.9039	2.49545	2.09358
chr3LHet	226001	227000		0.933	33.718	11.3015	8.83029	FBgn0063594_Cr1a;FBgn0063900_Q_element
chr3LHet	228001	229000		0.997	11.5634	1.92144	1.07114	FBgn0069340_Tc1_2
chr3LHet	229001	230000		0.876	33.0087	8.57586	6.42181	FBgn0026416_INE_1
chr3LHet	230001	231000		1	3.26431	0.795248	0.849521
chr3LHet	231001	232000		0.991	2.79497	0.461819	0.227199
chr3LHet	239001	240000	15	0.898	27.1289	6.12414	7.95517	FBgn0000652_F_element;FBgn0063428_invader3
chr3LHet	313001	314000	15	0.169	44.6606	9.01325	9.4334
chr3LHet	408001	409000		0.825	9.33413	2.48016	2.54585
chr3LHet	414001	415000		0.258	24.8635	3.37538	7.24196	FBgn0063431_gypsy6;FBgn0063435_gypsy2
chr3LHet	712001	713000		0.178	6.64931	0.919131	1.61613
chr3LHet	713001	714000		0.24	14.6224	1.36338	2.39725
chr3LHet	721001	722000	83	0.922	26.6661	8.98582	5.7019	FBgn0067385_gypsy12
chr3LHet	745001	746000		0.406	78.607	17.5725	25.4156	FBgn0010302_Burdock
chr3LHet	751001	752000		0.103	27.5379	6.13245	2.79292	FBgn0063594_Cr1a;FBgn0063900_Q_element
chr3LHet	787001	788000	20	0.901	10.1887	2.70651	3.58576	FBgn0000005_297;FBgn0067624_BS3
chr3LHet	792001	793000	20	0.282	49.4712	12.4036	6.67346	FBgn0063594_Cr1a
chr3LHet	816001	817000	20	0.528	21.7172	4.74203	5.26995	FBgn0000652_F_element;FBgn0063534_Doc2_element
chr3LHet	819001	820000	20	0.941	12.9179	2.73225	3.1891
chr3LHet	847001	848000	20	0.208	314.458	69.2723	90.8431	FBgn0015945_GATE
chr3LHet	877001	878000	20	0.376	42.5066	14.3424	14.4447	FBgn0000481_Doc;FBgn0063371_transib2;FBgn0063594_Cr1a
chr3LHet	887001	888000	20	0.639	58.6455	20.4132	16.5006	FBgn0005673_1360
chr3LHet	910001	911000		0.94	9.23483	3.07006	2.82713	FBgn0026416_INE_1;FBgn0063455_Stalker2
chr3LHet	911001	912000		0.953	14.0091	2.55883	1.90205	FBgn0026416_INE_1
chr3LHet	912001	913000		0.978	12.3515	2.02754	2.26162	FBgn0026416_INE_1
chr3LHet	913001	914000		0.992	11.3908	1.89975	2.33743
chr3LHet	914001	915000		0.872	20.952	3.89612	1.74883	FBgn0026416_INE_1
chr3LHet	915001	916000		0.939	11.6432	1.25163	1.69063
chr3LHet	918001	919000		0.918	9.18917	2.83461	1.79006	FBgn0015786_Porto1;FBgn0067385_gypsy12
chr3LHet	922001	923000		0.838	10.8121	1.88559	2.3652	FBgn0015786_Porto1;FBgn0067385_gypsy12
chr3LHet	925001	926000		0.933	15.3181	4.34281	3.88564	FBgn0063430_invader1
chr3LHet	929001	930000		0.939	12.982	3.85293	3.95805	FBgn0026416_INE_1
chr3LHet	939001	940000		0.373	8.16275	1.05211	1.96041
chr3LHet	996001	997000	57	0.227	390.84	62.338	65.5516
chr3LHet	1094001	1095000		0.452	5.2828	1.39744	1.86455	FBgn0026065_Idefix
chr3LHet	1154001	1155000		0.586	6.48898	2.08334	1.35452	FBgn0001167_gypsy
chr3LHet	1158001	1159000		0.316	19.2703	5.27245	4.80455
chr3LHet	1614001	1615000		0.301	9.37775	2.13295	1.49604	FBgn0067385_gypsy12
chr3LHet	1707001	1708000		0.229	98.3168	32.4753	22.0033	FBgn0063433_gypsy4
chr3LHet	1745001	1746000		0.13	38.1606	7.29599	8.26673	FBgn0067385_gypsy12
chr3LHet	1747001	1748000		0.141	31.8879	9.58361	4.79051	FBgn0067385_gypsy12
chr3LHet	1749001	1750000		0.184	51.5971	9.94403	8.28795	FBgn0067385_gypsy12
chr3LHet	1776001	1777000		0.167	22.4401	1.95934	6.47557	FBgn0000006_412;FBgn0002697_mdg1;FBgn0003519_Stalker;FBgn0045970_Tabor;FBgn0063455_Stalker2;FBgn0063897_Stalker4
chr3LHet	1791001	1792000		0.88	4.31342	0.717775	0.97303	FBgn0001167_gypsy
chr3LHet	1818001	1819000		0.766	15.935	4.3649	5.54788	FBgn0000652_F_element
chr3LHet	1827001	1828000		0.559	34.4941	11.205	11.7623	FBgn0000652_F_element
chr3LHet	1828001	1829000		0.218	9.76626	2.89744	1.28865	FBgn0000652_F_element;FBgn0063432_gypsy5
chr3LHet	1847001	1848000		0.145	16.0401	3.90632	1.98393	FBgn0005673_1360
chr3LHet	1863001	1864000		0.203	23.0837	4.67231	7.85342	FBgn0063432_gypsy5;FBgn0067385_gypsy12
chr3LHet	1866001	1867000		0.799	6.7387	2.17985	1.70506	FBgn0063432_gypsy5
chr3LHet	1924001	1925000		0.503	44.4014	8.8602	13.16	FBgn0044355_Quasimodo;FBgn0063594_Cr1a;FBgn0063900_Q_element
chr3LHet	1925001	1926000		0.845	31.5216	9.20292	7.93964	FBgn0002745_micropia;FBgn0063594_Cr1a
chr3LHet	1926001	1927000		0.763	8.59589	2.15642	1.1134
chr3LHet	1938001	1939000		0.629	23.2515	4.93531	6.76696	FBgn0014967_hopper;FBgn0063919_Max_element;FBgn0067381_hopper2
chr3LHet	1939001	1940000		0.965	32.2196	8.19258	7.88347	FBgn0063919_Max_element
chr3LHet	1942001	1943000		0.497	7.06114	1.73134	0.578814	FBgn0001210_hobo
chr3LHet	1943001	1944000		0.912	13.258	3.96477	3.97512	FBgn0063428_invader3
chr3LHet	1949001	1950000		0.16	14.6084	2.51757	3.16299	FBgn0005673_1360;FBgn0063371_transib2
chr3LHet	1951001	1952000		0.965	5.95866	1.72442	0.46664	FBgn0004082_Tirant
chr3LHet	1978001	1979000		0.926	4.81579	0.353359	1.39642
chr3LHet	1979001	1980000		0.647	12.9779	1.59885	2.6188	FBgn0063402_looper1
chr3LHet	1985001	1986000		0.565	34.9018	10.3144	6.41281	FBgn0063594_Cr1a
chr3LHet	1993001	1994000		0.728	20.1622	2.45354	6.93062	FBgn0069340_Tc1_2
chr3LHet	1996001	1997000		0.644	31.0563	10.686	6.92754	FBgn0003490_springer;FBgn0063431_gypsy6;FBgn0063434_gypsy3;FBgn0063435_gypsy2
chr3LHet	1997001	1998000		0.507	103.24	25.7582	33.7162	FBgn0003490_springer;FBgn0063434_gypsy3;FBgn0063435_gypsy2
chr3LHet	1999001	2000000		0.816	27.1176	8.89035	9.09886	FBgn0063435_gypsy2
chr3LHet	2002001	2003000		0.285	61.4957	13.0689	19.2762	FBgn0069340_Tc1_2
chr3LHet	2011001	2012000		0.463	28.45	7.22142	7.8547	FBgn0026416_INE_1;FBgn0063433_gypsy4
chr3LHet	2019001	2020000	13	0.966	5.31056	1.07086	1.10552
chr3LHet	2024001	2025000	13	0.764	3.94306	1.15609	0.753064
chr3LHet	2090001	2091000	13	0.134	56.053	13.4996	16.9227	FBgn0005673_1360;FBgn0063594_Cr1a
chr3LHet	2110001	2111000	13	0.124	98.8638	21.9459	15.1223	FBgn0063430_invader1
chr3LHet	2113001	2114000	13	0.378	91.6956	20.5752	22.7856	FBgn0043055_Ivk
chr3LHet	2114001	2115000	13	0.279	130.725	22.8361	29.2568	FBgn0043055_Ivk
chr3LHet	2115001	2116000	13	0.626	61.3334	20.1787	21.328	FBgn0043055_Ivk
chr3LHet	2116001	2117000	13	0.824	65.6037	12.6483	22.1147	FBgn0043055_Ivk
chr3LHet	2117001	2118000	13	0.907	108.126	13.9647	15.391	FBgn0063427_invader4;FBgn0067421_Fw2
chr3LHet	2118001	2119000	13	0.721	35.831	11.2524	12.1567	FBgn0014967_hopper;FBgn0067381_hopper2;FBgn0067421_Fw2
chr3LHet	2127001	2128000	13	0.68	50.0217	14.0306	15.9612	FBgn0067421_Fw2
chr3LHet	2128001	2129000	13	0.787	17.3456	5.77332	4.64307	FBgn0067421_Fw2
chr3LHet	2129001	2130000	13	0.857	30.2538	6.3687	9.50107
chr3LHet	2131001	2132000	13	0.605	185.712	36.7039	33.7822	FBgn0004905_S_element;FBgn0063427_invader4;FBgn0063594_Cr1a
chr3LHet	2132001	2133000	13	0.409	83.1348	21.9172	23.1946	FBgn0063594_Cr1a
chr3LHet	2133001	2134000	13	0.967	61.1151	20.0073	17.373	FBgn0063594_Cr1a
chr3LHet	2134001	2135000	13	0.999	31.9902	8.48074	10.4225	FBgn0063594_Cr1a
chr3LHet	2135001	2136000	13	0.916	66.0558	22.8993	19.4526	FBgn0003490_springer;FBgn0005673_1360;FBgn0063434_gypsy3
chr3LHet	2136001	2137000	13	0.817	100.227	33.1847	26.7771	FBgn0000155_roo;FBgn0003490_springer;FBgn0063434_gypsy3
chr3LHet	2145001	2146000	13	0.283	45.3142	13.5927	14.1806	FBgn0000155_roo;FBgn0003490_springer
chr3LHet	2146001	2147000	13	0.96	17.4814	3.417	2.70798
chr3LHet	2147001	2148000	13	1	16.2759	3.16859	2.59966
chr3LHet	2148001	2149000	13	0.622	65.3639	20.8894	22.0161	FBgn0063394_rooA
chr3LHet	2151001	2152000	13	0.637	43.3529	9.78092	12.5304	FBgn0063394_rooA
chr3LHet	2152001	2153000	13	0.889	27.0091	7.7539	7.24263	FBgn0026416_INE_1;FBgn0067381_hopper2
chr3LHet	2161001	2162000	13	0.146	68.4298	12.5322	15.4535
chr3R	1001	2000		1	20.7444	0.969227	0.963132
chr3R	2001	3000		0.941	26.5702	1.86408	0.305707	FBgn0026416_INE_1
chr3R	3001	4000		0.938	80.7435	3.03351	1.63297
chr3R	5001	6000		1	51.5778	0.707243	0.956387
chr3R	6001	7000		0.907	308.184	18.8259	12.2141
chr3R	7001	8000	42	0.998	32.2065	0.239685	1.42772
chr3R	8001	9000	42	0.982	57.4261	2.08363	1.27373
chr3R	9001	10000	42	0.979	41.4048	7.60697	6.9255
chr3R	11001	12000	42	0.974	46.9458	9.63831	11.7045
chr3R	12001	13000	42	0.998	39.9828	2.4995	2.17393
chr3R	13001	14000	42	0.542	17.1008	0.844396	0.933725	FBgn0001181_HB
chr3R	15001	16000	42	0.955	27.7286	0.76442	0.831151	FBgn0001181_HB
chr3R	16001	17000	42	0.978	69.9252	4.10909	2.85202
chr3R	17001	18000	42	0.732	50.5405	4.21122	2.78389	FBgn0069340_Tc1_2
chr3R	18001	19000	42	0.558	178.149	9.64584	5.47798	FBgn0001167_gypsy;FBgn0069340_Tc1_2
chr3R	19001	20000	42	0.941	163.473	6.99087	9.50582	FBgn0026416_INE_1
chr3R	20001	21000	42	1	43.0378	0.32721	0.512825
chr3R	21001	22000	42	1	31.9802	2.12376	1.2508
chr3R	22001	23000		0.9	40.5997	1.40365	1.45175
chr3R	23001	24000		1	38.1967	1.27366	3.16151
chr3R	24001	25000		1	13.5726	2.16932	2.78253
chr3R	26001	27000		0.743	23.9643	1.98031	4.95434	FBgn0000638_FB;FBgn0069433_G5A
chr3R	31001	32000		0.844	7.76551	1.0588	1.474	FBgn0002698_mdg3
chr3R	39001	40000		1	3.53246	0.948479	1.24406
chr3R	42001	43000		0.927	4.32177	0.611021	0.485769
chr3R	43001	44000		0.945	2.5268	0.253128	0.304413
chr3R	70001	71000		1	3.7475	0.631642	0.900616
chr3R	72001	73000		0.991	3.07697	0.713666	0.744681
chr3R	78001	79000		0.998	19.2683	1.1351	1.31595
chr3R	79001	80000		1	5.33831	0.556042	0.856266
chr3R	81001	82000		0.907	19.091	2.76276	4.69285	FBgn0026416_INE_1
chr3R	82001	83000		0.967	5.84278	1.19393	0.813862
chr3R	92001	93000		1	4.17997	1.11208	0.787004
chr3R	103001	104000		1	10.3338	0.392437	0.512825
chr3R	104001	105000		1	6.20431	1.09968	1.29983
chr3R	105001	106000		1	13.8961	1.86177	1.87517
chr3R	106001	107000		1	4.26506	0.719647	1.30657
chr3R	240001	241000		0.959	23.2243	4.14722	5.74971
chr3R	241001	242000		1	5.37725	1.49212	1.69437
chr3R	243001	244000		0.974	5.29064	1.53195	0.814938
chr3R	314001	315000		0.792	4.80119	1.29303	0.931791	FBgn0069340_Tc1_2
chr3R	316001	317000		0.501	10.8664	2.84403	0.574193	FBgn0004905_S_element
chr3R	345001	346000		0.713	6.54963	1.78919	1.82304	FBgn0004905_S_element;FBgn0063402_looper1
chr3R	358001	359000		1	5.91332	0.32721	0.512825
chr3R	371001	372000		0.987	2.12689	0.629451	0.284625
chr3R	401001	402000		0.903	9.58793	2.25668	1.19759	FBgn0020425_Helena
chr3R	583001	584000		0.786	10.9567	1.20672	1.73326	FBgn0000652_F_element
chr3R	893001	894000		0.756	8.72412	0.302687	0.371594	FBgn0002698_mdg3
chr3R	899001	900000		0.806	10.8387	1.14851	1.61269	FBgn0002698_mdg3
chr3R	3314001	3315000		1	6.21479	0.163605	0.280925
chr3R	3919001	3920000		0.282	4.98433	1.65971	0.798418	FBgn0000005_297
chr3R	3925001	3926000		0.589	1.98213	0.277768	0.476953	FBgn0040267_Transpac
chr3R	8200001	8201000		0.982	3.06306	0.333208	0.80143
chr3R	8201001	8202000		0.957	3.39189	1.17289	0.535867
chr3R	8204001	8205000		0.976	5.01465	0.904972	0.518524
chr3R	8205001	8206000		1	2.35802	0.392437	0.280925
chr3R	21147001	21148000		1	4.64465	0.621268	0.849521
chr3R	21148001	21149000		1	10.4154	2.91901	2.38125
chr3R	26093001	26094000		1	3.00096	0.32721	1.0189
chr3R	26094001	26095000		1	5.40032	1.64332	1.36909
chr3R	26098001	26099000		0.998	4.01888	0.22929	0.513852
chr3R	26099001	26100000		1	5.34071	0.392437	0.675462
chr3R	26100001	26101000		1	3.80038	0.163605	0.225154
chr3R	26101001	26102000		1	3.28738	0.402811	0.849521
chr3R	26102001	26103000		1	6.85422	0.32721	1.08142
chr3R	27894001	27895000		0.97	49.9282	4.92975	11.2765
chr3R	27895001	27896000		0.486	219.796	22.2584	39.6645	FBgn0026416_INE_1
chr3R	27896001	27897000	11	0.126	193.53	27.399	43.4404	FBgn0026416_INE_1
chr3R	27897001	27898000	11	0.387	699.812	78.3267	71.8478
chr3R	27898001	27899000	11	0.273	1140.07	78.4683	96.0674
chr3RHet	26001	27000	59	0.523	54.6962	15.9123	13.2197	FBgn0063504_G5;FBgn0069433_G5A
chr3RHet	95001	96000		0.117	20.4088	5.39865	1.92439	FBgn0063427_invader4
chr3RHet	98001	99000		0.194	14.467	2.07635	3.80401	FBgn0000006_412;FBgn0000199_blood;FBgn0002697_mdg1;FBgn0003519_Stalker;FBgn0045970_Tabor;FBgn0063455_Stalker2;FBgn0063897_Stalker4
chr3RHet	100001	101000		0.149	37.9338	8.04066	11.7459	FBgn0000006_412;FBgn0003519_Stalker;FBgn0005673_1360;FBgn0045970_Tabor;FBgn0063455_Stalker2;FBgn0063897_Stalker4
chr3RHet	102001	103000		0.34	4.07326	1.15423	0.662218	FBgn0002697_mdg1;FBgn0003519_Stalker;FBgn0063455_Stalker2;FBgn0063897_Stalker4
chr3RHet	121001	122000	60	0.943	3.72636	0.173494	0.238763
chr3RHet	168001	169000		0.153	6.28479	1.56344	1.83611	FBgn0000005_297
chr3RHet	177001	178000		0.636	4.8126	1.6265	1.23743	FBgn0000005_297;FBgn0003519_Stalker;FBgn0063455_Stalker2;FBgn0063897_Stalker4
chr3RHet	190001	191000	137	0.456	49.0079	15.9046	17.1223	FBgn0043055_Ivk
chr3RHet	195001	196000	137	0.966	4.16869	0.812498	0.581626
chr3RHet	216001	217000		0.24	17.4165	5.3586	2.10866
chr3RHet	266001	267000		0.46	15.173	2.44013	1.6043	FBgn0063504_G5;FBgn0069433_G5A
chr3RHet	268001	269000		0.113	34.8646	4.05011	8.95715	FBgn0005673_1360
chr3RHet	270001	271000		0.844	45.8877	12.9066	12.3446
chr3RHet	271001	272000		0.838	27.9238	7.05439	8.08831	FBgn0069587_Doc4_element
chr3RHet	272001	273000		0.928	14.7003	4.72882	4.87484	FBgn0063919_Max_element;FBgn0069587_Doc4_element
chr3RHet	273001	274000		0.601	44.6156	15.3874	13.697	FBgn0063594_Cr1a;FBgn0069587_Doc4_element
chr3RHet	380001	381000		0.45	81.7923	24.6559	22.6977	FBgn0063919_Max_element
chr3RHet	383001	384000		0.704	11.2312	3.54179	3.38246	FBgn0026416_INE_1
chr3RHet	384001	385000		0.299	8.62885	2.94723	2.25907	FBgn0026065_Idefix
chr3RHet	411001	412000		0.787	10.9602	1.88277	3.85336	FBgn0063467_Rt1c
chr3RHet	414001	415000		0.837	9.20318	3.04582	2.1576	FBgn0069587_Doc4_element
chr3RHet	416001	417000		0.758	20.7631	4.77171	5.87677	FBgn0067383_gypsy8;FBgn0069587_Doc4_element
chr3RHet	424001	425000		0.862	6.25149	1.94486	1.25455
chr3RHet	425001	426000		0.332	7.79867	0.689251	0.866477	FBgn0000481_Doc;FBgn0063533_Doc3_element
chr3RHet	431001	432000		0.999	3.29982	0.566983	1.069
chr3RHet	432001	433000		0.999	2.0691	0.62189	0.281206
chr3RHet	433001	434000		0.978	3.79886	1.11381	0.287245	FBgn0063467_Rt1c
chr3RHet	540001	541000	53	0.127	76.1584	18.0107	20.0837	FBgn0000006_412;FBgn0000199_blood;FBgn0002697_mdg1;FBgn0045970_Tabor;FBgn0063455_Stalker2
chr3RHet	679001	680000		0.921	22.3877	7.20444	4.91922	FBgn0042682_Rt1b
chr3RHet	685001	686000		0.406	19.7804	4.07813	4.34391	FBgn0063594_Cr1a;FBgn0063900_Q_element
chr3RHet	702001	703000		0.818	8.87708	2.60896	2.01713	FBgn0063504_G5;FBgn0069433_G5A
chr3RHet	703001	704000		0.528	21.6343	2.94951	2.55465	FBgn0063504_G5
chr3RHet	708001	709000		0.614	15.6669	2.94287	4.33916
chr3RHet	709001	710000		0.468	4.50507	0.488956	1.44329
chr3RHet	722001	723000		0.137	17.2452	3.5826	5.79379	FBgn0063433_gypsy4
chr3RHet	883001	884000		0.101	11.7638	2.26566	2.84822	FBgn0063428_invader3
chr3RHet	887001	888000		0.256	20.1649	5.23795	1.12371	FBgn0063428_invader3
chr3RHet	924001	925000	67	0.385	12.2014	4.12588	4.30328	FBgn0063429_invader2;FBgnnnnnnnn_HMS_Beagle2
chr3RHet	974001	975000		0.813	4.65175	0.965404	1.53021	FBgn0063504_G5
chr3RHet	975001	976000		0.603	17.5322	3.57697	5.62754	FBgn0063504_G5;FBgn0069433_G5A
chr3RHet	983001	984000		0.185	31.3675	7.30427	7.94168
chr3RHet	1064001	1065000	138	0.431	32.1823	6.64537	5.93359	FBgn0026065_Idefix;FBgn0063504_G5;FBgn0069433_G5A
chr3RHet	1089001	1090000		0.648	4.05237	0.974757	0.877462	FBgn0026065_Idefix
chr3RHet	1108001	1109000	104	0.786	14.1115	4.4054	4.09323	FBgn0063439_diver2;FBgn0069587_Doc4_element
chr3RHet	1109001	1110000	104	0.765	10.2876	2.26317	2.75434	FBgn0067420_Fw3;FBgn0069587_Doc4_element
chr3RHet	1142001	1143000	81	0.354	31.1177	10.0594	10.6755	FBgn0063919_Max_element
chr3RHet	1183001	1184000		0.719	10.208	3.39161	1.99111	FBgn0067382_gypsy9
chr3RHet	1205001	1206000	70	0.233	16.9478	5.79081	2.17201	FBgn0005673_1360
chr3RHet	1487001	1488000		0.108	24.292	7.3634	2.08476	FBgn0000224_BS
chr3RHet	1489001	1490000		0.195	10.647	1.2267	2.59528	FBgn0000224_BS;FBgn0063504_G5
chr3RHet	1499001	1500000		0.141	11.3966	3.31941	3.58921	FBgn0022937_Circe;FBgn0063505_G4
chr3RHet	1551001	1552000		0.536	19.2835	5.26236	4.78381	FBgn0063505_G4
chr3RHet	1553001	1554000		0.172	12.1378	3.61202	1.63329	FBgn0022937_Circe
chr3RHet	1611001	1612000	37	0.388	321.085	48.0002	72.6975	FBgn0000155_roo;FBgn0063439_diver2
chr3RHet	2199001	2200000		0.228	18.6663	5.24574	4.19468	FBgn0063370_transib3
chr3RHet	2209001	2210000		0.812	10.0958	1.61187	2.94088	FBgn0000224_BS
chr3RHet	2213001	2214000		0.596	6.29541	1.86591	1.70957
chr3RHet	2276001	2277000		0.111	35.9887	11.5862	11.7709
chr3RHet	2281001	2282000		0.307	35.6202	11.4274	9.58664	FBgn0005673_1360;FBgn0063433_gypsy4
chr3RHet	2291001	2292000	93	0.896	22.7544	7.19638	7.2512	FBgn0001249_I_element
chr3RHet	2306001	2307000	93	0.752	16.8924	5.27106	4.24898	FBgn0042231_X_element;FBgn0067624_BS3
chr3RHet	2331001	2332000	30	0.518	61.7259	18.4367	14.768	FBgn0000224_BS
chr3RHet	2332001	2333000	30	0.448	137.64	46.3073	37.405	FBgn0000224_BS
chr3RHet	2334001	2335000	30	0.332	166.592	30.219	38.7835	FBgn0005673_1360
chr3RHet	2339001	2340000	30	0.313	36.5687	7.79743	12.2248	FBgn0015786_Porto1
chr3RHet	2349001	2350000	30	0.77	27.0095	5.51626	8.68671	FBgn0005673_1360;FBgn0063467_Rt1c
chr3RHet	2350001	2351000	30	0.85	23.9561	5.61224	5.60294	FBgn0063467_Rt1c
chr3RHet	2351001	2352000	30	0.642	33.493	10.3192	10.9879	FBgn0003519_Stalker;FBgn0063455_Stalker2;FBgn0063467_Rt1c;FBgn0063897_Stalker4
chr3RHet	2352001	2353000	30	0.737	29.2879	7.79059	8.77016	FBgn0003519_Stalker;FBgn0063455_Stalker2;FBgn0063897_Stalker4
chr3RHet	2354001	2355000	30	0.383	46.8021	14.1587	14.3439	FBgn0004905_S_element;FBgn0063594_Cr1a
chr3RHet	2356001	2357000	30	0.504	59.5881	18.1331	10.9136	FBgn0063505_G4
chr3RHet	2357001	2358000	30	0.255	63.5153	10.9313	17.3561	FBgn0063505_G4
chr3RHet	2361001	2362000	30	0.816	19.2649	5.31065	5.29281
chr3RHet	2362001	2363000	30	0.722	13.2658	2.92713	3.67788	FBgn0063439_diver2
chr3RHet	2364001	2365000	30	0.559	9.54974	3.29173	2.32528
chr3RHet	2368001	2369000	30	0.306	14.4531	4.40934	3.32975	FBgn0000652_F_element;FBgn0005673_1360
chr3RHet	2370001	2371000	30	0.283	121.046	24.5953	21.8066	FBgn0000652_F_element
chr3RHet	2372001	2373000		0.817	5.09653	0.68059	0.704212	FBgn0000005_297;FBgn0026416_INE_1;FBgn0063466_S2
chr3RHet	2375001	2376000		0.948	6.92805	0.735093	2.26013
chr3RHet	2376001	2377000		0.969	6.7732	0.65185	1.50925
chr3RHet	2377001	2378000		0.981	6.66462	1.976	1.27503
chr3RHet	2432001	2433000		0.118	75.7973	26.6594	15.3615	FBgn0001249_I_element;FBgn0063433_gypsy4
chr3RHet	2434001	2435000		0.714	12.8444	3.00351	2.86352	FBgn0001249_I_element
chr3RHet	2443001	2444000		0.99	17.142	2.78323	0.966048
chr3RHet	2444001	2445000		0.915	15.8568	1.90571	3.65506	FBgn0026416_INE_1
chr3RHet	2448001	2449000		0.844	8.56545	1.30294	1.20723	FBgn0000349_copia
chr3RHet	2454001	2455000		0.995	8.45751	1.51004	0.226285	FBgn0000349_copia
chr3RHet	2455001	2456000		0.944	27.6738	2.65447	2.81295	FBgn0063594_Cr1a
chr3RHet	2456001	2457000		0.874	37.3453	7.84904	4.79852	FBgn0063594_Cr1a
chr3RHet	2457001	2458000		0.937	27.7493	2.16156	1.69424	FBgn0063594_Cr1a
chr3RHet	2473001	2474000		0.878	25.0875	1.88579	1.08928	FBgn0026416_INE_1
chr3RHet	2475001	2476000		0.885	18.51	2.20314	0.31743	FBgn0026416_INE_1
chr3RHet	2476001	2477000		0.985	7.66502	0.398413	0.862458
chr3RHet	2483001	2484000		0.664	44.395	6.2004	5.43948	FBgn0063594_Cr1a
chr3RHet	2484001	2485000		0.672	53.5146	15.5723	8.39137	FBgn0063594_Cr1a;FBgn0063900_Q_element
chr3RHet	2485001	2486000		0.381	24.1192	3.86186	4.34845	FBgn0001249_I_element
chr3RHet	2488001	2489000		0.671	41.6399	10.6834	11.2746	FBgn0043055_Ivk
chr3RHet	2491001	2492000		0.601	61.2914	16.3471	11.4302	FBgn0043055_Ivk
chr3RHet	2492001	2493000		0.435	47.1644	4.90605	7.07344
chr3RHet	2493001	2494000		0.59	24.9792	4.24371	5.45302	FBgn0044355_Quasimodo
chr3RHet	2494001	2495000		1	4.9241	0.163605	0.225154
chr3RHet	2497001	2498000		0.422	14.5825	4.44118	2.96399	FBgn0026065_Idefix
chr3RHet	2498001	2499000		0.23	28.3456	5.91145	1.95786	FBgn0026065_Idefix
chr3RHet	2501001	2502000		0.165	36.5151	4.75681	4.8106	FBgn0026065_Idefix
chr3RHet	2503001	2504000		0.993	6.08828	0.691334	0.282905
chr3RHet	2504001	2505000		0.935	14.1805	2.80743	0.841716	FBgn0026416_INE_1
chr3RHet	2512001	2513000		0.858	3.52171	0.572046	0.524834	FBgn0026416_INE_1
chr4	394001	395000		0.756	6.4981	1.18205	2.08202	FBgn0005673_1360
chr4	399001	400000		0.872	8.33259	0.974885	0.652059	FBgn0026416_INE_1
chr4	400001	401000		0.919	8.3221	1.81294	2.35347	FBgn0026416_INE_1
chr4	403001	404000		0.997	5.90339	1.34291	1.14738
chr4	410001	411000		0.974	9.0398	0.971713	1.46982
chr4	412001	413000		0.977	5.09883	0.646512	1.56779
chr4	413001	414000		1	2.06006	0.468037	0.280925
chr4	423001	424000		0.894	6.69823	1.15711	1.88772	FBgn0026416_INE_1
chr4	440001	441000		0.866	3.76691	1.08092	1.23317	FBgn0004905_S_element
chr4	443001	444000		0.946	3.18446	0.494754	0.238006	FBgn0026416_INE_1
chr4	454001	455000		0.236	18.1497	4.06294	5.53633	FBgn0004905_S_element;FBgn0005673_1360
chr4	540001	541000		1	8.01953	1.91771	1.24406
chr4	547001	548000		0.983	10.7897	3.09068	2.26384
chr4	719001	720000		0.965	49.0237	3.08073	4.92125
chr4	720001	721000		1	3.47261	0.631642	0.225154
chr4	721001	722000		1	4.66532	0.402811	0.787004
chr4	723001	724000		1	9.84364	1.24254	1.81265
chr4	724001	725000		1	4.20304	0.163605	0.731233
chr4	727001	728000		0.969	16.4286	0.955315	1.74857
chr4	729001	730000		1	13.2612	0.631642	0.56185
chr4	730001	731000		0.981	51.7733	2.24196	0.815999
chr4	731001	732000		1	12.3166	0.239206	0.568596
chr4	732001	733000		0.988	53.2357	5.8114	5.1543	FBgn0001283_jockey
chr4	733001	734000		1	8.19538	0.969227	0.225154
chr4	735001	736000		1	8.32855	0.730021	0.512825
chr4	736001	737000		1	13.2816	1.35129	0.56185
chr4	737001	738000		0.879	41.8806	2.62584	3.98743	FBgn0026416_INE_1
chr4	738001	739000		1	32.378	0.860474	2.88733
chr4	740001	741000		1	3.74053	0.163605	0.675462
chr4	743001	744000		0.901	5.99877	0.447071	0.249893
chr4	769001	770000		0.997	19.9832	3.5697	2.09988
chr4	770001	771000		0.944	35.2978	2.60951	2.284	FBgn0005673_1360
chr4	776001	777000		1	26.1759	5.94772	4.42373
chr4	777001	778000		0.998	42.3119	8.05348	3.79554
chr4	778001	779000		0.98	7.42829	1.85646	1.32636
chr4	781001	782000		1	6.34579	0.948479	1.0189
chr4	790001	791000		0.982	19.9265	2.97251	3.44874
chr4	791001	792000		1	14.7355	4.45465	2.88733
chr4	810001	811000		0.106	3784.64	364.695	267.989	FBgn0005673_1360
chr4	815001	816000		0.101	164.668	53.0252	53.6408
chr4	818001	819000		0.389	30.6069	2.94128	0.739513	FBgn0026416_INE_1
chr4	820001	821000		0.995	14.3841	0.788817	0.515402
chr4	821001	822000		1	14.0351	0.468037	0.575341
chr4	822001	823000		1	62.99	2.63627	2.7623
chr4	823001	824000		1	96.0478	1.52527	2.67566
chr4	824001	825000		0.388	210.614	14.1204	7.7812	FBgn0069340_Tc1_2
chr4	826001	827000	29	0.994	47.6165	1.09588	2.38884
chr4	827001	828000	29	1	45.5743	0.556042	1.36235
chr4	828001	829000	29	1	26.1883	0.392437	0.506079
chr4	829001	830000	29	0.962	59.3131	2.46709	3.89848	FBgn0026416_INE_1
chr4	830001	831000	29	0.991	97.5373	2.36349	2.80099
chr4	831001	832000	29	0.976	42.4683	1.69644	0.749214
chr4	833001	834000	29	1	29.0064	0.707243	1.13719
chr4	834001	835000	29	1	15.1591	0.468037	0.568596
chr4	835001	836000	29	0.963	121.509	3.32475	5.0104	FBgn0026416_INE_1
chr4	836001	837000	29	0.977	121.123	2.43129	1.91241
chr4	837001	838000	29	0.909	148.235	2.95949	4.97901	FBgn0026416_INE_1
chr4	838001	839000	29	1	15.6673	0.621268	0.225154
chr4	839001	840000	29	1	7.57071	0.163605	0.225154
chr4	840001	841000	29	0.954	17.4405	1.24282	2.15021
chr4	842001	843000	29	0.982	27.937	0.632656	0.522225
chr4	843001	844000	29	0.9	112.238	6.36359	5.08098	FBgn0026416_INE_1
chr4	844001	845000	29	0.979	49.9803	0.23374	1.5508	FBgn0026416_INE_1
chr4	845001	846000	29	0.992	30.3481	1.09809	1.54408
chr4	846001	847000	29	1	29.5497	1.24254	0.280925
chr4	847001	848000	29	1	31.2342	1.64535	0.287671
chr4	848001	849000	29	1	17.2237	0.239206	0.450308
chr4	849001	850000	29	0.985	34.9238	2.1561	1.16136	FBgn0026416_INE_1
chr4	850001	851000	29	0.986	56.1942	1.88821	1.49691
chr4	851001	852000	29	1	14.2295	0.32721	0.225154
chr4	852001	853000	29	1	9.11104	0.32721	0.280925
chr4	853001	854000	29	1	16.3196	1.0137	0.56185
chr4	854001	855000	29	1	13.2795	0.468037	0.280925
chr4	856001	857000	29	0.996	36.8973	3.01705	1.75717
chr4	857001	858000	29	0.99	14.4012	1.25509	1.0292
chr4	858001	859000	29	1	10.4568	0.457663	0.512825
chr4	859001	860000	29	1	14.5734	0.556042	1.07467
chr4	860001	861000	29	0.54	82.4844	4.65962	2.52286	FBgn0005773_Bari1
chr4	862001	863000	29	0.481	276.537	8.74235	2.8183	FBgn0001181_HB;FBgn0005773_Bari1
chr4	863001	864000	29	0.888	84.4537	2.81958	2.09649	FBgn0001181_HB;FBgn0026416_INE_1
chr4	864001	865000	29	0.951	31.4107	0.675096	0.236755
chr4	865001	866000		1	7.44908	0.239206	0.280925
chr4	875001	876000		1	2.33951	0.392437	0.512825
chr4	877001	878000		0.946	6.21936	1.1975	0.534967
chr4	989001	990000		0.489	36.8518	1.2917	1.75106	FBgn0069340_Tc1_2
chr4	993001	994000		0.995	18.9299	2.05641	2.33038
chr4	994001	995000		0.978	38.7987	3.25255	5.04071	FBgn0026416_INE_1
chr4	995001	996000		1	8.85683	0.402811	0.287671
chr4	998001	999000		0.999	30.0525	0.861335	0.801296
chr4	999001	1000000		1	49.6533	0.631642	1.23731
chr4	1000001	1001000		0.991	31.9453	0.561092	1.3611	FBgn0026416_INE_1
chr4	1001001	1002000		0.893	43.3455	2.22053	1.57525	FBgn0026416_INE_1
chr4	1002001	1003000		0.97	119.889	5.05354	4.32574
chr4	1003001	1004000		0.984	19.6487	0.731349	1.04233
chr4	1004001	1005000		0.969	77.9521	2.24831	1.16661
chr4	1005001	1006000		0.973	47.9321	1.94751	1.57423
chr4	1007001	1008000		1	12.7573	0.686494	0.956387
chr4	1008001	1009000		0.942	25.526	0.242921	1.44623	FBgn0026416_INE_1
chr4	1009001	1010000		1	16.3932	0.239206	0.737978
chr4	1010001	1011000		1	57.7904	0.730021	1.52498
chr4	1011001	1012000		0.774	156.348	6.54201	5.53912	FBgn0026416_INE_1
chr4	1012001	1013000		0.95	25.9141	0.585307	0.532715
chr4	1013001	1014000		0.86	41.0014	0.836799	0.261807
chr4	1014001	1015000		0.914	65.7592	2.01321	4.16424
chr4	1015001	1016000		0.812	66.113	2.73662	4.04171	FBgn0026416_INE_1
chr4	1016001	1017000		0.956	272.262	14.4587	8.39427	FBgn0026416_INE_1
chr4	1017001	1018000		1	20.5041	1.58012	0.280925
chr4	1018001	1019000		1	20.7076	0.870848	0.225154
chr4	1019001	1020000		0.968	109.596	6.99704	6.79251
chr4	1020001	1021000		0.596	499.716	48.7633	28.5522	FBgn0003908_R1A1_element
chr4	1021001	1022000	78	0.841	329.136	38.9717	33.7809	FBgn0003908_R1A1_element;FBgn0026416_INE_1
chr4	1022001	1023000	78	0.982	33.1987	0.666416	0.572149	FBgn0026416_INE_1
chr4	1023001	1024000	78	0.972	14.7413	0.751051	1.11951
chr4	1024001	1025000	78	0.996	123.2	4.93204	3.68232
chr4	1025001	1026000		0.859	254.192	5.59204	8.45647	FBgn0026416_INE_1
chr4	1026001	1027000		0.98	113.31	3.05779	4.28638
chr4	1027001	1028000		1	19.0892	0.457663	0.506079
chr4	1115001	1116000		0.886	12.5109	1.3405	0.762372	FBgn0026416_INE_1
chr4	1123001	1124000		0.964	5.58778	0.407092	0.298413	FBgn0026416_INE_1
chr4	1270001	1271000	3	0.4	55.0053	8.25267	6.34285	FBgn0044355_Quasimodo
chr4	1271001	1272000	3	0.693	35.4922	6.03505	5.24106	FBgn0005673_1360
chr4	1272001	1273000	3	0.653	53.1621	7.82545	9.41647	FBgn0005673_1360
chr4	1273001	1274000	3	0.901	26.0461	3.24199	3.03156
chr4	1276001	1277000	3	0.725	72.0728	13.1898	11.6556	FBgn0010103_aurora_element;FBgn0063594_Cr1a
chr4	1277001	1278000	3	0.678	145.708	23.787	22.6213	FBgn0004141_HeT_A;FBgn0004904_TART_C_TART_B_TART_A;FBgn0063594_Cr1a;FBgn0069343_TAHRE
chrU	15001	16000		0.677	7.25318	2.464	0.332576	FBgn0063371_transib2
chrU	19001	20000		0.267	2.49443	0.857047	0.843273	FBgn0063782_accord2
chrU	22001	23000		0.389	18.6138	5.26519	4.67712	FBgn0063594_Cr1a
chrU	28001	29000		0.609	21.8622	6.74333	3.25118	FBgn0063594_Cr1a
chrU	29001	30000		0.955	14.7845	3.85668	3.18662	FBgn0063506_G3;FBgn0063594_Cr1a
chrU	30001	31000		0.979	3.58467	0.578566	0.573902	FBgn0026416_INE_1
chrU	31001	32000		0.408	38.8056	9.60859	6.09832	FBgn0026416_INE_1;FBgn0063594_Cr1a;FBgn0067387_gypsy10
chrU	34001	35000		0.551	31.2425	9.52794	10.2534	FBgn0063439_diver2;FBgn0067387_gypsy10
chrU	38001	39000		0.435	8.7785	2.528	3.00362	FBgn0015786_Porto1;FBgn0063432_gypsy5;FBgn0067387_gypsy10
chrU	40001	41000		0.667	7.39292	2.05703	1.62132	FBgn0063432_gypsy5
chrU	41001	42000		0.932	35.0904	7.57271	7.57617
chrU	42001	43000		0.987	30.1287	7.93543	5.06701
chrU	43001	44000		0.842	105.582	22.2703	15.0671	FBgn0042682_Rt1b
chrU	44001	45000		0.751	46.2881	10.6003	6.33532	FBgn0042682_Rt1b
chrU	45001	46000		0.738	199.324	48.0319	40.5905	FBgn0042682_Rt1b
chrU	51001	52000		0.64	8.36965	0.629392	1.33792
chrU	52001	53000		0.757	14.2191	3.66999	3.08088
chrU	53001	54000		0.731	8.60567	1.74235	0.78706
chrU	54001	55000		0.294	8.08262	1.59196	1.7443
chrU	64001	65000		0.231	25.5093	8.96509	4.41084
chrU	65001	66000		0.654	12.7315	2.16593	1.21368
chrU	76001	77000	76	0.84	15.643	5.30315	4.26304	FBgn0002745_micropia
chrU	77001	78000	76	0.82	44.2827	12.9511	6.73478	FBgn0002745_micropia
chrU	78001	79000	76	0.911	23.8268	7.90305	7.11501	FBgn0002745_micropia
chrU	80001	81000	76	0.97	11.1181	1.63969	0.753849	FBgn0026416_INE_1
chrU	81001	82000	76	0.419	14.5332	2.49362	1.20783	FBgn0062343_Dm88
chrU	99001	100000	76	0.238	46.5651	11.4861	8.59056	FBgn0000652_F_element;FBgn0063534_Doc2_element
chrU	104001	105000	76	0.668	12.6318	2.80566	3.47116	FBgn0005673_1360;FBgn0063440_baggins;FBgn0063505_G4
chrU	105001	106000	76	0.997	6.08459	0.469445	0.852077	FBgn0000004_17
chrU	129001	130000		0.892	5.45347	1.75753	1.20479	FBgn0005673_1360;FBgn0067624_BS3
chrU	133001	134000		0.884	8.74758	3.04318	1.73272	FBgn0026416_INE_1
chrU	146001	147000		0.109	10.9004	3.60034	2.06563	FBgn0001100_G_element;FBgn0026065_Idefix
chrU	205001	206000		0.812	11.5137	2.85778	2.79521	FBgn0067624_BS3
chrU	213001	214000		0.831	5.33596	1.87406	1.30135	FBgn0063434_gypsy3;FBgn0063435_gypsy2
chrU	230001	231000		0.583	4.00505	0.410301	0.963723	FBgn0010302_Burdock;FBgn0067384_gypsy7
chrU	238001	239000		0.766	5.52591	1.79117	1.42058	FBgn0026065_Idefix
chrU	283001	284000		0.894	11.7378	2.49949	1.52388	FBgn0063919_Max_element
chrU	292001	293000		0.147	39.7574	8.59377	7.31071	FBgn0063431_gypsy6;FBgn0063435_gypsy2
chrU	293001	294000		0.203	13.8824	3.59616	4.74449	FBgn0063435_gypsy2;FBgn0067385_gypsy12
chrU	294001	295000		0.312	10.0237	2.54887	1.64367	FBgn0067385_gypsy12
chrU	298001	299000		0.239	26.3493	4.28485	7.32275	FBgn0000652_F_element;FBgn0002697_mdg1;FBgn0063534_Doc2_element
chrU	319001	320000		0.286	16.3846	2.55252	2.94677	FBgn0063440_baggins
chrU	386001	387000	74	0.736	3.51167	1.18322	1.00269
chrU	481001	482000		0.699	5.33819	0.903637	1.45766
chrU	484001	485000		0.367	13.5678	4.68923	2.14443	FBgn0063534_Doc2_element
chrU	487001	488000		0.576	10.5439	2.89253	1.78064	FBgn0063594_Cr1a;FBgn0063900_Q_element
chrU	496001	497000		0.48	8.34141	1.31592	2.72203	FBgn0001207_HMS_Beagle;FBgn0004082_Tirant;FBgn0042231_X_element;FBgnnnnnnnn_HMS_Beagle2
chrU	519001	520000		0.75	2.80507	0.856022	0.300205	FBgn0003519_Stalker;FBgn0063450_Tom1;FBgn0063897_Stalker4
chrU	548001	549000		0.459	2.00486	0.498543	0.626733	FBgn0005673_1360
chrU	629001	630000		0.378	21.0752	3.16947	5.9812
chrU	1061001	1062000		0.401	39.6985	14.0162	8.3401	FBgn0003490_springer;FBgn0063431_gypsy6
chrU	1163001	1164000		0.142	8.38414	2.8367	1.58559
chrU	1214001	1215000	85	0.284	80.3173	23.8961	19.493	FBgn0067385_gypsy12
chrU	1257001	1258000		0.71	4.35942	0.336909	0.634237	FBgn0010302_Burdock;FBgn0026410_Tc1
chrU	1279001	1280000		0.71	18.1885	4.32424	3.44192	FBgn0015945_GATE
chrU	1316001	1317000		0.917	3.88208	0.606371	0.926413	FBgn0026416_INE_1
chrU	1330001	1331000		0.975	10.6764	3.50789	1.63512	FBgn0001283_jockey
chrU	1335001	1336000		0.333	26.331	6.18178	7.99452	FBgn0005673_1360;FBgn0063439_diver2
chrU	1339001	1340000		0.73	12.8574	1.96886	2.71228	FBgn0063594_Cr1a
chrU	1350001	1351000		0.964	5.37644	1.06232	0.888243	FBgn0063425_jockey2
chrU	1452001	1453000		0.123	21.0129	5.6656	3.66104	FBgn0063533_Doc3_element
chrU	1464001	1465000		0.501	9.95234	1.73822	0.449409	FBgn0067385_gypsy12
chrU	1465001	1466000		0.43	4.39752	1.11258	0.523614	FBgn0067385_gypsy12
chrU	1566001	1567000		0.778	8.47156	1.72093	0.650487	FBgn0015786_Porto1
chrU	1570001	1571000		0.711	7.86571	0.336436	0.8092
chrU	1576001	1577000		0.114	65.6233	16.7132	4.49846	FBgn0015945_GATE
chrU	1578001	1579000		0.104	94.098	31.4131	27.8276	FBgn0015945_GATE
chrU	1579001	1580000		0.135	74.2541	14.1133	5.46651	FBgn0015945_GATE
chrU	1581001	1582000		0.11	193.748	67.212	44.8353	FBgn0000006_412;FBgn0002697_mdg1;FBgn0003519_Stalker;FBgn0015945_GATE;FBgn0045970_Tabor;FBgn0063455_Stalker2;FBgn0063897_Stalker4
chrU	1585001	1586000		0.422	24.4546	8.07534	4.44353	FBgn0003519_Stalker;FBgn0063454_Stalker3;FBgn0063455_Stalker2;FBgn0063897_Stalker4
chrU	1586001	1587000		0.661	8.9042	2.14299	1.64624
chrU	1587001	1588000		0.686	5.36226	1.62111	0.328213
chrU	1589001	1590000		0.983	13.1604	1.37259	3.20932	FBgn0000652_F_element
chrU	1590001	1591000		0.997	17.4438	3.92278	3.90445	FBgn0000652_F_element
chrU	1591001	1592000		0.927	4.52651	0.246852	0.84898	FBgn0015786_Porto1
chrU	1594001	1595000		0.402	56.0637	17.039	10.8991	FBgn0000005_297;FBgn0015786_Porto1;FBgn0063371_transib2
chrU	1595001	1596000		0.694	246.261	57.0692	45.8824	FBgn0000005_297
chrU	1596001	1597000		0.722	67.935	15.0087	11.2377	FBgn0000005_297
chrU	1597001	1598000		0.6	49.4776	11.9096	11.5937	FBgn0000005_297
chrU	1598001	1599000		0.607	62.9521	17.9972	8.75276	FBgn0000004_17;FBgn0000005_297;FBgn0015786_Porto1
chrU	1600001	1601000		0.108	46.0832	15.8386	14.5742	FBgn0061485_rover;FBgn0063435_gypsy2
chrU	1615001	1616000		0.238	23.5747	4.39003	2.12638
chrU	1650001	1651000		0.211	12.3142	2.16902	2.39848	FBgn0000652_F_element;FBgn0063534_Doc2_element
chrU	1651001	1652000		0.457	10.4	1.02415	3.33694
chrU	1903001	1904000		0.376	55.2755	19.0653	13.2471	FBgn0022937_Circe;FBgn0026065_Idefix
chrU	1921001	1922000		0.849	5.25256	1.01351	1.46532
chrU	1932001	1933000		0.882	10.1096	3.35996	2.4522	FBgn0063594_Cr1a;FBgn0069587_Doc4_element
chrU	2067001	2068000		0.12	11.8093	4.09013	2.34104
chrU	2072001	2073000		0.651	10.5886	3.52955	3.55144
chrU	2308001	2309000		0.311	122.809	34.6701	32.4619	FBgn0001249_I_element;FBgn0063504_G5
chrU	2312001	2313000		0.895	22.8902	4.43113	3.7292	FBgn0026416_INE_1
chrU	2323001	2324000		0.429	8.8318	1.6244	1.70451
chrU	2326001	2327000		0.408	1.73372	0.560861	0.551848
chrU	2359001	2360000		0.157	23.8985	7.08334	6.48983	FBgn0063594_Cr1a
chrU	2423001	2424000		0.265	26.6329	7.8072	4.6691	FBgn0015786_Porto1
chrU	2427001	2428000		0.925	13.4856	4.49896	2.87803
chrU	2428001	2429000		0.823	4.27524	0.489442	0.623116
chrU	2429001	2430000		0.833	15.7884	2.54953	1.98081	FBgn0003519_Stalker;FBgn0063897_Stalker4
chrU	2431001	2432000		0.763	30.8304	9.32192	5.19538	FBgn0000006_412;FBgn0003519_Stalker;FBgn0045970_Tabor;FBgn0063455_Stalker2;FBgn0063897_Stalker4
chrU	2432001	2433000		0.367	24.9633	4.92903	7.06516	FBgn0000006_412;FBgn0003519_Stalker;FBgn0045970_Tabor;FBgn0063455_Stalker2;FBgn0063897_Stalker4
chrU	2433001	2434000		0.995	10.9602	1.95958	1.31992	FBgn0003908_R1A1_element
chrU	2434001	2435000		0.766	18.0598	1.23822	4.13	FBgn0063440_baggins
chrU	2435001	2436000		0.654	55.7566	14.5317	7.28527	FBgn0063440_baggins
chrU	2438001	2439000		0.676	40.2272	13.069	10.5477	FBgn0063394_rooA;FBgn0063440_baggins
chrU	2439001	2440000		0.258	16.2909	2.44823	3.92309	FBgn0063394_rooA
chrU	2646001	2647000		0.976	26.5403	8.85238	8.91433	FBgn0063919_Max_element
chrU	2650001	2651000		0.968	9.67957	3.4081	1.65392	FBgn0063594_Cr1a;FBgn0063900_Q_element
chrU	3300001	3301000		0.381	16.1209	4.82959	3.41162	FBgn0001207_HMS_Beagle;FBgnnnnnnnn_HMS_Beagle2
chrU	3406001	3407000		0.545	6.41807	1.31673	1.05567	FBgn0004905_S_element;FBgn0005673_1360
chrU	3413001	3414000	132	0.147	36.5963	6.89595	6.93132
chrU	3416001	3417000	132	0.144	29.0593	9.36986	5.51215
chrU	3418001	3419000	132	0.108	23.74	3.63367	4.74838
chrU	3419001	3420000	132	0.158	48.1487	10.1321	7.91647
chrU	3422001	3423000	132	0.212	44.4036	7.84937	10.2021
chrU	3426001	3427000	132	0.167	18.1209	5.67951	4.37864
chrU	3570001	3571000		0.748	19.2451	4.56974	3.16545	FBgn0063427_invader4
chrU	3571001	3572000		0.791	10.6822	2.49119	3.42165	FBgn0063427_invader4
chrU	4797001	4798000	129	0.101	16.1147	3.88551	5.07747
chrX	19001	20000	22	0.853	189.149	35.2558	46.4551	FBgn0004141_HeT_A;FBgn0069343_TAHRE
chrX	20001	21000	22	0.94	172.832	37.494	45.5239
chrX	21001	22000	22	1	80.7106	19.3697	24.8757
chrX	22001	23000	22	1	47.84	11.6088	11.1683
chrX	23001	24000	22	0.828	18.5218	3.65917	3.13154
chrX	26001	27000	22	0.957	17.0097	2.90301	4.93719	FBgn0026416_INE_1
chrX	27001	28000		1	4.94261	1.14416	0.568596
chrX	911001	912000		1	53.1855	10.4863	15.4939
chrX	912001	913000		0.935	64.0816	8.11774	14.2362	FBgn0005673_1360
chrX	914001	915000		0.922	15.8636	2.94247	4.7929
chrX	916001	917000		0.988	53.3482	13.4822	12.9984	FBgn0000638_FB
chrX	917001	918000		1	25.6387	4.56435	5.33109
chrX	918001	919000		0.992	53.4253	8.99461	11.1229	FBgn0063467_Rt1c
chrX	919001	920000		0.93	173.893	29.342	28.4283	FBgn0063467_Rt1c
chrX	920001	921000		0.934	107.348	14.6586	27.81	FBgn0063440_baggins
chrX	1160001	1161000		1	3.03317	0.730021	0.56185
chrX	1162001	1163000		1	1.17444	0.228831	0.225154
chrX	1165001	1166000		1	0.686686	0.163605	0.225154
chrX	2081001	2082000		1	1.64826	0.457663	0.506079
chrX	2082001	2083000		1	2.12448	0.392437	0.225154
chrX	2085001	2086000		0.992	6.65323	0.647194	1.53728
chrX	2086001	2087000		1	5.15765	0.556042	1.0189
chrX	2087001	2088000		1	2.75371	0.696869	0.79375
chrX	2088001	2089000		1	2.14058	0.642017	0.225154
chrX	2089001	2090000		1	2.33735	0.163605	0.225154
chrX	2104001	2105000		0.455	9.81097	0.502926	1.72968
chrX	2105001	2106000		0.337	19.9638	0.485475	0.668113
chrX	4276001	4277000		0.906	12.1512	0.361159	0.248514
chrX	4524001	4525000		0.709	18.5076	1.58316	1.11002
chrX	5210001	5211000		1	1.64826	0.402811	0.506079
chrX	6456001	6457000		0.896	19.3179	3.44041	6.75846	FBgn0004082_Tirant
chrX	6846001	6847000		0.55	40.8018	3.60533	5.83733	FBgn0069433_G5A
chrX	7826001	7827000		1	10.0863	3.36534	3.10574
chrX	7827001	7828000		1	19.7968	5.662	4.37471
chrX	9030001	9031000		0.995	3.02763	0.459963	0.282337
chrX	9031001	9032000		0.76	14.6748	1.06003	1.34066
chrX	9033001	9034000		1	5.83977	1.32851	0.512825
chrX	9492001	9493000		0.99	2.40491	0.627544	0.794954
chrX	9605001	9606000		0.618	7.54907	1.4979	1.28438
chrX	9606001	9607000		0.988	3.01186	0.165592	0.284337
chrX	11000001	11001000		0.976	7.17708	0.402087	0.870411
chrX	11651001	11652000		0.688	2.05977	0.665208	0.408321
chrX	11675001	11676000		0.448	14.1545	2.67424	2.38377
chrX	11882001	11883000		1	7.54091	1.73132	1.29983
chrX	13894001	13895000		0.124	27.9119	5.53624	1.81576
chrX	13895001	13896000		0.167	245.6	9.85238	7.74301	FBgn0043969_diver
chrX	15468001	15469000		0.913	4.10196	0.179195	0.808301
chrX	15731001	15732000		0.793	5.01144	0.507958	1.71796	FBgn0026416_INE_1
chrX	18433001	18434000		1	0.702791	0.228831	0.225154
chrX	18434001	18435000		1	1.88637	0.642017	0.56185
chrX	18449001	18450000		0.458	13.7804	1.07165	1.84012	FBgn0063371_transib2
chrX	18451001	18452000		0.996	2.82704	0.657049	0.288826
chrX	18452001	18453000		0.994	1.64442	0.164593	0.282621
chrX	18453001	18454000		0.992	2.15082	0.164925	0.51016
chrX	20253001	20254000		0.932	9.80778	0.607743	0.550241	FBgn0005384_3S18
chrX	21042001	21043000		0.987	7.32446	1.86431	0.811039	FBgn0063425_jockey2
chrX	21048001	21049000		0.772	15.1585	5.0097	3.5929	FBgn0042682_Rt1b
chrX	21180001	21181000		0.984	7.06279	0.332531	0.521163
chrX	21183001	21184000		1	12.2513	0.696869	0.675462
chrX	21435001	21436000		1	6.62284	1.36166	1.88866
chrX	21436001	21437000		0.977	13.419	2.65281	2.82732	FBgn0026416_INE_1
chrX	21446001	21447000		0.996	11.9423	1.02819	3.80316
chrX	21947001	21948000		0.972	6.75229	1.77052	1.40159
chrX	21948001	21949000		0.947	2.99032	0.483277	0.296647
chrX	21958001	21959000		0.807	12.2976	1.75529	4.20753	FBgn0004905_S_element;FBgn0063371_transib2
chrX	21959001	21960000		0.767	9.06696	3.16848	1.10759	FBgn0004905_S_element;FBgn0063371_transib2
chrX	21960001	21961000		0.91	4.63379	1.4599	0.617418
chrX	21963001	21964000		0.284	59.0543	12.5753	13.9105	FBgn0004905_S_element
chrX	21966001	21967000		0.846	12.5668	2.04648	2.21651	FBgn0001283_jockey
chrX	21978001	21979000		0.87	20.4914	4.54421	4.73321	FBgn0000005_297;FBgn0026416_INE_1
chrX	22218001	22219000		0.422	11.7448	2.65504	3.62969	FBgn0000652_F_element;FBgn0067421_Fw2
chrX	22271001	22272000		1	9.99666	2.47267	1.23731
chrX	22277001	22278000		0.866	40.8651	5.40693	6.9848	FBgn0026416_INE_1
chrX	22288001	22289000		0.475	13.7445	3.852	2.97131	FBgn0005673_1360;FBgn0063594_Cr1a;FBgn0063900_Q_element
chrX	22303001	22304000		0.979	4.12266	0.478077	0.523825	FBgn0000005_297
chrX	22306001	22307000		0.943	3.44454	0.843317	0.602965	FBgn0026416_INE_1
chrX	22319001	22320000		0.942	8.24573	1.76868	2.09691	FBgn0005673_1360
chrX	22326001	22327000		0.837	22.7037	3.031	2.31504	FBgn0005673_1360;FBgn0069340_Tc1_2;
chrX	22327001	22328000		0.716	12.0084	0.987769	1.11801	FBgn0000005_297;FBgn0069340_Tc1_2
chrX	22328001	22329000		0.957	4.62388	0.170956	0.235271	FBgn0000005_297
chrX	22331001	22332000		0.333	12.525	4.21655	1.70749
chrX	22332001	22333000		0.909	23.0335	4.35147	2.23439	FBgn0063450_Tom1
chrX	22333001	22334000		0.377	9.18694	1.06846	1.19445	FBgn0067624_BS3
chrX	22334001	22335000		0.249	21.5587	6.64948	5.49836	FBgn0042231_X_element;FBgn0067624_BS3
chrX	22335001	22336000		0.743	29.2729	7.88528	9.59028	FBgn0042231_X_element
chrX	22336001	22337000		0.887	16.2081	3.97959	3.88332
chrX	22337001	22338000		0.937	13.0834	2.22125	1.93453	FBgn0063594_Cr1a
chrX	22338001	22339000		0.937	7.49813	0.918329	0.307012
chrX	22339001	22340000		0.863	4.61832	0.189577	0.586418
chrX	22340001	22341000		0.832	13.3174	2.37086	2.73612	FBgn0063594_Cr1a
chrX	22341001	22342000		0.212	46.3143	13.5197	5.57331	FBgn0063594_Cr1a;FBgn0063900_Q_element
chrX	22343001	22344000	45	0.102	71.6408	22.4251	20.5914	FBgn0063425_jockey2;FBgn0063594_Cr1a
chrX	22344001	22345000	45	0.148	75.8215	13.9791	15.0362	FBgn0063594_Cr1a
chrX	22345001	22346000	45	0.302	17.7832	5.73958	5.97983	FBgn0063594_Cr1a
chrX	22346001	22347000	45	0.549	86.6238	9.80027	11.875	FBgn0005673_1360
chrX	22347001	22348000	45	1	9.16393	1.17731	0.280925
chrX	22348001	22349000	45	0.716	33.1496	7.75877	2.92399	FBgn0000004_17;FBgn0000005_297;FBgn0069340_Tc1_2
chrX	22350001	22351000	45	0.507	90.687	17.2313	13.8835	FBgn0000005_297
chrX	22351001	22352000	45	0.684	91.0934	19.7482	21.4426	FBgn0000005_297;FBgn0063594_Cr1a
chrX	22352001	22353000	45	0.122	61.6413	12.9518	15.7721	FBgn0063594_Cr1a
chrX	22356001	22357000	45	0.162	98.1815	17.2258	17.4787	FBgn0000005_297;FBgn0063594_Cr1a
chrX	22357001	22358000	45	0.442	72.6079	10.8187	10.2244	FBgn0000005_297
chrX	22358001	22359000	45	0.821	32.9616	2.93364	5.45298	FBgn0000005_297
chrX	22359001	22360000	45	0.903	28.9187	3.05139	2.33341
chrX	22360001	22361000	45	0.989	15.3972	1.20089	1.65473
chrX	22361001	22362000	45	1	24.57	3.54027	2.83156
chrX	22366001	22367000	45	1	2.27293	0.228831	0.512825
chrX	22367001	22368000	45	0.973	8.67937	1.20789	2.7795
chrX	22368001	22369000	45	0.935	33.852	1.92361	3.76304	FBgn0026416_INE_1
chrX	22370001	22371000	45	0.829	4.72451	0.828099	1.28821	FBgn0026416_INE_1
chrX	22371001	22372000	45	0.595	32.5388	2.93063	3.7401	FBgn0000004_17;FBgn0000005_297;FBgn0026416_INE_1;FBgn0063917_McClintock
chrX	22376001	22377000	45	0.168	25.2771	6.09571	4.02061	FBgn0005384_3S18;FBgn0063594_Cr1a
chrX	22379001	22380000	45	0.176	93.8554	18.4329	13.4148	FBgn0000005_297;FBgn0063594_Cr1a
chrX	22380001	22381000	45	0.297	54.2007	8.69165	8.27359	FBgn0000005_297
chrX	22381001	22382000	45	0.926	19.7763	4.13972	2.80741	FBgn0000004_17;FBgn0000005_297
chrX	22382001	22383000	45	0.991	7.0847	0.406469	1.42419
chrX	22383001	22384000		1	6.96806	0.784873	0.512825
chrX	22384001	22385000		1	6.37343	1.5905	1.41344
chrX	22385001	22386000		0.932	17.3064	4.12522	2.84917	FBgn0026416_INE_1
chrX	22386001	22387000		0.974	25.0867	4.13661	5.74317	FBgn0026416_INE_1
chrX	22387001	22388000		1	75.3205	12.8854	15.9857
chrX	22388001	22389000		0.936	203.351	23.8735	29.535	FBgn0010302_Burdock;FBgn0026416_INE_1
chrX	22391001	22392000		0.424	14.4916	1.61909	2.53461	FBgn0010302_Burdock;FBgn0067384_gypsy7
chrX	22392001	22393000		1	20.061	4.27864	4.97416
chrX	22393001	22394000		0.995	9.22375	2.53927	1.94742
chrX	22394001	22395000		1	12.5477	1.8638	2.49954
chrX	22395001	22396000		0.999	10.4995	3.56256	2.26991
chrX	22396001	22397000		1	18.9112	2.06891	3.175
chrX	22397001	22398000		0.999	25.1992	2.62758	3.57311
chrX	22406001	22407000		0.987	18.0354	1.75413	2.46228
chrX	22407001	22408000		0.743	48.1223	3.81023	4.62686	FBgn0063371_transib2
chrX	22408001	22409000		0.653	93.5153	13.144	11.6501	FBgn0063371_transib2
chrX	22409001	22410000		0.951	21.5581	1.33928	2.253
chrX	22411001	22412000		1	5.80058	1.72095	1.58075
chrX	22412001	22413000		1	9.09037	2.11338	3.04997
chrX	22413001	22414000		0.957	20.6238	1.7518	4.44551
chrX	22420001	22421000		0.674	8.71534	3.03881	3.02345	FBgn0026410_Tc1;FBgn0026416_INE_1
chrXHet	22001	23000		0.939	15.5593	1.34535	2.40777	FBgn0026416_INE_1
chrXHet	23001	24000		0.966	8.67085	1.15123	0.886404
chrXHet	26001	27000		0.977	4.03933	1.05881	1.03599
chrXHet	27001	28000		0.775	6.36857	1.9547	1.76657
chrXHet	44001	45000		0.957	10.351	2.58278	3.03116
chrXHet	45001	46000		0.891	2.8827	0.819328	0.252698	FBgn0026416_INE_1
chrXHet	54001	55000		0.663	9.12916	0.721586	0.867784	FBgn0026416_INE_1
chrXHet	56001	57000		0.907	3.78548	0.613056	0.813648	FBgn0063594_Cr1a
chrXHet	57001	58000		0.966	6.59776	0.508091	0.821687
chrXHet	137001	138000		0.709	10.8681	2.47119	2.66384	FBgn0000224_BS
chrXHet	159001	160000		0.625	53.008	16.0823	16.4411	FBgn0063440_baggins
chrXHet	163001	164000		0.79	29.8386	8.49359	6.03702	FBgn0063371_transib2;FBgn0063426_invader5
chrXHet	166001	167000		0.87	9.91984	1.44013	1.94755
chrXHet	170001	171000		0.495	63.3119	22.362	21.9946	FBgn0043055_Ivk
chrXHet	172001	173000	92	0.656	99.7128	31.1192	24.5532	FBgn0043055_Ivk
chrXHet	180001	181000	92	0.556	30.469	9.46263	9.01025	FBgn0003490_springer;FBgn0003909_R2_element;FBgn0063434_gypsy3

## Sheet: EI-SL(dm3)
					Normalized reads
chr	start	end	cluster	mappability_index	WT	enok1	enok2	Transposons
chr2L	493001	494000		1	1.44236	0.870848	0.849521
chr2L	4180001	4181000		1	0.242677	0.163605	0.512825
chr2L	7421001	7422000		1	5.3222	3.17062	2.43027
chr2L	8305001	8306000		1	7.92074	4.97754	4.65096
chr2L	8518001	8519000		1	14.3782	22.273	31.3391
chr2L	9931001	9932000		0.581	9.39376	4.63025	7.43362
chr2L	10265001	10266000		1	2.35802	2.45097	1.0189
chr2L	11317001	11318000		0.362	4.45161	5.53503	2.81465	FBgn0001100_G_element;FBgn0063503_G6;FBgn0063507_G2
chr2L	15072001	15073000		0.958	25.9608	27.2044	25.431
chr2L	15236001	15237000		1	1.14223	1.41652	1.6923
chr2L	19129001	19130000		0.97	2.89811	6.14138	8.40815
chr2L	20104001	20105000		0.97	191.601	89.4384	109.268	FBgn0001100_G_element
chr2L	20105001	20106000	27	0.903	1047.02	764.791	670.613	FBgn0001100_G_element;FBgn0063507_G2
chr2L	20106001	20107000	27	0.907	1576.06	1134.51	1220.8
chr2L	20107001	20108000	27	0.423	645.922	505.696	527.449	FBgn0042231_X_element;FBgn0067624_BS3
chr2L	20108001	20109000	27	0.18	84.5365	83.0219	83.6723	FBgn0042231_X_element;FBgn0067624_BS3
chr2L	20109001	20110000	27	0.4	788.223	438.949	517.219	FBgn0000224_BS;FBgn0042231_X_element
chr2L	20110001	20111000	27	0.631	858.163	698.952	632.793	FBgn0000224_BS;FBgn0063507_G2
chr2L	20111001	20112000	27	0.227	11.4261	14.4507	13.9571	FBgn0001100_G_element;FBgn0063507_G2
chr2L	20112001	20113000	27	0.741	365.81	293.713	266.858	FBgn0063503_G6;FBgn0063504_G5;FBgn0063507_G2
chr2L	20113001	20114000	27	0.612	610.87	453.583	464.108	FBgn0069340_Tc1_2
chr2L	20114001	20115000	27	0.935	275.901	211.325	223.818
chr2L	20115001	20116000	27	0.95	612.664	335.001	357.845
chr2L	20116001	20117000	27	0.98	324.279	184.634	203.522
chr2L	20117001	20118000	27	0.954	189.769	111.056	115.901	FBgn0005673_1360;FBgn0042231_X_element
chr2L	20118001	20119000		0.838	74.8865	53.2012	59.5095	FBgn0005673_1360
chr2L	20119001	20120000		0.959	47.5124	31.4659	33.0582	FBgn0063425_jockey2
chr2L	20120001	20121000		0.973	14.1893	11.4849	14.0532
chr2L	20121001	20122000		1	10.6063	4.90194	6.63767
chr2L	20976001	20977000		0.74	0.643539	2.737	1.36778	FBgn0042231_X_element
chr2L	21394001	21395000		0.818	7.12233	6.85471	5.72668	FBgn0005673_1360
chr2L	21395001	21396000		0.367	12.0069	5.21982	4.90235	FBgn0001249_I_element;FBgn0063429_invader2;FBgn0063466_S2
chr2L	21403001	21404000		0.515	3.58257	1.37329	2.11294	FBgn0000155_roo;FBgn0063504_G5
chr2L	21544001	21545000		0.356	66.6515	44.6972	54.0985	FBgn0015945_GATE
chr2L	21545001	21546000	141	0.732	69.471	42.0092	54.2994
chr2L	21546001	21547000	141	0.273	102.67	114.779	101.998	FBgn0063919_Max_element
chr2L	21547001	21548000	141	0.182	200.778	155.486	157.228	FBgn0015945_GATE;FBgn0063919_Max_element
chr2L	21548001	21549000	141	0.279	240.484	148.752	188.518	FBgn0063919_Max_element
chr2L	21549001	21550000	141	0.101	410.586	211.801	251.619	FBgn0063919_Max_element
chr2L	21550001	21551000	141	0.183	80.8609	53.0811	71.2132	FBgn0063919_Max_element
chr2L	21551001	21552000	141	0.101	98.3257	38.4974	42.7617	FBgn0004905_S_element;FBgn0063919_Max_element
chr2L	21553001	21554000	141	0.259	79.2195	35.118	50.7473	FBgn0063427_invader4;FBgn0067385_gypsy12
chr2L	21554001	21555000	141	0.118	250.71	180.26	217.652	FBgn0063427_invader4
chr2L	21555001	21556000	141	0.18	162.286	109.329	97.671	FBgn0063427_invader4;FBgn0063919_Max_element
chr2L	21556001	21557000	141	0.734	20.054	12.1958	14.8997	FBgn0063919_Max_element
chr2L	21557001	21558000	141	0.74	40.5843	23.4004	25.1284	FBgn0026416_INE_1
chr2L	21558001	21559000	141	1	13.4403	10.1963	13.2081
chr2L	21559001	21560000	141	0.996	3.98544	5.50911	6.81407
chr2L	21570001	21571000	141	0.651	23.3704	17.8831	16.0725	FBgn0000155_roo;FBgn0005673_1360
chr2L	21571001	21572000	141	0.758	9.04251	8.11985	4.65064	FBgn0005673_1360
chr2L	21572001	21573000	141	0.103	93.3253	131.917	143.085	FBgn0005673_1360
chr2L	21586001	21587000		0.591	1.19688	1.06877	1.71262
chr2L	21608001	21609000		0.775	2.40735	2.51584	2.24954	FBgn0043055_Ivk
chr2L	21609001	21610000		0.666	4.22782	4.66275	3.98713	FBgn0043055_Ivk
chr2L	21610001	21611000		0.69	3.7524	2.1955	2.95334	FBgn0043055_Ivk
chr2L	21651001	21652000		0.98	19.0963	8.28061	9.8009	FBgn0000481_Doc
chr2L	21682001	21683000		0.979	3.42125	1.84776	1.27074
chr2L	21683001	21684000		0.955	0.735907	0.672269	0.471527
chr2L	21685001	21686000		1	0.464681	0.478411	0.512825	FBgn0026416_INE_1
chr2L	21791001	21792000		0.987	0.466175	0.16576	0.22812
chr2L	22089001	22090000		0.771	6.35391	2.98021	3.83475	FBgn0063371_transib2;FBgn0069433_G5A
chr2L	22113001	22114000		0.462	9.21665	6.3182	9.24223	FBgn0005673_1360
chr2L	22114001	22115000		0.685	5.80823	7.04575	7.7012	FBgn0005673_1360
chr2L	22117001	22118000		0.863	13.0671	10.5143	9.93908	FBgn0001181_HB;FBgn0043055_Ivk
chr2L	22118001	22119000		0.727	12.9009	9.52454	9.92161	FBgn0000638_FB;FBgn0043055_Ivk
chr2L	22171001	22172000		0.536	44.6446	22.5776	26.5304	FBgn0063594_Cr1a;FBgn0063900_Q_element
chr2L	22172001	22173000		0.433	28.5433	16.0989	11.4212	FBgn0063594_Cr1a;FBgn0063900_Q_element
chr2L	22177001	22178000		0.954	15.4319	6.4625	5.72544	FBgn0026416_INE_1
chr2L	22179001	22180000		0.902	36.7905	18.5433	16.2645
chr2L	22180001	22181000		0.726	83.6671	32.2424	33.0329	FBgn0003908_R1A1_element
chr2L	22181001	22182000		0.954	9.14491	5.55841	3.74165
chr2L	22182001	22183000		0.835	29.4335	14.6443	14.8548	FBgn0026065_Idefix
chr2L	22188001	22189000		0.901	39.8086	16.8103	16.7781	FBgn0067624_BS3
chr2L	22199001	22200000		0.511	8.39589	11.1451	8.96613	FBgn0000638_FB
chr2L	22200001	22201000		0.802	18.4367	13.2533	11.1365	FBgn0000638_FB;FBgn0063594_Cr1a
chr2L	22201001	22202000		0.393	48.5347	44.3071	34.1299	FBgn0000349_copia;FBgn0063594_Cr1a
chr2L	22206001	22207000		0.467	28.6817	33.1489	37.5557	FBgn0000349_copia;FBgn0063594_Cr1a
chr2L	22207001	22208000		0.916	94.4041	47.1549	52.8008	FBgn0063594_Cr1a;FBgn0063900_Q_element
chr2L	22209001	22210000		0.948	18.5386	8.51107	8.36577	FBgn0026416_INE_1
chr2L	22210001	22211000		1	23.4898	8.41943	11.0453
chr2L	22211001	22212000		0.977	5.9984	3.4774	4.34972
chr2L	22212001	22213000		0.999	1.20545	1.83153	1.82122
chr2L	22214001	22215000		0.993	7.36105	5.84482	8.62901
chr2L	22215001	22216000		0.995	24.475	22.5068	25.4958
chr2L	22216001	22217000		0.763	52.9545	33.2816	52.7807	FBgn0063439_diver2
chr2L	22217001	22218000		0.954	4.96511	2.65927	3.42597
chr2L	22218001	22219000		0.574	22.7842	11.8593	21.993	FBgn0005673_1360;FBgn0063467_Rt1c
chr2L	22219001	22220000		0.432	39.8767	27.2603	29.8881	FBgn0005673_1360;FBgn0063427_invader4
chr2L	22220001	22221000		0.751	45.8435	27.7691	40.6408	FBgn0005673_1360;FBgn0063467_Rt1c
chr2L	22221001	22222000		0.819	12.8071	7.07639	7.88384	FBgn0063467_Rt1c
chr2L	22222001	22223000		0.806	49.835	27.7241	30.4644	FBgn0063467_Rt1c
chr2L	22223001	22224000		0.822	25.2267	17.3425	19.3748	FBgn0063467_Rt1c
chr2L	22224001	22225000		0.702	15.7148	11.6485	14.61	FBgn0063467_Rt1c;FBgn0063504_G5
chr2L	22225001	22226000		0.727	53.7774	36.9567	47.3455	FBgn0063504_G5;FBgn0063506_G3
chr2L	22226001	22227000		0.691	23.4787	20.0066	20.951	FBgn0063506_G3
chr2L	22227001	22228000		0.697	105.24	88.2164	86.1992	FBgn0063506_G3
chr2L	22228001	22229000		0.712	15.2682	11.271	16.3834
chr2L	22229001	22230000		0.402	27.5337	19.6948	15.6354	FBgn0063369_transib4
chr2L	22232001	22233000		0.104	42.1718	34.9675	43.1569
chr2L	22233001	22234000		0.25	119.031	107.79	125.317
chr2L	22236001	22237000		0.349	12.2008	10.0463	8.29247
chr2L	22237001	22238000		0.29	41.6304	30.5716	27.7991
chr2L	22238001	22239000		0.868	11.3115	6.46453	9.29101	FBgn0063369_transib4
chr2L	22254001	22255000		0.996	1.67105	1.72786	2.54733
chr2L	22255001	22256000		0.835	6.88089	6.49323	7.93315	FBgn0005673_1360
chr2L	22256001	22257000		0.878	10.5486	11.5059	13.5707	FBgn0005673_1360;FBgn0026416_INE_1
chr2L	22260001	22261000	62	0.288	1.59762	3.06685	5.53557	FBgn0001100_G_element;FBgn0063503_G6
chr2L	22263001	22264000	62	0.116	98.1377	140.075	128.51	FBgn0005673_1360;FBgn0042682_Rt1b
chr2L	22264001	22265000	62	0.44	373.397	519.991	509.072	FBgn0005673_1360;FBgn0042682_Rt1b
chr2L	22268001	22269000	62	0.178	12.1932	20.0057	13.729
chr2L	22283001	22284000	62	0.46	9.19192	5.99	7.89577	FBgn0063433_gypsy4
chr2L	22289001	22290000	62	0.146	17.7027	22.539	22.1748	FBgn0063433_gypsy4
chr2L	22290001	22291000	62	0.844	19.9194	24.341	26.0947	FBgn0063433_gypsy4
chr2L	22291001	22292000	62	0.888	15.5865	19.9083	19.9828	FBgn0067385_gypsy12
chr2L	22292001	22293000		0.896	7.5779	3.99751	4.68822	FBgn0067385_gypsy12
chr2L	22297001	22298000		0.863	1.40071	2.39734	3.28888
chr2L	22298001	22299000		0.727	8.4518	14.2617	11.9943	FBgn0063440_baggins
chr2L	22299001	22300000		0.797	14.6918	11.8437	13.3333	FBgn0063440_baggins;FBgnnnnnnnn_HMS_Beagle2
chr2L	22342001	22343000		0.86	3.85189	3.37977	2.44224	FBgn0063505_G4;FBgn0063533_Doc3_element
chr2L	22347001	22348000		0.597	28.1085	53.831	47.3746	FBgn0042231_X_element
chr2L	22348001	22349000		0.93	7.08928	10.5853	15.4996	FBgn0005673_1360;FBgn0042231_X_element
chr2L	22369001	22370000		0.748	16.6767	50.8672	63.8684	FBgn0026416_INE_1
chr2L	22370001	22371000	23	0.814	22.3216	72.7623	72.028	FBgn0001207_HMS_Beagle;FBgn0026416_INE_1;FBgn0042682_Rt1b;FBgnnnnnnnn_HMS_Beagle2
chr2L	22371001	22372000	23	0.308	107.118	210.918	245.096	FBgn0042682_Rt1b
chr2L	22372001	22373000	23	0.447	210.906	512.449	639.464	FBgn0042682_Rt1b
chr2L	22373001	22374000	23	0.458	74.2499	166.796	199.514	FBgn0042682_Rt1b
chr2L	22374001	22375000	23	0.744	89.0879	200.432	252.694	FBgn0001207_HMS_Beagle;FBgnnnnnnnn_HMS_Beagle2
chr2L	22375001	22376000	23	0.869	88.8223	177.416	223.198	FBgn0001207_HMS_Beagle;FBgnnnnnnnn_HMS_Beagle2
chr2L	22376001	22377000	23	0.537	77.0869	233.877	260.916	FBgn0001207_HMS_Beagle;FBgn0063439_diver2;FBgnnnnnnnn_HMS_Beagle2
chr2L	22377001	22378000	23	0.192	301.067	433.903	504.089	FBgn0000652_F_element;FBgn0063439_diver2
chr2L	22378001	22379000	23	0.153	48.8062	100.069	89.5032	FBgn0000652_F_element
chr2L	22379001	22380000	23	0.1	16.1845	20.2538	6.75462	FBgn0000652_F_element
chr2L	22389001	22390000	23	0.251	149.786	249.505	295.9	FBgn0063439_diver2;FBgn0063594_Cr1a
chr2L	22390001	22391000	23	0.473	149.117	363.832	444.673	FBgn0063440_baggins;FBgn0063594_Cr1a
chr2L	22391001	22392000	23	0.964	39.933	99.6371	112.626	FBgn0063440_baggins
chr2L	22392001	22393000	23	0.53	93.2723	137.439	156.103	FBgn0001207_HMS_Beagle;FBgn0063440_baggins;FBgnnnnnnnn_HMS_Beagle2
chr2L	22393001	22394000	23	0.571	195.349	320.344	447.322	FBgn0042682_Rt1b
chr2L	22394001	22395000	23	0.66	205.204	329.106	412.812	FBgn0001207_HMS_Beagle;FBgn0042682_Rt1b;FBgnnnnnnnn_HMS_Beagle2
chr2L	22395001	22396000	23	0.591	111.349	187.781	210.36	FBgn0001207_HMS_Beagle;FBgn0067383_gypsy8;FBgnnnnnnnn_HMS_Beagle2
chr2L	22398001	22399000	23	0.366	62.8038	106.222	140.959	FBgn0000006_412;FBgn0000199_blood;FBgn0002697_mdg1;FBgn0003519_Stalker;FBgn0045970_Tabor;FBgn0063455_Stalker2;FBgn0063897_Stalker4
chr2L	22399001	22400000	23	0.254	103.748	139.528	217.852	FBgn0003519_Stalker;FBgn0063455_Stalker2;FBgn0063897_Stalker4
chr2L	22400001	22401000	23	0.284	88.0937	162.664	201.378	FBgn0003519_Stalker;FBgn0063455_Stalker2;FBgn0063897_Stalker4
chr2L	22401001	22402000	23	0.2	39.9126	53.0373	78.2492	FBgn0003519_Stalker;FBgn0063897_Stalker4
chr2L	22402001	22403000	23	0.323	218.778	324.79	393.368	FBgn0003519_Stalker;FBgn0063454_Stalker3;FBgn0063455_Stalker2;FBgn0063755_Osvaldo;FBgn0063897_Stalker4;FBgn0067383_gypsy8
chr2L	22403001	22404000	23	0.512	212.558	432.484	492.482	FBgn0063755_Osvaldo;FBgn0067383_gypsy8
chr2L	22404001	22405000	23	0.757	53.7804	107.24	129.373	FBgn0067383_gypsy8
chr2L	22405001	22406000	23	0.531	47.6387	59.8863	66.9972	FBgn0005673_1360;FBgn0067383_gypsy8
chr2L	22406001	22407000	23	0.398	249.216	338.943	419.007	FBgn0005673_1360;FBgn0067383_gypsy8
chr2L	22407001	22408000	23	0.541	102.85	143.625	184.966
chr2L	22408001	22409000	23	0.3	53.4082	75.9632	87.4534	FBgn0001207_HMS_Beagle;FBgnnnnnnnn_HMS_Beagle2
chr2L	22411001	22412000	23	0.182	98.5904	118.887	198.657	FBgn0001207_HMS_Beagle;FBgnnnnnnnn_HMS_Beagle2
chr2L	22412001	22413000	23	0.322	70.8314	52.3787	61.2028	FBgn0001207_HMS_Beagle;FBgnnnnnnnn_HMS_Beagle2
chr2L	22421001	22422000	79	0.5	1.40558	1.7417	1.47596
chr2L	22425001	22426000	79	0.83	6.50091	13.9353	11.309
chr2L	22447001	22448000	79	0.241	28.6313	36.3832	31.854	FBgn0063534_Doc2_element;FBgn0067421_Fw2
chr2L	22448001	22449000	79	0.316	57.839	76.8317	74.288	FBgn0063534_Doc2_element;FBgn0067421_Fw2
chr2L	22450001	22451000	79	0.716	7.45876	11.7605	9.08933	FBgn0063534_Doc2_element
chr2L	22451001	22452000	79	0.952	5.40558	6.18899	7.71427	FBgn0063594_Cr1a
chr2L	22452001	22453000		0.95	22.8218	26.4461	30.3626	FBgn0063594_Cr1a
chr2L	22453001	22454000		0.908	10.4002	7.67833	9.85873	FBgn0063594_Cr1a
chr2L	22456001	22457000		0.15	141.777	313.84	407.235
chr2L	22465001	22466000		0.908	28.5697	65.9571	91.9422	FBgn0000005_297
chr2L	22466001	22467000		0.951	32.4269	59.9088	63.4056	FBgn0000005_297
chr2L	22468001	22469000		0.865	22.4874	51.5345	73.6179	FBgn0026416_INE_1
chr2L	22469001	22470000		0.428	35.6117	104.828	121.091
chr2L	22480001	22481000		0.123	32.8332	43.827	52.5328	FBgn0005673_1360
chr2L	22481001	22482000		0.208	4.52356	30.8404	22.3604
chr2L	22482001	22483000		0.143	115.61	140.174	141.051
chr2L	22483001	22484000		0.449	22.4334	83.8202	87.3024	FBgn0063467_Rt1c
chr2L	22484001	22485000		0.917	129.601	294.296	367.465	FBgn0063467_Rt1c
chr2L	22485001	22486000		0.661	44.6521	140.282	185.09
chr2L	22491001	22492000	31	0.499	200.974	510.2	653.961	FBgn0063440_baggins
chr2L	22492001	22493000	31	0.698	83.2828	278.038	357.876	FBgn0063440_baggins
chr2L	22493001	22494000	31	0.768	69.8183	395.163	499.048
chr2L	22510001	22511000	31	0.157	226.17	375.331	476.028	FBgn0042682_Rt1b
chr2L	22511001	22512000	31	0.11	95.8155	424.001	502.029	FBgn0014967_hopper;FBgn0042682_Rt1b;FBgn0067381_hopper2
chr2L	22518001	22519000	31	0.131	953.804	1856.57	2472.23	FBgn0042682_Rt1b
chr2L	22519001	22520000	31	0.367	327.224	658.581	830.934	FBgn0042682_Rt1b
chr2L	22520001	22521000	31	0.447	330.589	624.927	811.31	FBgn0042682_Rt1b;FBgn0063467_Rt1c
chr2L	22521001	22522000	31	0.848	70.9412	199.465	232.169	FBgn0063467_Rt1c;FBgn0069587_Doc4_element
chr2L	22522001	22523000	31	0.62	34.9036	109.467	128.919	FBgn0005673_1360
chr2L	22523001	22524000	31	0.415	195.577	604.258	707.004	FBgn0005673_1360
chr2L	22524001	22525000	31	0.912	41.987	138.445	162.511	FBgn0026416_INE_1
chr2L	22525001	22526000	31	0.787	180.865	373.031	470.848	FBgn0005673_1360
chr2L	22526001	22527000	31	0.899	242.411	459.827	606.703	FBgn0041728_Rt1a
chr2L	22527001	22528000	31	0.887	90.426	247.393	316.448
chr2L	22528001	22529000	31	0.786	38.4523	141.73	174.378
chr2L	22529001	22530000	31	0.983	47.7713	145.271	157.409	FBgn0000155_roo
chr2L	22530001	22531000	31	0.253	113.582	247.676	304.642	FBgn0063427_invader4
chr2L	22531001	22532000	31	0.132	16.2165	51.0045	61.0798	FBgn0063427_invader4
chr2L	22534001	22535000	31	0.899	5.49523	20.4032	21.9684
chr2L	22537001	22538000	31	1	6.5702	19.9663	18.9203
chr2L	22538001	22539000	31	0.83	27.1897	90.5481	108.474	FBgn0000005_297
chr2L	22539001	22540000	31	0.686	38.2061	100.01	115.869	FBgn0000004_17;FBgn0000005_297;FBgn0067383_gypsy8
chr2L	22540001	22541000	31	0.135	28.0993	101.669	98.5644
chr2L	22546001	22547000	31	0.116	75.1323	40.5712	53.6635
chr2L	22548001	22549000	31	0.141	41.4816	45.4215	55.0598	FBgn0003490_springer;FBgn0063431_gypsy6;FBgn0063434_gypsy3
chr2L	22549001	22550000	31	0.287	65.3829	133.317	177.649	FBgn0063431_gypsy6;FBgn0063435_gypsy2
chr2L	22550001	22551000	31	0.34	44.3109	79.3059	97.4723	FBgn0003490_springer;FBgn0063431_gypsy6;FBgn0063434_gypsy3
chr2L	22551001	22552000	31	0.292	24.0369	47.8198	66.8049	FBgn0063435_gypsy2
chr2L	22552001	22553000	31	0.567	23.4736	41.4029	48.3944	FBgn0000004_17;FBgn0000005_297
chr2L	22553001	22554000	31	0.928	5.04464	13.2404	17.7185	FBgn0063467_Rt1c
chr2L	22554001	22555000	31	0.81	6.59881	20.8821	24.9109	FBgn0063467_Rt1c
chr2L	22555001	22556000	31	0.877	9.67659	29.9971	38.2314	FBgn0063467_Rt1c
chr2L	22556001	22557000		0.563	56.8533	160.376	215.591	FBgn0063594_Cr1a;FBgn0063900_Q_element
chr2L	22557001	22558000		0.513	33.7849	92.1778	103.556	FBgn0063594_Cr1a;FBgn0063900_Q_element
chr2L	22558001	22559000		0.597	13.8279	27.4566	35.3746	FBgn0063370_transib3;FBgn0063594_Cr1a
chr2L	22563001	22564000		0.491	12.9521	19.7204	29.0792	FBgn0069340_Tc1_2
chr2L	22572001	22573000		0.191	1.27056	3.36134	4.19107	FBgn0000652_F_element;FBgn0063370_transib3
chr2L	22579001	22580000		0.782	8.61775	11.3928	19.7814	FBgn0063594_Cr1a
chr2L	22598001	22599000		0.803	20.7629	18.0764	28.3377	FBgn0001207_HMS_Beagle;FBgnnnnnnnn_HMS_Beagle2
chr2L	22600001	22601000		0.914	13.6429	25.1564	25.0067	FBgn0063594_Cr1a;FBgn0063900_Q_element
chr2L	22602001	22603000		0.287	17.867	34.3439	30.6005	FBgn0063440_baggins
chr2L	22603001	22604000		0.179	24.823	34.4892	52.5514	FBgn0063440_baggins
chr2L	22614001	22615000		0.742	11.7671	18.6206	17.2718	FBgn0063435_gypsy2
chr2L	22615001	22616000		0.609	15.7876	8.90776	17.851	FBgn0003490_springer;FBgn0063431_gypsy6;FBgn0063435_gypsy2
chr2L	22616001	22617000		0.855	12.027	6.39099	9.03606
chr2L	22623001	22624000		0.906	13.2632	25.872	27.5257	FBgn0063594_Cr1a;FBgn0063900_Q_element
chr2L	22625001	22626000		0.651	7.19815	13.5154	17.3301	FBgn0063594_Cr1a
chr2L	22631001	22632000		0.278	3.19431	3.40449	9.96058	FBgn0063439_diver2
chr2L	22634001	22635000		0.327	88.4483	140.664	161.031	FBgn0063439_diver2
chr2L	22635001	22636000		0.549	50.0047	94.5603	99.8577	FBgn0063439_diver2
chr2L	22655001	22656000		0.953	6.18074	7.51783	6.53904	FBgn0063430_invader1;FBgn0063594_Cr1a
chr2L	22656001	22657000		0.902	3.93651	3.78254	4.39246	FBgn0063594_Cr1a
chr2L	22657001	22658000		0.745	9.82693	11.1971	9.02868	FBgn0063594_Cr1a;FBgn0063900_Q_element;FBgn0063919_Max_element
chr2L	22666001	22667000		0.562	5.05938	4.0885	4.53849	FBgn0063594_Cr1a;FBgn0063919_Max_element
chr2L	22668001	22669000		0.913	4.39304	5.80579	7.96881	FBgn0063440_baggins
chr2L	22672001	22673000		0.831	2.23963	3.51264	4.64164
chr2L	22673001	22674000		0.818	1.76328	2.00895	1.59728
chr2L	22678001	22679000		0.465	2.96848	2.06205	4.66578
chr2L	22679001	22680000		0.574	13.8909	26.6266	20.7462
chr2L	22683001	22684000		0.944	6.27379	4.74189	7.33616
chr2L	22685001	22686000		0.984	14.2844	15.3144	16.0306	FBgn0042682_Rt1b
chr2L	22686001	22687000		0.8	17.6818	17.4438	31.677	FBgn0026416_INE_1;FBgn0042682_Rt1b
chr2L	22688001	22689000		0.7	11.6321	14.6832	8.3225	FBgn0063594_Cr1a
chr2L	22689001	22690000		0.461	11.188	26.406	22.5612	FBgn0063594_Cr1a;FBgn0063900_Q_element
chr2L	22691001	22692000		0.869	14.004	17.0419	15.4327	FBgn0063594_Cr1a
chr2L	22694001	22695000		0.139	37.4357	48.1759	39.1705	FBgn0063430_invader1
chr2L	22695001	22696000		0.164	50.1814	30.6853	39.5593	FBgn0063430_invader1
chr2L	22696001	22697000		0.491	1.9584	2.2608	3.80535	FBgn0063430_invader1
chr2L	22698001	22699000		0.906	3.64623	3.8585	4.01405	FBgn0063371_transib2
chr2L	22699001	22700000		0.357	8.41884	6.31734	9.48645	FBgn0001249_I_element;FBgn0063370_transib3
chr2L	22700001	22701000		0.397	7.11008	9.16537	10.8789	FBgn0001249_I_element
chr2L	22701001	22702000		0.517	11.8583	9.79796	13.3862	FBgn0001249_I_element;FBgn0003490_springer;FBgn0063431_gypsy6;FBgn0063434_gypsy3
chr2L	22703001	22704000		0.855	8.93155	15.3082	19.5238	FBgn0063435_gypsy2;FBgn0063594_Cr1a;FBgn0063900_Q_element
chr2L	22707001	22708000		0.872	12.444	17.5508	24.3489
chr2L	22708001	22709000		0.901	11.6671	15.8068	22.2187
chr2L	22710001	22711000		0.87	7.00181	17.0617	17.8756	FBgn0005673_1360;FBgn0026416_INE_1
chr2L	22711001	22712000		0.968	12.2855	21.7825	25.7487	FBgn0005673_1360;FBgn0022937_Circe;FBgn0067387_gypsy10
chr2L	22712001	22713000		0.979	13.1508	15.8623	17.3792	FBgn0000155_roo;FBgn0022937_Circe
chr2L	22713001	22714000		0.82	14.5085	22.8007	29.2977	FBgn0000155_roo;FBgn0010103_aurora_element
chr2L	22714001	22715000		0.776	32.0343	39.5045	56.2657	FBgn0010103_aurora_element
chr2L	22715001	22716000		0.833	35.4957	63.6501	61.4244	FBgn0010103_aurora_element
chr2L	22716001	22717000		0.739	26.8137	48.4393	61.7186	FBgn0010103_aurora_element
chr2L	22717001	22718000		0.551	14.9195	27.8956	29.1309	FBgn0010103_aurora_element
chr2L	22726001	22727000		0.126	41.0443	33.7767	41.4785	FBgn0063533_Doc3_element;FBgn0063534_Doc2_element
chr2L	22727001	22728000		0.237	26.7755	54.0896	48.3176	FBgn0000481_Doc;FBgn0063534_Doc2_element;FBgn0067421_Fw2
chr2L	22728001	22729000		0.164	75.8376	94.1471	83.5696	FBgn0063534_Doc2_element
chr2L	22729001	22730000		0.238	8.72337	22.5193	30.0157	FBgn0005673_1360;FBgn0063439_diver2;FBgn0063534_Doc2_element
chr2L	22730001	22731000		0.161	26.291	38.0748	24.997	FBgn0005673_1360;FBgn0063594_Cr1a;FBgn0063900_Q_element
chr2L	22731001	22732000		0.129	86.0171	84.7335	110.353	FBgn0001249_I_element;FBgn0063594_Cr1a;FBgn0063900_Q_element
chr2L	22732001	22733000		0.878	2.69608	4.21623	3.09561
chr2L	22750001	22751000		0.125	65.2323	122.983	135.489	FBgn0005673_1360;FBgn0063439_diver2
chr2L	22752001	22753000		0.232	25.1517	92.006	99.7945	FBgn0063439_diver2
chr2L	22753001	22754000		0.204	97.842	193.918	220.963	FBgn0063439_diver2
chr2L	22763001	22764000		0.452	12.8082	83.5258	107.688
chr2L	22787001	22788000		0.12	2.02231	4.09013	2.39725	FBgn0000006_412;FBgn0002697_mdg1;FBgn0003519_Stalker;FBgn0045970_Tabor;FBgn0063455_Stalker2;FBgn0063897_Stalker4
chr2L	22793001	22794000		0.1	18.955	41.2744	34.0015	FBgn0015945_GATE
chr2L	22794001	22795000		0.195	22.9748	48.147	46.5023	FBgn0015945_GATE
chr2L	22795001	22796000		0.214	41.3545	52.1609	62.0742	FBgn0015945_GATE
chr2L	22802001	22803000		0.166	7.10247	14.3094	14.3042	FBgn0003519_Stalker;FBgn0063455_Stalker2;FBgn0063897_Stalker4
chr2L	22803001	22804000		0.168	79.9058	139.014	185.068	FBgn0003519_Stalker;FBgn0045970_Tabor;FBgn0063455_Stalker2;FBgn0063897_Stalker4
chr2L	22807001	22808000		0.196	288.596	410.948	502.823	FBgn0000155_roo
chr2L	22808001	22809000		0.175	6.61907	9.39038	10.3966	FBgn0000155_roo
chr2L	22809001	22810000		0.118	7.79855	33.5039	30.3646	FBgn0000155_roo
chr2L	22811001	22812000		0.216	4.37717	6.90795	2.37419	FBgn0000155_roo
chr2L	22844001	22845000		0.828	6.47771	6.37804	6.82322	FBgn0063394_rooA;FBgn0063594_Cr1a
chr2L	22849001	22850000		0.132	20.0847	23.6043	21.2979	FBgn0000481_Doc
chr2L	22852001	22853000		0.71	11.0048	7.45972	9.10367	FBgn0063440_baggins;FBgn0063919_Max_element
chr2L	22853001	22854000		0.42	28.4738	33.7393	27.9659	FBgn0063440_baggins
chr2L	22855001	22856000		0.33	22.7121	29.1378	34.4178	FBgn0063440_baggins
chr2L	22857001	22858000		0.372	10.7508	16.1782	15.5414	FBgn0000652_F_element;FBgn0063440_baggins
chr2L	22858001	22859000		0.225	23.0457	34.7688	29.4708	FBgn0000652_F_element
chr2L	22859001	22860000		0.623	6.07042	11.5913	7.48707	FBgn0000652_F_element;FBgn0005673_1360;FBgn0063440_baggins
chr2L	22860001	22861000		0.282	7.28898	6.14664	14.8481	FBgn0005673_1360
chr2L	22869001	22870000		0.947	6.42539	5.98103	7.31511	FBgn0001207_HMS_Beagle;FBgn0043055_Ivk;FBgnnnnnnnn_HMS_Beagle2
chr2L	22870001	22871000		0.852	11.046	10.819	17.3262	FBgn0001207_HMS_Beagle;FBgnnnnnnnn_HMS_Beagle2
chr2L	22871001	22872000		0.441	10.4694	19.7942	13.7774	FBgn0001207_HMS_Beagle;FBgnnnnnnnn_HMS_Beagle2
chr2L	22873001	22874000		0.956	6.92539	2.77931	4.7744	FBgn0043055_Ivk
chr2L	22902001	22903000		0.892	2.32242	2.72219	2.34706	FBgn0026416_INE_1;FBgn0063371_transib2
chr2L	22911001	22912000		0.591	21.1654	22.7964	27.3581
chr2L	22921001	22922000		0.888	2.90543	5.38376	2.29483	FBgn0005673_1360;FBgn0026416_INE_1;FBgn0063401_mariner2
chr2L	22929001	22930000		0.769	1.83374	6.38652	8.61401	FBgn0015786_Porto1;FBgn0063426_invader5
chr2L	22930001	22931000		0.576	4.11757	12.0266	8.65912	FBgn0015786_Porto1;FBgn0063782_accord2
chr2L	22931001	22932000		0.664	3.113	8.08282	6.67552	FBgn0063782_accord2
chr2L	22932001	22933000		0.453	3.07736	10.0508	7.77154	FBgn0015786_Porto1;FBgn0063782_accord2
chr2L	22934001	22935000		0.817	11.0503	18.9543	21.712	FBgn0000005_297;FBgn0000652_F_element;FBgn0026416_INE_1
chr2L	22935001	22936000		0.248	1.92024	0.922707	4.36057	FBgn0000652_F_element;FBgn0063534_Doc2_element
chr2L	22936001	22937000		0.276	13.5195	38.1066	36.32	FBgn0063534_Doc2_element
chr2L	22937001	22938000		0.175	31.0691	41.2003	49.3444	FBgn0000481_Doc;FBgn0063534_Doc2_element;FBgn0067421_Fw2
chr2L	22938001	22939000		0.265	9.72687	13.6763	16.2724	FBgn0063533_Doc3_element;FBgn0063534_Doc2_element
chr2L	22939001	22940000		0.687	4.82187	13.0316	14.4261	FBgn0000004_17;FBgn0000652_F_element;FBgn0063533_Doc3_element;FBgn0063534_Doc2_element
chr2L	22940001	22941000		0.632	15.9704	30.3319	33.9483	FBgn0000004_17;FBgn0063440_baggins
chr2L	22941001	22942000		0.666	1.0621	5.62512	5.11546	FBgn0063917_McClintock
chr2L	22943001	22944000		0.989	2.58077	8.5466	10.4784
chr2L	22944001	22945000		0.991	5.8928	9.987	13.4454
chr2L	22945001	22946000		0.79	2.01368	14.7666	15.6412
chr2L	22946001	22947000		0.466	17.2531	38.897	53.2573	FBgn0000004_17;FBgn0063439_diver2
chr2L	22947001	22948000		0.368	26.6367	45.8061	63.0422	FBgn0063439_diver2
chr2L	22948001	22949000		0.149	76.1305	122.138	161.105	FBgn0063439_diver2
chr2L	22949001	22950000		0.135	5.20586	11.5359	22.6769	FBgn0063439_diver2
chr2L	22950001	22951000		0.178	2.58491	10.1512	6.98909	FBgn0063428_invader3;FBgn0063439_diver2
chr2L	22956001	22957000		0.114	9.87832	15.278	18.3056	FBgn0063428_invader3;FBgn0063439_diver2
chr2L	22957001	22958000		0.805	25.7305	56.927	67.6164	FBgn0000004_17;FBgn0063439_diver2
chr2L	22958001	22959000		0.879	18.1239	43.3404	45.673	FBgn0000004_17;FBgn0000005_297;FBgn0061191_Tc3;FBgn0063917_McClintock
chr2L	22963001	22964000		0.963	113.974	255.545	267.158
chr2L	22964001	22965000		0.98	22.7264	25.8827	38.9659
chr2L	22965001	22966000		0.9	18.9955	33.2042	34.667
chr2L	22966001	22967000		0.938	17.8937	41.1245	43.629	FBgn0063504_G5;FBgn0069433_G5A
chr2L	22967001	22968000		0.863	42.1774	73.2275	75.7269	FBgn0069433_G5A
chr2L	22968001	22969000		0.788	36.0616	73.1467	75.7526	FBgn0026416_INE_1;FBgn0063427_invader4
chr2L	22969001	22970000		0.931	16.1676	37.3394	42.2137
chr2L	22970001	22971000		0.857	22.7298	45.9126	55.743	FBgn0063440_baggins
chr2L	22971001	22972000		0.835	57.3393	110.275	139.337	FBgn0063440_baggins
chr2L	22972001	22973000	51	0.711	136.768	214.794	248.955	FBgn0063440_baggins
chr2L	22973001	22974000	51	0.766	110.9	188.047	203.579	FBgn0063440_baggins
chr2L	22974001	22975000	51	0.95	68.4113	126.162	142.585	FBgn0000652_F_element
chr2L	22975001	22976000	51	0.989	18.9101	31.7176	34.5481
chr2L	22976001	22977000	51	0.995	12.0075	28.0807	32.7568
chr2L	22977001	22978000	51	0.738	76.7481	103.134	125.037	FBgn0063431_gypsy6
chr2L	22978001	22979000	51	0.57	180.089	224.324	287.61	FBgn0063394_rooA
chr2L	22979001	22980000	51	0.524	36.5967	59.0025	69.4753	FBgn0063394_rooA
chr2L	22980001	22981000	51	0.655	114.007	145.537	169.073	FBgn0063394_rooA
chr2L	22981001	22982000	51	0.458	104.7	156.764	170.11	FBgn0063394_rooA
chr2L	22982001	22983000	51	0.517	134.207	175.414	215.522	FBgn0063394_rooA
chr2L	22983001	22984000	51	0.578	123.396	174.321	166.448	FBgn0003908_R1A1_element;FBgn0063394_rooA
chr2L	22984001	22985000	51	0.654	150.351	231.725	256.316	FBgn0003908_R1A1_element
chr2L	22985001	22986000	51	0.359	26.7564	44.5426	43.4165	FBgn0000155_roo;FBgn0003908_R1A1_element;FBgn0067405_R1_2
chr2L	22986001	22987000	51	0.377	17.6042	19.4133	17.0375
chr2L	22987001	22988000	51	0.27	13.0405	9.63767	9.60338
chr2L	22994001	22995000		0.108	32.728	49.7032	56.0702
chr2LHet	18001	19000		0.137	1.73803	1.6703	2.09978	FBgn0005673_1360;FBgn0062343_Dm88
chr2LHet	22001	23000		0.967	0.705397	1.73368	1.27954
chr2LHet	23001	24000		0.812	1.75085	1.94346	2.23233	FBgn0005673_1360
chr2LHet	33001	34000		0.966	6.75143	22.3658	39.3046	FBgn0026416_INE_1
chr2LHet	34001	35000		0.837	2.51896	9.6546	5.00258	FBgn0063430_invader1
chr2LHet	39001	40000		0.947	45.6375	118.048	143.964	FBgn0026416_INE_1
chr2LHet	40001	41000		0.526	38.4255	84.4524	117.957	FBgn0041728_Rt1a;FBgn0042682_Rt1b
chr2LHet	41001	42000		0.237	117.424	287.522	412.198	FBgn0041728_Rt1a;FBgn0042682_Rt1b
chr2LHet	42001	43000		0.155	423.885	750.878	884.591	FBgn0041728_Rt1a
chr2LHet	43001	44000		0.108	80.3571	177.316	160.141	FBgn0005673_1360;FBgn0041728_Rt1a
chr2LHet	45001	46000		0.182	504.635	969.464	1142.55	FBgn0041728_Rt1a;FBgn0042682_Rt1b
chr2LHet	46001	47000		0.244	417.112	755.853	955.37	FBgn0041728_Rt1a
chr2LHet	47001	48000		0.757	264.847	724.758	870.634	FBgn0005673_1360;FBgn0041728_Rt1a
chr2LHet	49001	50000		0.171	83.1868	151.452	194.402	FBgn0005673_1360
chr2LHet	50001	51000		0.581	234.363	476.182	603.773	FBgn0000155_roo;FBgn0067383_gypsy8
chr2LHet	51001	52000		0.355	168.561	304.13	369.316	FBgn0000155_roo
chr2LHet	52001	53000		0.209	112.646	221.747	334.363	FBgn0000155_roo
chr2LHet	53001	54000		0.131	30.4777	72.0569	56.5382	FBgn0000155_roo
chr2LHet	60001	61000		0.287	264.698	554.687	664.514
chr2LHet	61001	62000		0.227	106.08	192.143	195.685	FBgn0000155_roo
chr2LHet	121001	122000		0.277	31.4625	58.5667	44.8342	FBgn0063429_invader2
chr2LHet	133001	134000		0.231	8.09638	14.3714	15.9062
chr2LHet	134001	135000		0.856	22.3839	28.9486	44.9278	FBgn0067383_gypsy8
chr2LHet	135001	136000		0.44	69.3096	115.797	149.647	FBgn0063429_invader2;FBgn0067383_gypsy8
chr2LHet	140001	141000		0.311	19.6095	10.7144	18.2094	FBgn0004082_Tirant
chr2LHet	141001	142000		0.588	42.4487	28.0902	31.104	FBgn0004082_Tirant
chr2LHet	142001	143000		0.338	50.4845	69.3313	60.3064	FBgn0063429_invader2
chr2LHet	143001	144000		0.386	9.42271	24.8006	19.6213	FBgn0063429_invader2
chr2LHet	144001	145000		0.197	33.9345	33.8971	33.4988	FBgn0000481_Doc;FBgn0063429_invader2;FBgn0063533_Doc3_element
chr2LHet	149001	150000		0.168	37.4993	49.5983	39.9977	FBgn0000481_Doc;FBgn0063429_invader2
chr2LHet	150001	151000		0.201	37.5971	38.8485	47.6319	FBgn0063429_invader2
chr2LHet	151001	152000		0.821	12.0124	16.3545	19.9305	FBgn0063429_invader2
chr2LHet	152001	153000		0.998	3.27326	4.14407	6.19507
chr2LHet	153001	154000		1	5.92702	4.35627	5.62551
chr2LHet	154001	155000		1	18.6232	10.6416	12.8829
chr2LHet	155001	156000		0.872	15.8432	9.12814	11.3833	FBgn0063427_invader4
chr2LHet	156001	157000		0.575	70.8758	42.4042	50.5492	FBgn0000481_Doc;FBgn0063427_invader4;FBgn0063533_Doc3_element
chr2LHet	157001	158000	35	0.595	29.525	31.5916	22.8468	FBgn0000481_Doc;FBgn0063427_invader4;FBgn0063533_Doc3_element
chr2LHet	158001	159000	35	0.246	151.843	329.808	414.232	FBgn0063433_gypsy4
chr2LHet	159001	160000	35	0.13	549.254	1024.63	1305.34	FBgn0063433_gypsy4
chr2LHet	160001	161000	35	0.355	113.423	174.549	196.526	FBgn0063433_gypsy4
chr2LHet	161001	162000	35	0.177	727.015	1559.33	1990.48	FBgn0063433_gypsy4
chr2LHet	163001	164000	35	0.168	131.946	119.98	114.23	FBgn0063433_gypsy4
chr2LHet	164001	165000	35	0.302	49.6126	39.4544	48.683	FBgn0063427_invader4;FBgn0063433_gypsy4
chr2LHet	165001	166000	35	0.783	49.864	37.6818	36.8805	FBgn0063427_invader4
chr2LHet	166001	167000	35	0.963	22.8923	18.3193	22.7433	FBgn0067383_gypsy8
chr2LHet	170001	171000	35	0.715	14.9965	8.79063	10.702	FBgn0005673_1360;FBgn0026416_INE_1
chr2LHet	171001	172000	35	0.611	20.0113	10.1462	12.5312	FBgn0063534_Doc2_element
chr2LHet	172001	173000	35	0.351	13.8781	10.2425	5.18347	FBgn0063534_Doc2_element
chr2LHet	173001	174000	35	0.891	5.99649	4.35225	3.82368
chr2LHet	175001	176000	35	0.651	8.73171	3.69661	4.079	FBgn0005673_1360;FBgn0023131_ZAM
chr2LHet	176001	177000	35	0.345	11.3525	13.005	5.23452
chr2LHet	177001	178000	35	0.139	60.4253	42.3733	67.1273
chr2LHet	180001	181000	35	0.395	13.232	5.65434	9.06571	FBgn0005673_1360;FBgn0044355_Quasimodo
chr2LHet	181001	182000	35	0.66	39.5693	19.0323	19.2149	FBgn0005673_1360;FBgn0063430_invader1
chr2LHet	182001	183000	35	0.66	35.9587	28.5681	18.0724
chr2LHet	183001	184000	35	0.406	58.3189	45.7015	29.824	FBgn0005673_1360
chr2LHet	184001	185000	35	0.298	29.2615	28.4552	28.0051	FBgn0005673_1360
chr2LHet	186001	187000	35	0.527	43.183	29.8186	26.1123	FBgn0005673_1360;FBgn0063430_invader1
chr2LHet	187001	188000	35	0.668	21.9149	13.9883	8.21715	FBgn0063430_invader1;FBgn0067383_gypsy8
chr2LHet	188001	189000	35	0.747	10.0734	8.9533	5.29763	FBgn0067383_gypsy8
chr2LHet	189001	190000	35	0.572	6.1874	3.94093	4.73986
chr2LHet	194001	195000	35	0.889	13.7973	5.74806	7.40371	FBgn0003519_Stalker;FBgn0063897_Stalker4
chr2LHet	195001	196000	35	0.659	46.793	25.4816	30.4504	FBgn0003519_Stalker;FBgn0063455_Stalker2;FBgn0063897_Stalker4
chr2LHet	196001	197000	35	0.772	34.0092	24.3914	19.4281	FBgn0003519_Stalker;FBgn0063455_Stalker2;FBgn0063594_Cr1a;FBgn0063897_Stalker4
chr2LHet	197001	198000	35	0.542	52.0448	26.4027	28.8532	FBgn0000006_412;FBgn0000155_roo;FBgn0003519_Stalker;FBgn0005384_3S18;FBgn0045970_Tabor;FBgn0063455_Stalker2;FBgn0063594_Cr1a;FBgn0063897_Stalker4
chr2LHet	198001	199000	35	0.13	23.6852	11.6374	23.5132	FBgn0000155_roo;FBgn0005384_3S18
chr2LHet	199001	200000	35	0.195	63.8171	64.9691	48.3087	FBgn0005384_3S18
chr2LHet	200001	201000	35	0.2	102.17	71.3707	41.3813	FBgn0005384_3S18
chr2LHet	201001	202000	35	0.232	188.793	107.293	100.763	FBgn0005384_3S18
chr2LHet	202001	203000	35	0.259	342.696	212.928	181.724	FBgn0005384_3S18
chr2LHet	203001	204000	35	0.525	39.9381	36.8986	26.3348	FBgn0000006_412;FBgn0003519_Stalker;FBgn0005384_3S18;FBgn0063455_Stalker2;FBgn0063897_Stalker4
chr2LHet	204001	205000	35	0.679	21.8746	9.57545	8.99058	FBgn0000006_412;FBgn0003519_Stalker;FBgn0045970_Tabor;FBgn0063455_Stalker2;FBgn0063897_Stalker4
chr2LHet	213001	214000	35	0.402	18.3297	10.4037	9.48472	FBgn0000652_F_element;FBgn0003519_Stalker;FBgn0063455_Stalker2;FBgn0063897_Stalker4
chr2LHet	214001	215000	35	0.169	44.8051	26.1013	18.457	FBgn0000155_roo;FBgn0061485_rover;FBgn0063430_invader1;FBgn0063455_Stalker2
chr2LHet	236001	237000		0.14	6.901	14.9406	7.72443	FBgn0026065_Idefix
chr2LHet	237001	238000		0.404	14.4323	6.09243	5.21552	FBgn0043055_Ivk
chr2LHet	241001	242000		0.128	18.3676	11.6572	13.7783	FBgn0043055_Ivk
chr2LHet	246001	247000		0.781	6.92632	4.51972	5.75552
chr2LHet	254001	255000		0.153	38.8738	61.4449	38.2091
chr2LHet	255001	256000		0.41	9.13438	6.16236	5.10629
chr2LHet	275001	276000		0.859	2.45977	2.67254	1.30815
chr2LHet	277001	278000		0.555	6.77304	4.96469	3.89701	FBgn0015786_Porto1
chr2LHet	278001	279000		0.614	3.80284	2.67972	2.9522	FBgn0000006_412;FBgn0015786_Porto1
chr2LHet	280001	281000		0.112	69.1894	55.6194	77.5801	FBgn0000652_F_element
chr2LHet	285001	286000		0.651	5.9116	5.03432	5.01018	FBgn0015786_Porto1
chr2LHet	286001	287000		0.655	4.65538	3.2107	2.67196	FBgn0015786_Porto1
chr2LHet	287001	288000		0.754	12.7547	9.02548	8.76509	FBgn0026065_Idefix;FBgn0044355_Quasimodo;FBgn0063394_rooA
chr2LHet	288001	289000		0.548	61.4662	82.2338	107.832	FBgn0063394_rooA
chr2LHet	291001	292000		0.39	23.9192	21.7849	10.2847	FBgn0022937_Circe
chr2LHet	292001	293000		0.154	4.66816	9.83698	5.11042	FBgn0022937_Circe
chr2LHet	293001	294000		0.214	45.4125	35.5301	18.4607	FBgn0022937_Circe
chr2LHet	295001	296000		0.206	6.94573	6.55966	7.7718	FBgn0022937_Circe
chr2LHet	297001	298000		0.191	13.3758	6.95555	5.00726	FBgn0010302_Burdock;FBgn0022937_Circe
chr2LHet	298001	299000		0.509	13.3352	13.6261	14.1087	FBgn0010302_Burdock;FBgn0067384_gypsy7
chr2LHet	299001	300000		0.541	24.8305	12.133	12.1662	FBgn0010302_Burdock;FBgn0067384_gypsy7
chr2LHet	300001	301000		0.295	20.805	15.3216	11.7836	FBgn0010302_Burdock
chr2LHet	301001	302000		0.306	46.3622	22.3846	26.2888	FBgn0010302_Burdock
chr2LHet	302001	303000		0.142	28.132	9.96117	11.9322	FBgn0005673_1360;FBgn0010302_Burdock;FBgn0067384_gypsy7
chr2LHet	307001	308000		0.206	38.8621	17.9296	25.0669	FBgn0005673_1360;FBgn0010302_Burdock;FBgn0067384_gypsy7
chr2LHet	308001	309000		0.207	68.4641	111.171	90.4902	FBgn0010302_Burdock;FBgn0022937_Circe
chr2LHet	310001	311000		0.105	65.0379	33.4909	43.4055	FBgn0022937_Circe
chr2LHet	311001	312000		0.214	41.1399	21.4837	31.8086	FBgn0003490_springer;FBgn0063434_gypsy3
chr2LHet	312001	313000		0.163	14.2968	9.61789	18.0972	FBgn0003490_springer;FBgn0063434_gypsy3
chr2LHet	313001	314000		0.222	61.2105	40.0712	46.0695	FBgn0003490_springer;FBgn0063431_gypsy6;FBgn0063434_gypsy3
chr2LHet	314001	315000		0.129	20.3561	19.5858	21.8978	FBgn0003490_springer;FBgn0063431_gypsy6;FBgn0063434_gypsy3;FBgn0063435_gypsy2
chr2LHet	315001	316000		0.199	40.4368	40.5602	40.8254	FBgn0003490_springer;FBgn0063431_gypsy6;FBgn0063434_gypsy3
chr2LHet	316001	317000		0.102	28.0105	47.1954	67.2164	FBgn0003490_springer;FBgn0063434_gypsy3
chr2LHet	317001	318000		0.163	12.8788	23.7905	10.0814	FBgn0003490_springer;FBgn0022937_Circe;FBgn0063434_gypsy3
chr2LHet	318001	319000		0.236	45.1069	19.5689	26.1319	FBgn0003519_Stalker;FBgn0022937_Circe;FBgn0063455_Stalker2;FBgn0063897_Stalker4
chr2LHet	320001	321000		0.197	21.4048	22.3915	23.7893	FBgn0000006_412;FBgn0003519_Stalker;FBgn0045970_Tabor;FBgn0063455_Stalker2;FBgn0063897_Stalker4
chr2LHet	322001	323000		0.116	66.1487	53.9071	57.7021	FBgn0000481_Doc;FBgn0003519_Stalker;FBgn0063455_Stalker2;FBgn0063897_Stalker4
chr2LHet	323001	324000		0.13	7.20256	8.61868	7.83772	FBgn0000481_Doc
chr2LHet	327001	328000		0.162	33.4065	27.3572	49.5316	FBgn0000481_Doc;FBgn0003519_Stalker;FBgn0063455_Stalker2;FBgn0063533_Doc3_element;FBgn0063897_Stalker4
chr2LHet	328001	329000		0.251	25.9558	37.9167	29.8108	FBgn0003519_Stalker;FBgn0063455_Stalker2;FBgn0063897_Stalker4
chr2LHet	329001	330000		0.258	10.7805	9.67227	10.2924	FBgn0003519_Stalker;FBgn0063455_Stalker2;FBgn0063897_Stalker4
chr2LHet	330001	331000		0.209	52.6307	28.24	25.453	FBgn0003519_Stalker;FBgn0022937_Circe;FBgn0063454_Stalker3;FBgn0063455_Stalker2;FBgn0063897_Stalker4;FBgn0063917_McClintock
chr2LHet	338001	339000	84	0.312	24.2797	24.5695	23.4611	FBgn0022937_Circe;FBgn0063432_gypsy5
chr2LHet	339001	340000	84	0.155	27.0714	20.9564	25.158	FBgn0022937_Circe
chr2LHet	341001	342000	84	0.251	59.5104	46.9508	48.6857	FBgn0022937_Circe
chr2LHet	342001	343000	84	0.384	36.9421	30.2119	30.9133	FBgn0022937_Circe;FBgn0041728_Rt1a;FBgn0042682_Rt1b;FBgn0063782_accord2
chr2LHet	343001	344000	84	0.373	13.803	14.3356	9.24713	FBgn0022937_Circe;FBgn0041728_Rt1a;FBgn0042682_Rt1b
chr2LHet	344001	345000	84	0.491	48.903	51.683	56.8451	FBgn0022937_Circe;FBgn0063394_rooA
chr2LHet	345001	346000	84	0.499	31.1026	27.6052	26.9433	FBgn0063394_rooA
chr2LHet	346001	347000	84	0.44	32.5332	21.0435	16.1792	FBgn0063394_rooA
chr2LHet	347001	348000	84	0.542	33.5904	25.0708	19.4077	FBgn0000155_roo;FBgn0063394_rooA
chr2LHet	348001	349000	84	0.526	79.5642	51.1872	65.9357	FBgn0000155_roo
chr2LHet	349001	350000	84	0.33	137.631	187.467	217.494	FBgn0000155_roo
chr2LHet	350001	351000	84	0.167	191.855	261.771	371.485	FBgn0000155_roo
chr2LHet	351001	352000	84	0.225	19.9425	28.4774	25.8323	FBgn0000155_roo
chr2LHet	354001	355000	84	0.141	268.666	269.635	294.132	FBgn0000652_F_element
chr2LHet	355001	356000	84	0.132	40.5983	77.4878	57.1947	FBgn0000652_F_element
chr2LHet	358001	359000	84	0.174	47.2974	26.8569	33.6245	FBgn0000155_roo;FBgn0000652_F_element;FBgn0063534_Doc2_element
chr2LHet	359001	360000	84	0.419	82.7287	97.3318	99.3645	FBgn0000155_roo;FBgn0063394_rooA
chr2LHet	360001	361000	84	0.574	68.3022	65.1661	76.6522	FBgn0063394_rooA
chr2LHet	361001	362000	84	0.255	35.6843	35.7988	28.1622	FBgn0063394_rooA;FBgn0063919_Max_element
chr2LHet	362001	363000	84	0.128	168.51	196.004	158.006	FBgn0063919_Max_element
chr2LHet	366001	367000	84	0.247	3.67891	15.2093	5.28977	FBgn0063394_rooA;FBgn0063919_Max_element
chr2R	11001	12000		0.414	3.99814	4.39451	3.56511	FBgn0000004_17;FBgn0000005_297;FBgn0061485_rover;FBgn0063917_McClintock
chr2R	13001	14000		0.156	11.9889	7.12874	6.53143	FBgn0063431_gypsy6;FBgn0063435_gypsy2
chr2R	15001	16000		0.241	13.5259	10.0755	8.0122	FBgn0003490_springer;FBgn0063431_gypsy6;FBgn0063434_gypsy3;FBgn0063435_gypsy2
chr2R	39001	40000		0.716	6.78425	7.80224	6.35591
chr2R	40001	41000		0.78	12.7319	12.5639	11.0449	FBgn0063433_gypsy4
chr2R	41001	42000		0.807	9.06361	5.83297	8.06762
chr2R	42001	43000		0.682	8.15612	4.07358	3.73004
chr2R	44001	45000		0.971	5.14222	5.14548	8.18845	FBgn0001100_G_element
chr2R	45001	46000		0.899	21.4204	14.5519	15.7879	FBgn0001100_G_element;FBgn0063507_G2
chr2R	46001	47000		0.897	10.438	13.176	12.3564	FBgn0001100_G_element;FBgn0063507_G2
chr2R	47001	48000		0.913	3.08668	5.36905	8.70864
chr2R	49001	50000		0.824	4.85061	8.93602	9.32373
chr2R	50001	51000		0.764	15.4016	15.4794	20.3065
chr2R	51001	52000		0.321	22.6498	31.4485	34.1448	FBgn0002745_micropia
chr2R	52001	53000		0.463	14.2201	10.3056	21.0441	FBgn0063430_invader1
chr2R	53001	54000		0.597	12.8993	16.4896	16.3384	FBgn0026410_Tc1;FBgn0063430_invader1
chr2R	54001	55000		0.286	6.55535	11.1619	14.4618	FBgn0005673_1360
chr2R	57001	58000		0.269	26.185	39.1134	32.5053	FBgn0005673_1360
chr2R	58001	59000		0.338	19.4313	25.8409	33.3699	FBgn0042682_Rt1b
chr2R	59001	60000		0.59	95.0475	155.04	163.868	FBgn0042682_Rt1b
chr2R	60001	61000		0.399	25.2561	39.4233	51.2126	FBgn0042682_Rt1b
chr2R	61001	62000		0.249	6.60117	8.30886	5.24729
chr2R	67001	68000		0.159	16.0814	34.5811	25.3539	FBgn0003519_Stalker;FBgn0063454_Stalker3;FBgn0063455_Stalker2;FBgn0063897_Stalker4
chr2R	68001	69000		0.764	50.1386	49.8292	55.1096
chr2R	69001	70000		0.751	33.8717	39.2571	43.0572
chr2R	70001	71000		0.504	35.4726	51.9119	50.5152	FBgn0002698_mdg3
chr2R	71001	72000		0.234	16.9534	25.1388	10.3946	FBgn0002698_mdg3
chr2R	72001	73000		0.887	3.96162	8.33749	7.4204
chr2R	73001	74000		0.796	4.72512	5.66265	10.529	FBgn0005673_1360
chr2R	76001	77000		0.832	4.23188	7.71254	10.8344
chr2R	80001	81000		0.844	8.55178	11.3547	10.9767	FBgn0005673_1360
chr2R	82001	83000		0.539	5.70411	14.2183	21.5967	FBgn0067384_gypsy7
chr2R	83001	84000		0.134	7.21	11.0578	5.45696	FBgn0067384_gypsy7
chr2R	84001	85000		0.419	5.51242	11.7487	12.5742	FBgn0067384_gypsy7
chr2R	85001	86000		0.512	13.7447	12.8079	14.7496	FBgn0010302_Burdock;FBgn0067384_gypsy7
chr2R	86001	87000		0.347	4.82969	9.63275	11.4956	FBgn0010302_Burdock;FBgn0067384_gypsy7
chr2R	89001	90000		0.94	4.22032	4.84365	9.30291	FBgn0003490_springer
chr2R	90001	91000		0.716	3.56478	10.4301	9.54073
chr2R	91001	92000		0.906	25.0016	45.2525	48.9676	FBgn0003490_springer;FBgn0063434_gypsy3
chr2R	92001	93000		0.767	6.4679	14.112	17.2932	FBgn0003490_springer;FBgn0063434_gypsy3
chr2R	93001	94000		0.944	22.4075	29.2851	26.7317	FBgn0003490_springer;FBgn0063434_gypsy3
chr2R	94001	95000		0.301	31.3885	44.7562	67.0291	FBgn0063434_gypsy3
chr2R	97001	98000		0.216	5.47952	2.21487	3.64354
chr2R	98001	99000		0.219	6.41818	7.90558	12.9295
chr2R	99001	100000		0.138	22.6954	21.7752	18.3851
chr2R	100001	101000		0.189	39.6192	82.7721	120.011	FBgn0005673_1360
chr2R	108001	109000	28	0.212	13.2818	41.7027	57.0144	FBgn0026065_Idefix;FBgn0044355_Quasimodo
chr2R	112001	113000	28	0.32	6.73214	39.9726	34.4047	FBgn0015945_GATE;FBgn0044355_Quasimodo
chr2R	113001	114000	28	0.251	135.847	278.465	403.817	FBgn0015945_GATE
chr2R	115001	116000	28	0.108	57.1914	73.3083	150.913	FBgn0015945_GATE
chr2R	118001	119000	28	0.48	37.8547	88.3243	99.5954	FBgn0015945_GATE;FBgn0067383_gypsy8
chr2R	119001	120000	28	0.865	16.2731	51.9428	58.238	FBgn0063467_Rt1c;FBgn0067383_gypsy8
chr2R	121001	122000	28	0.813	2.82677	16.1384	11.4166	FBgn0067420_Fw3
chr2R	122001	123000	28	0.893	7.98574	21.2175	24.8331	FBgn0067420_Fw3
chr2R	130001	131000	28	0.994	3.01448	11.9633	16.8769
chr2R	131001	132000	28	0.883	24.7904	50.9568	61.5037	FBgn0005673_1360
chr2R	132001	133000	28	0.811	80.6721	148.909	155.055	FBgn0002745_micropia
chr2R	133001	134000	28	0.338	20.8133	64.4391	74.7442	FBgn0002745_micropia
chr2R	136001	137000	28	0.277	76.6126	166.432	163.034	FBgn0063919_Max_element
chr2R	137001	138000	28	0.224	159.198	332.425	395.623	FBgn0063919_Max_element
chr2R	138001	139000	28	0.272	104.95	248.615	266.943	FBgn0015945_GATE;FBgn0063919_Max_element
chr2R	139001	140000	28	0.322	20.3902	70.9273	85.6173	FBgn0002745_micropia;FBgn0063919_Max_element
chr2R	140001	141000	28	0.564	32.4101	72.7088	75.2085	FBgn0002745_micropia
chr2R	141001	142000	28	0.179	36.4351	75.6362	65.5806	FBgn0002745_micropia;FBgn0063429_invader2
chr2R	142001	143000	28	0.204	36.7626	121.592	126.868	FBgn0063429_invader2
chr2R	146001	147000	28	0.122	32.9881	117.103	156.203	FBgn0002745_micropia;FBgn0063429_invader2
chr2R	147001	148000	28	0.392	24.5156	65.7294	74.8812	FBgn0002745_micropia
chr2R	148001	149000	28	0.571	43.7365	111.541	139.788	FBgn0002745_micropia;FBgn0005673_1360
chr2R	149001	150000	28	0.404	8.17695	29.8624	17.3281	FBgn0023131_ZAM
chr2R	158001	159000	28	0.738	14.6757	35.2344	38.562	FBgn0015786_Porto1
chr2R	159001	160000	28	0.824	3.70903	7.28352	11.1042	FBgn0015786_Porto1
chr2R	160001	161000	28	0.216	28.2663	24.7125	28.5299	FBgn0067385_gypsy12
chr2R	164001	165000	28	0.772	8.9053	46.4155	49.5744	FBgn0063782_accord2;FBgn0067385_gypsy12
chr2R	165001	166000	28	0.775	14.3031	36.7268	36.5597	FBgn0067385_gypsy12
chr2R	166001	167000	28	0.696	29.708	37.9395	41.6009	FBgn0067385_gypsy12
chr2R	167001	168000	28	0.641	31.257	39.8813	35.6529	FBgn0067385_gypsy12
chr2R	168001	169000	28	0.385	56.1016	80.9391	68.1455	FBgn0067385_gypsy12
chr2R	171001	172000	28	0.184	44.8523	83.4516	85.5976	FBgn0043055_Ivk;FBgn0067385_gypsy12
chr2R	172001	173000	28	0.579	19.3693	38.8011	42.9167	FBgn0063430_invader1;FBgn0067385_gypsy12
chr2R	173001	174000	28	0.786	7.97719	8.48947	9.78903
chr2R	174001	175000	28	0.858	2.48953	9.3652	10.9424
chr2R	175001	176000	28	0.725	13.9533	34.8507	42.3644	FBgn0063917_McClintock
chr2R	176001	177000	28	0.576	24.3027	57.0808	67.3405	FBgn0063917_McClintock
chr2R	177001	178000	28	0.295	15.2959	43.4481	70.2741	FBgn0000004_17;FBgn0000005_297;FBgn0063917_McClintock
chr2R	178001	179000	28	0.361	42.8034	118.149	144.566	FBgn0061485_rover;FBgn0063917_McClintock
chr2R	179001	180000	28	0.321	29.2539	101.664	128.4	FBgn0063917_McClintock
chr2R	180001	181000	28	0.344	85.7255	115.44	120.009	FBgn0000004_17;FBgn0000005_297;FBgn0063917_McClintock
chr2R	181001	182000	28	0.797	43.1858	82.5434	105.284	FBgn0000005_297
chr2R	182001	183000	28	0.66	35.0208	121.283	151.3	FBgn0000005_297;FBgn0067383_gypsy8
chr2R	183001	184000	28	0.77	29.8327	92.0721	100.086	FBgn0067383_gypsy8
chr2R	184001	185000	28	0.626	60.719	183.752	197.068
chr2R	185001	186000	28	0.877	35.396	106.57	121.88	FBgn0067383_gypsy8
chr2R	186001	187000	28	0.833	96.2845	199.766	299.764	FBgn0063755_Osvaldo;FBgn0067383_gypsy8
chr2R	187001	188000	28	0.615	124.608	361.656	448.554	FBgn0002697_mdg1;FBgn0067383_gypsy8
chr2R	195001	196000	28	0.748	20.0828	70.7867	86.939	FBgn0063432_gypsy5
chr2R	196001	197000	28	0.828	11.8107	21.6512	17.3171	FBgn0063432_gypsy5
chr2R	197001	198000	28	0.889	8.43082	16.096	14.5404	FBgn0026416_INE_1
chr2R	198001	199000	28	0.958	29.6408	76.8998	84.8336	FBgn0026416_INE_1
chr2R	199001	200000	28	0.795	41.0263	126.066	151.815	FBgn0067383_gypsy8
chr2R	200001	201000	28	0.978	14.3671	67.6354	76.3972	FBgn0067383_gypsy8
chr2R	201001	202000	28	0.281	11.7228	40.1407	41.9094	FBgn0061485_rover
chr2R	208001	209000	28	0.387	40.8635	68.7913	70.3604	FBgn0026416_INE_1;FBgn0061485_rover
chr2R	213001	214000		0.254	1.74807	8.96453	4.01143	FBgn0026416_INE_1
chr2R	216001	217000		0.951	3.92365	11.0973	15.6944	FBgn0063594_Cr1a
chr2R	236001	237000		0.47	4.54932	10.4033	10.5508	FBgn0063594_Cr1a;FBgn0063900_Q_element
chr2R	251001	252000		0.458	6.22818	23.8319	28.2146	FBgn0041728_Rt1a
chr2R	252001	253000		0.286	11.4859	28.0268	27.0741	FBgn0041728_Rt1a;FBgn0042682_Rt1b
chr2R	253001	254000		0.322	14.5102	13.3199	20.572	FBgn0041728_Rt1a;FBgn0042682_Rt1b
chr2R	257001	258000		0.302	15.2276	32.5564	46.4592	FBgn0063439_diver2
chr2R	258001	259000		0.161	7.35141	36.5439	40.493	FBgn0063439_diver2
chr2R	260001	261000		0.106	13.0652	17.0656	21.3487	FBgn0063439_diver2
chr2R	279001	280000		0.784	14.6375	28.2777	36.0887	FBgn0063594_Cr1a;FBgn0067387_gypsy10
chr2R	285001	286000		0.695	3.613	16.5945	20.2142	FBgn0005673_1360;FBgn0063440_baggins
chr2R	286001	287000		0.508	18.4672	37.247	49.3039	FBgn0063440_baggins
chr2R	287001	288000		0.545	12.3573	31.0928	29.7871	FBgn0063440_baggins
chr2R	288001	289000		0.835	8.37261	22.9951	27.3073	FBgn0042682_Rt1b;FBgn0063440_baggins;FBgn0063467_Rt1c
chr2R	289001	290000		0.773	9.12438	27.8201	35.0533	FBgn0042682_Rt1b;FBgn0067383_gypsy8
chr2R	290001	291000		0.737	8.00784	22.931	30.313	FBgn0063594_Cr1a
chr2R	291001	292000		0.613	17.4599	46.3804	53.3173	FBgn0063594_Cr1a;FBgn0063900_Q_element
chr2R	292001	293000		0.643	11.7097	27.4732	30.9854	FBgn0005673_1360;FBgn0063594_Cr1a;FBgn0063900_Q_element
chr2R	305001	306000		0.268	14.0433	9.55878	14.2774	FBgn0063435_gypsy2
chr2R	306001	307000		0.251	5.68229	5.55274	12.9253	FBgn0015945_GATE;FBgn0063435_gypsy2
chr2R	360001	361000		0.475	11.403	38.7987	33.9502
chr2R	361001	362000		0.335	16.4497	70.1191	95.3397
chr2R	362001	363000		0.499	51.9973	160.313	214.589
chr2R	363001	364000		0.312	73.0654	304.488	420.93
chr2R	364001	365000		0.427	13.1614	43.2403	59.0613
chr2R	365001	366000		0.347	7.40198	56.8948	49.6424
chr2R	370001	371000		0.133	7.07444	67.8595	74.8501	FBgn0000481_Doc
chr2R	391001	392000		0.747	15.9479	73.2046	89.5243	FBgn0063533_Doc3_element
chr2R	392001	393000		0.438	18.8004	130.523	189.9	FBgn0063533_Doc3_element
chr2R	393001	394000		0.53	8.87642	61.2089	71.6254	FBgn0000005_297;FBgn0000481_Doc;FBgn0063533_Doc3_element
chr2R	394001	395000		0.935	3.76313	14.3505	24.2877	FBgn0000005_297;FBgn0005673_1360
chr2R	395001	396000		0.945	1.95724	17.006	19.0215	FBgn0005673_1360
chr2R	397001	398000		0.645	2.89963	8.3738	9.32295	FBgn0063372_transib1
chr2R	399001	400000		0.883	4.49547	9.31113	14.3043	FBgn0063371_transib2
chr2R	400001	401000		0.437	9.21499	20.4133	14.9031	FBgn0063371_transib2
chr2R	401001	402000		0.74	3.15858	6.17932	5.8781	FBgn0063371_transib2
chr2R	407001	408000		0.977	54.52	214.602	242.547
chr2R	408001	409000		0.896	52.8347	174.019	231.233
chr2R	409001	410000		0.653	31.0472	101.502	130.413	FBgn0005673_1360
chr2R	410001	411000		0.359	88.7658	297.827	367.93	FBgn0063594_Cr1a;FBgn0063900_Q_element
chr2R	411001	412000	112	0.305	185.698	712.944	944.764	FBgn0063594_Cr1a;FBgn0063900_Q_element
chr2R	412001	413000	112	0.326	271.706	894.489	1137.18	FBgn0063594_Cr1a
chr2R	413001	414000	112	0.836	19.6116	83.3812	99.838	FBgn0063440_baggins;FBgn0063594_Cr1a
chr2R	414001	415000	112	0.583	61.7269	250.056	313.826	FBgn0063440_baggins
chr2R	415001	416000	112	0.129	70.6282	267.925	366.733	FBgn0042682_Rt1b;FBgn0063440_baggins
chr2R	416001	417000	112	0.157	171.171	794.464	951.363	FBgn0042682_Rt1b
chr2R	419001	420000	112	0.558	214.032	732.409	843.834	FBgn0042682_Rt1b;FBgn0063440_baggins
chr2R	420001	421000		0.359	144.118	410.947	538.723	FBgn0063440_baggins
chr2R	421001	422000		0.958	92.1904	249.936	347.679	FBgn0063440_baggins
chr2R	422001	423000		0.979	46.6046	154.824	184.983
chr2R	423001	424000		0.953	29.9496	90.6651	121.222
chr2R	424001	425000		0.988	13.1147	49.3804	67.752
chr2R	427001	428000		0.726	0.945849	1.96541	2.49677	FBgn0003519_Stalker;FBgn0042231_X_element;FBgn0063897_Stalker4
chr2R	428001	429000		0.518	1.36556	11.4964	9.28866	FBgn0003519_Stalker;FBgn0042231_X_element;FBgn0063369_transib4;FBgn0063455_Stalker2;FBgn0063897_Stalker4
chr2R	429001	430000		0.689	10.6124	47.9551	42.9422	FBgn0063369_transib4;FBgn0063467_Rt1c
chr2R	430001	431000		0.751	20.5634	83.1722	91.9623	FBgn0044355_Quasimodo;FBgn0063467_Rt1c;FBgn0063917_McClintock
chr2R	431001	432000		0.593	38.1786	139.519	191.621	FBgn0044355_Quasimodo
chr2R	432001	433000		1	4.96545	27.9312	31.3212
chr2R	449001	450000		0.93	5.29965	44.5326	51.7438	FBgn0005673_1360;FBgn0026416_INE_1
chr2R	453001	454000		0.873	8.43098	63.054	77.9951	FBgn0000652_F_element
chr2R	454001	455000		0.769	23.2019	88.0497	111.881	FBgn0000652_F_element
chr2R	455001	456000		0.774	44.4663	239.107	295.342	FBgn0000652_F_element;FBgn0005673_1360;FBgn0042682_Rt1b
chr2R	456001	457000		0.352	12.8122	80.5438	110.303	FBgn0063594_Cr1a
chr2R	458001	459000		0.557	14.6431	103.44	114.413	FBgn0063594_Cr1a
chr2R	459001	460000		0.445	31.2369	203.529	209.033	FBgn0042682_Rt1b
chr2R	460001	461000		0.193	377.154	1116.36	1608.39	FBgn0042682_Rt1b
chr2R	463001	464000		0.751	14.095	73.5593	88.728	FBgn0042682_Rt1b
chr2R	464001	465000		0.82	8.88064	53.8752	71.8727
chr2R	465001	466000		0.736	11.4834	62.5524	79.8236
chr2R	469001	470000		0.988	17.1555	85.8916	118.085	FBgn0005673_1360
chr2R	470001	471000		0.871	25.5178	124.732	157.873	FBgn0005673_1360
chr2R	471001	472000		0.977	16.859	124.288	144.076	FBgn0010103_aurora_element
chr2R	477001	478000		0.155	8.96437	23.896	39.1118	FBgn0063370_transib3;FBgn0063533_Doc3_element
chr2R	517001	518000	139	0.508	14.2445	25.2533	33.3379	FBgn0041728_Rt1a;FBgn0044355_Quasimodo
chr2R	518001	519000	139	0.357	114.945	221.662	192.894	FBgn0041728_Rt1a
chr2R	519001	520000	139	0.408	53.6306	117.276	99.1793	FBgn0041728_Rt1a;FBgn0044355_Quasimodo
chr2R	522001	523000	139	0.987	6.22539	5.27494	5.2883	FBgn0042682_Rt1b
chr2R	523001	524000	139	0.774	8.42031	14.9168	19.2948	FBgn0042682_Rt1b;FBgn0063594_Cr1a
chr2R	524001	525000	139	0.484	31.5335	38.7173	40.6634	FBgn0063594_Cr1a;FBgn0063900_Q_element
chr2R	525001	526000	139	0.509	24.2292	82.6047	125.072	FBgn0063594_Cr1a;FBgn0063900_Q_element
chr2R	526001	527000		0.583	1.96707	5.11875	5.25464	FBgn0005673_1360
chr2R	527001	528000		0.799	6.71282	6.82847	9.97291	FBgn0005673_1360
chr2R	529001	530000		0.441	5.94415	11.7353	8.22065	FBgn0000005_297;FBgn0026065_Idefix
chr2R	536001	537000		0.133	1.7903	1.72054	14.0483	FBgn0000005_297;FBgn0026065_Idefix
chr2R	537001	538000		0.854	4.97254	5.38112	5.86404	FBgn0000005_297;FBgn0005673_1360
chr2R	538001	539000		0.152	1.56651	6.15838	1.48128	FBgn0005673_1360
chr2R	541001	542000		0.136	3.41678	4.64443	4.23045
chr2R	542001	543000		0.3	24.8375	77.1473	112.247	FBgn0063594_Cr1a
chr2R	543001	544000		0.64	48.1458	193.339	236.301	FBgn0067383_gypsy8
chr2R	544001	545000		0.964	12.1229	43.835	46.0402
chr2R	557001	558000		0.251	0.884481	1.86469	5.15173	FBgn0004905_S_element
chr2R	565001	566000		0.832	4.44064	4.58249	5.02453	FBgn0041728_Rt1a
chr2R	569001	570000		0.114	6.16483	6.29489	8.93775
chr2R	620001	621000		0.397	20.055	29.0037	28.5413	FBgn0063534_Doc2_element
chr2R	621001	622000		0.118	20.1971	59.2416	35.2229	FBgn0063534_Doc2_element;FBgn0067421_Fw2
chr2R	623001	624000		0.494	11.9099	24.5013	29.9738	FBgn0063394_rooA;FBgn0063534_Doc2_element
chr2R	624001	625000		0.741	4.76391	9.78745	13.2116	FBgn0063919_Max_element
chr2R	625001	626000		0.125	58.2378	46.0831	43.4497	FBgn0015945_GATE;FBgn0063919_Max_element
chr2R	626001	627000		0.831	8.49854	14.6673	11.8245
chr2R	627001	628000		0.694	11.156	20.4798	19.3563	FBgn0063594_Cr1a;FBgn0063900_Q_element
chr2R	628001	629000		0.403	23.4094	25.2628	35.3627	FBgn0063594_Cr1a;FBgn0063900_Q_element
chr2R	629001	630000		0.166	9.92927	13.8418	26.7943	FBgn0063594_Cr1a
chr2R	642001	643000		0.927	11.3868	46.6182	57.7077	FBgn0026416_INE_1;FBgn0063594_Cr1a
chr2R	646001	647000		0.294	16.577	65.2	58.9682	FBgn0001181_HB
chr2R	647001	648000		0.915	44.5107	201.978	271.545	FBgn0001181_HB;FBgn0063435_gypsy2
chr2R	648001	649000		0.533	15.7668	69.1404	95.7095	FBgn0063435_gypsy2
chr2R	662001	663000		0.844	21.3653	170.067	226.81	FBgn0063440_baggins;FBgn0067385_gypsy12
chr2R	663001	664000		0.555	49.6954	210.897	280.109	FBgn0063505_G4
chr2R	664001	665000		0.482	4.37422	12.3765	17.6518	FBgn0063504_G5;FBgn0063505_G4
chr2R	665001	666000		0.623	13.1879	21.5754	25.4382	FBgn0063505_G4
chr2R	666001	667000		0.343	4.15818	15.6559	9.54845	FBgn0044355_Quasimodo;FBgn0063505_G4
chr2R	667001	668000		0.608	13.0082	41.2538	47.2948	FBgn0044355_Quasimodo;FBgn0063505_G4;FBgn0063917_McClintock
chr2R	680001	681000		0.177	16.9546	28.9874	28.1026	FBgn0063440_baggins
chr2R	681001	682000		0.183	16.5497	13.3933	25.8516	FBgn0063440_baggins
chr2R	682001	683000		0.892	9.42117	15.4463	14.5354	FBgn0041728_Rt1a;FBgn0042682_Rt1b;FBgn0063440_baggins
chr2R	683001	684000		0.714	13.1839	29.8449	32.3307	FBgn0041728_Rt1a
chr2R	684001	685000		0.98	10.9507	21.9469	25.1605	FBgn0010103_aurora_element;FBgn0041728_Rt1a
chr2R	685001	686000		0.982	16.6147	25.6478	27.1002	FBgn0000652_F_element
chr2R	686001	687000		0.923	5.09437	5.9133	9.57318	FBgn0000652_F_element;FBgn0063594_Cr1a
chr2R	687001	688000		0.895	12.6076	14.8416	18.6289	FBgn0063467_Rt1c;FBgn0063594_Cr1a
chr2R	689001	690000		0.855	2.75511	3.65504	4.1749	FBgn0004905_S_element
chr2R	714001	715000		0.984	4.02696	21.0959	16.7152	FBgn0063594_Cr1a;FBgn0063900_Q_element
chr2R	716001	717000		0.995	3.07619	11.5827	12.7388
chr2R	717001	718000		0.861	13.3312	71.7707	74.5286	FBgn0005673_1360
chr2R	719001	720000		0.675	46.6109	130.239	127.671	FBgn0005673_1360;FBgn0063436_gtwin
chr2R	720001	721000		0.965	7.37323	32.558	33.2749	FBgn0001167_gypsy;FBgn0063436_gtwin
chr2R	723001	724000		0.175	101.733	349.26	457.487	FBgn0063440_baggins
chr2R	724001	725000		0.924	14.7311	58.7659	71.5319	FBgn0063440_baggins
chr2R	725001	726000		0.964	7.02192	34.7574	39.8465	FBgn0042682_Rt1b
chr2R	726001	727000		0.425	6.17867	16.8576	26.7543	FBgn0063371_transib2
chr2R	727001	728000		0.11	6.53542	15.3534	32.9573	FBgn0063371_transib2
chr2R	728001	729000		0.965	16.978	57.4645	62.715	FBgnnnnnnnn_HMS_Beagle2
chr2R	729001	730000		0.121	87.1983	307.7	342.288	FBgn0001207_HMS_Beagle;FBgnnnnnnnn_HMS_Beagle2
chr2R	730001	731000		0.294	36.6976	95.1452	132.234	FBgn0001207_HMS_Beagle;FBgnnnnnnnn_HMS_Beagle2
chr2R	731001	732000		0.182	2.64168	9.9963	6.17418	FBgn0001207_HMS_Beagle;FBgnnnnnnnn_HMS_Beagle2
chr2R	732001	733000		0.112	46.4196	112.489	96.7707	FBgn0001207_HMS_Beagle;FBgnnnnnnnn_HMS_Beagle2
chr2R	734001	735000		0.147	18.7328	35.7201	54.7095	FBgn0001207_HMS_Beagle;FBgnnnnnnnn_HMS_Beagle2
chr2R	735001	736000		0.153	27.6201	81.1398	85.831	FBgn0001207_HMS_Beagle;FBgnnnnnnnn_HMS_Beagle2
chr2R	736001	737000		0.522	7.58231	33.6491	30.1415	FBgn0001207_HMS_Beagle;FBgnnnnnnnn_HMS_Beagle2
chr2R	737001	738000		0.327	57.7478	118.609	156.145
chr2R	738001	739000		0.384	13.4195	38.2265	50.574
chr2R	739001	740000		0.252	14.0082	34.9928	45.4415
chr2R	741001	742000		0.729	8.00109	37.1069	37.0159
chr2R	742001	743000		0.931	22.4958	106.403	130.625
chr2R	743001	744000		0.538	59.6174	153.105	196.503	FBgn0063394_rooA
chr2R	744001	745000		0.465	69.0754	154.456	196.564	FBgn0063394_rooA
chr2R	745001	746000	39	0.215	87.567	152.394	215.507	FBgn0063394_rooA
chr2R	746001	747000	39	0.144	116.94	207.521	256.886	FBgn0063394_rooA
chr2R	747001	748000	39	0.342	68.3688	214.052	274.61	FBgn0063394_rooA;FBgn0063503_G6;FBgn0063507_G2
chr2R	749001	750000	39	0.211	57.3737	138.725	212.443	FBgn0001100_G_element;FBgn0063394_rooA;FBgn0063503_G6
chr2R	750001	751000	39	0.427	46.5027	130.293	159.228	FBgn0063394_rooA
chr2R	754001	755000	39	0.104	18.2699	36.2414	34.3225	FBgn0003908_R1A1_element;FBgn0067405_R1_2
chr2R	756001	757000	39	0.438	61.0935	130.603	201.453	FBgn0003908_R1A1_element;FBgn0063394_rooA
chr2R	757001	758000	39	1	24.3526	56.6481	71.8864
chr2R	758001	759000	39	0.537	46.7695	108.962	155.907	FBgn0003908_R1A1_element
chr2R	759001	760000	39	0.612	183.387	449.255	619.346	FBgn0067383_gypsy8
chr2R	760001	761000	39	0.472	230.907	625.027	845.183	FBgn0063755_Osvaldo;FBgn0067383_gypsy8
chr2R	761001	762000	39	0.831	254.9	771.656	932.968	FBgn0063755_Osvaldo;FBgn0067383_gypsy8
chr2R	763001	764000	39	0.745	77.1394	255.472	321.399	FBgn0067383_gypsy8
chr2R	764001	765000	39	0.637	90.545	298.9	347.537	FBgn0067383_gypsy8
chr2R	765001	766000	39	0.996	17.5673	93.0652	95.5499
chr2R	766001	767000	39	0.98	19.8674	60.8397	81.0539
chr2R	767001	768000	39	0.947	62.8861	166.464	209.976	FBgn0063594_Cr1a
chr2R	768001	769000	39	0.697	54.7421	186.433	244.512	FBgn0042231_X_element
chr2R	773001	774000	39	0.532	24.1743	68.8729	95.6515	FBgn0042231_X_element;FBgn0067624_BS3
chr2R	774001	775000	39	0.995	24.8136	72.4744	94.0022
chr2R	775001	776000	39	0.905	10.3608	24.3561	27.4446	FBgn0063425_jockey2
chr2R	776001	777000	39	0.865	40.0133	119.549	149.701	FBgn0003490_springer;FBgn0004905_S_element
chr2R	777001	778000	39	0.751	69.1561	136.127	198.592	FBgn0004905_S_element;FBgn0010302_Burdock;FBgn0067384_gypsy7
chr2R	778001	779000	39	0.184	48.5216	120.864	148.194	FBgn0010302_Burdock;FBgn0067384_gypsy7
chr2R	779001	780000	39	0.339	19.2251	53.0635	64.014	FBgn0067384_gypsy7
chr2R	780001	781000	39	0.424	29.4961	51.8816	82.4938	FBgn0010302_Burdock;FBgn0067384_gypsy7
chr2R	781001	782000	39	0.398	27.2122	95.0544	107.944	FBgn0010302_Burdock;FBgn0067384_gypsy7
chr2R	782001	783000		0.576	14.3078	65.6725	80.7637	FBgn0004905_S_element;FBgn0067384_gypsy7
chr2R	783001	784000		0.952	11.5663	43.1615	44.1214	FBgn0004905_S_element
chr2R	788001	789000		0.954	4.29092	19.3127	17.7669
chr2R	789001	790000		0.996	8.29297	20.5786	26.3338
chr2R	790001	791000		0.917	4.67365	17.382	18.8892	FBgn0063505_G4
chr2R	791001	792000		0.613	6.60297	16.0559	16.6106	FBgn0063505_G4
chr2R	792001	793000		0.962	8.57883	20.546	24.2152
chr2R	793001	794000		0.961	14.1882	51.0509	71.43
chr2R	794001	795000		0.98	7.78521	35.721	38.2179	FBgn0026416_INE_1
chr2R	795001	796000		0.931	7.30283	21.6962	26.2625
chr2R	796001	797000		0.932	17.8347	69.2326	89.4437
chr2R	798001	799000		0.106	19.8472	92.5771	119.031	FBgn0063429_invader2
chr2R	799001	800000		0.115	6.11123	22.8256	39.2792	FBgn0063429_invader2
chr2R	800001	801000		0.743	5.63809	27.3224	34.1623	FBgn0063429_invader2
chr2R	801001	802000		1	6.56323	30.116	36.7174	FBgn0063436_gtwin;FBgn0063594_Cr1a
chr2R	802001	803000		0.899	6.80162	28.1838	29.2277	FBgn0063436_gtwin
chr2R	803001	804000		0.938	3.25082	11.4809	14.0524
chr2R	804001	805000		0.967	2.9332	19.2489	24.2651	FBgn0026416_INE_1
chr2R	806001	807000		0.343	212.637	777.42	1037.07	FBgn0004905_S_element;FBgn0010103_aurora_element
chr2R	807001	808000		0.106	158.429	873.205	1051.28	FBgn0010103_aurora_element
chr2R	808001	809000		0.326	10.0132	63.542	71.4443	FBgn0010103_aurora_element
chr2R	809001	810000		0.193	1.25739	1.69539	1.49052	FBgn0010103_aurora_element
chr2R	810001	811000		0.181	33.7693	130.75	156.134	FBgn0010103_aurora_element
chr2R	811001	812000		0.917	48.0662	238.986	331.15	FBgn0010103_aurora_element
chr2R	812001	813000		0.432	15.3256	53.1691	67.7496	FBgn0000481_Doc
chr2R	816001	817000		0.281	24.3837	102.696	136.42	FBgn0000481_Doc;FBgn0063533_Doc3_element
chr2R	817001	818000		0.984	27.0936	110.374	146.442	FBgn0063755_Osvaldo
chr2R	818001	819000		0.791	8.85293	28.9897	43.9329	FBgn0067419_G7
chr2R	820001	821000		1	6.11225	18.3829	22.7754
chr2R	821001	822000		0.837	2.26464	8.44591	10.9398
chr2R	822001	823000		0.541	10.7731	28.9722	43.6407	FBgn0000006_412;FBgn0002697_mdg1;FBgn0003519_Stalker;FBgn0045970_Tabor;FBgn0063455_Stalker2;FBgn0063897_Stalker4;FBgn0067386_gypsy11
chr2R	823001	824000		0.566	26.9812	87.3522	130.786	FBgn0000006_412;FBgn0000199_blood;FBgn0003519_Stalker;FBgn0045970_Tabor;FBgn0063455_Stalker2;FBgn0063897_Stalker4
chr2R	824001	825000		0.501	23.5552	91.4528	131.299	FBgn0000006_412;FBgn0000199_blood;FBgn0002697_mdg1;FBgn0003519_Stalker;FBgn0045970_Tabor;FBgn0063455_Stalker2;FBgn0063897_Stalker4
chr2R	825001	826000		0.9	24.8486	88.4094	103.745	FBgn0063594_Cr1a
chr2R	826001	827000		0.998	7.3196	23.1822	24.5121
chr2R	829001	830000		0.619	0.784093	2.67483	4.13902
chr2R	831001	832000		0.163	5.64557	30.1881	27.7951
chr2R	833001	834000		0.902	8.26081	27.5642	38.9746
chr2R	834001	835000		0.776	6.03586	15.8578	25.8075
chr2R	835001	836000		0.973	11.3702	36.9391	37.7909
chr2R	836001	837000		0.939	23.514	86.9729	115.247	FBgn0015786_Porto1;FBgn0067383_gypsy8
chr2R	838001	839000		0.61	24.9598	126.626	187.504	FBgn0063594_Cr1a;FBgn0063900_Q_element
chr2R	839001	840000		0.399	97.5125	216.351	252.574	FBgn0063594_Cr1a;FBgn0063900_Q_element
chr2R	840001	841000		0.463	34.1315	141.543	164.403	FBgn0063594_Cr1a
chr2R	841001	842000		0.726	15.5739	54.969	74.0274	FBgn0063594_Cr1a;FBgn0067419_G7
chr2R	842001	843000		1	5.07953	29.0743	37.8118	FBgn0067419_G7
chr2R	844001	845000		0.914	10.5672	34.4033	39.9009	FBgn0062343_Dm88
chr2R	845001	846000		0.466	27.2795	90.3802	120.139	FBgn0062343_Dm88
chr2R	846001	847000		0.684	11.3124	45.4429	60.1596	FBgn0062343_Dm88;FBgn0063466_S2
chr2R	847001	848000		0.644	8.78743	48.7932	62.3177	FBgn0063466_S2;FBgn0063594_Cr1a;FBgn0067382_gypsy9
chr2R	848001	849000		0.65	20.4936	112.076	153.954	FBgn0041728_Rt1a;FBgn0042682_Rt1b;FBgn0067382_gypsy9
chr2R	849001	850000	73	0.255	31.2144	130.154	150.336	FBgn0041728_Rt1a
chr2R	850001	851000	73	0.251	30.0616	98.9603	134	FBgn0041728_Rt1a
chr2R	851001	852000	73	0.616	33.5099	175.376	250.685	FBgn0041728_Rt1a;FBgn0067382_gypsy9
chr2R	852001	853000	73	0.83	10.8258	64.5179	86.9433	FBgn0063436_gtwin;FBgn0067382_gypsy9
chr2R	853001	854000	73	0.813	19.8937	89.0462	129.818	FBgn0067382_gypsy9
chr2R	854001	855000	73	0.819	18.8981	74.7483	101.092	FBgn0067382_gypsy9
chr2R	855001	856000	73	0.835	11.8798	59.7777	69.3368	FBgn0067382_gypsy9
chr2R	856001	857000	73	0.925	3.457	28.9444	34.2161	FBgn0067382_gypsy9
chr2R	858001	859000	73	0.975	14.1957	69.1478	84.5881
chr2R	859001	860000	73	0.944	55.5746	237.997	334.226	FBgn0063919_Max_element
chr2R	860001	861000	73	0.937	7.80843	50.943	56.7151	FBgn0063919_Max_element
chr2R	861001	862000	73	0.812	4.29645	41.2687	53.1725
chr2R	863001	864000	73	0.893	9.74133	25.9565	42.6619	FBgn0020425_Helena
chr2R	864001	865000	73	0.917	19.579	65.4725	117.631	FBgn0020425_Helena
chr2R	865001	866000	73	0.937	7.7838	33.3795	44.0501
chr2R	866001	867000	73	0.933	2.78488	23.8259	29.9197
chr2R	867001	868000	73	0.928	8.86335	39.8896	48.496	FBgn0067385_gypsy12
chr2R	868001	869000	73	0.787	46.9299	183.917	254.999	FBgn0042682_Rt1b;FBgn0063533_Doc3_element;FBgn0067385_gypsy12
chr2R	869001	870000	73	0.552	140.175	638.725	779.946	FBgn0063533_Doc3_element
chr2R	870001	871000	73	0.757	180.777	833.633	1205.29	FBgn0042682_Rt1b
chr2R	871001	872000	73	0.811	119.403	578.66	783.802	FBgn0042682_Rt1b
chr2R	872001	873000	73	0.902	52.838	234.425	300.353	FBgn0042682_Rt1b;FBgn0063467_Rt1c
chr2R	873001	874000	73	0.865	18.5752	121.949	127.321	FBgn0063467_Rt1c
chr2R	874001	875000	73	0.874	51.5017	285.428	368.582	FBgn0000652_F_element
chr2R	875001	876000	73	0.359	119.906	468.15	587.376	FBgn0000652_F_element;FBgn0063534_Doc2_element
chr2R	876001	877000	73	0.218	86.6846	318.757	444.483	FBgn0000652_F_element
chr2R	881001	882000	73	0.202	5.93902	35.7447	39.4705	FBgn0000652_F_element;FBgn0042682_Rt1b
chr2R	882001	883000	73	0.575	28.4058	143.434	181.689	FBgn0000652_F_element;FBgn0063534_Doc2_element
chr2R	883001	884000	73	0.972	29.8549	120.639	146.556	FBgn0026416_INE_1
chr2R	884001	885000	73	0.997	17.0712	74.6199	100.301
chr2R	885001	886000	73	0.489	8.23999	66.258	76.6102	FBgn0063755_Osvaldo;FBgn0067383_gypsy8
chr2R	886001	887000	73	0.102	16.1146	127.588	97.7971	FBgn0063594_Cr1a;FBgn0063755_Osvaldo;FBgn0067383_gypsy8
chr2R	887001	888000		0.872	23.2199	98.9179	116.919	FBgn0000005_297
chr2R	888001	889000		0.941	24.3379	66.4697	88.5329	FBgn0000005_297
chr2R	889001	890000		0.945	15.6613	46.578	55.913	FBgn0000005_297
chr2R	890001	891000		0.959	10.2309	53.4258	63.7766	FBgn0063594_Cr1a
chr2R	891001	892000		0.75	42.4341	125.027	157.169	FBgn0063594_Cr1a;FBgn0063900_Q_element
chr2R	892001	893000		0.82	30.7292	105.72	157.982	FBgn0063594_Cr1a;FBgn0063900_Q_element
chr2R	894001	895000		0.685	43.0987	135.33	183.792
chr2R	895001	896000		0.988	31.29	94.169	107.496	FBgn0063919_Max_element
chr2R	896001	897000		1	5.64997	29.6003	35.7268
chr2R	897001	898000		0.899	14.7135	36.357	39.7631	FBgn0015786_Porto1
chr2R	898001	899000		0.479	14.3671	32.7098	36.3538	FBgn0015786_Porto1
chr2R	899001	900000		0.525	24.1396	54.2198	79.3932	FBgn0015786_Porto1
chr2R	900001	901000		0.718	21.4603	69.8734	75.7037	FBgn0015786_Porto1
chr2R	901001	902000		0.733	8.02957	21.622	22.9715
chr2R	902001	903000		0.222	3.25884	11.4878	14.6746	FBgn0005673_1360
chr2R	903001	904000		0.401	7.11349	25.8869	52.2161	FBgn0005673_1360
chr2R	906001	907000		0.856	25.9596	80.9525	109.007	FBgn0063394_rooA
chr2R	911001	912000		0.989	24.4989	50.9942	64.1173
chr2R	912001	913000		0.969	18.0751	40.0835	64.8043	FBgn0063919_Max_element
chr2R	913001	914000		0.897	42.117	114.448	143.615	FBgn0063594_Cr1a;FBgn0063919_Max_element
chr2R	914001	915000		0.703	25.927	80.0323	106.886	FBgn0005673_1360;FBgn0063594_Cr1a
chr2R	915001	916000		0.96	7.33025	38.9792	48.3799	FBgn0005673_1360
chr2R	916001	917000		1	11.737	33.7618	40.9102
chr2R	921001	922000		0.353	3.92326	17.0605	28.9156	FBgn0063533_Doc3_element
chr2R	922001	923000		0.304	18.4565	76.4551	109.251	FBgn0000481_Doc;FBgn0063533_Doc3_element
chr2R	923001	924000		0.834	11.5036	37.4597	44.1805	FBgn0000481_Doc;FBgn0063533_Doc3_element
chr2R	924001	925000		0.814	11.5336	43.6608	62.629	FBgn0063429_invader2
chr2R	925001	926000		0.726	4.21897	18.7941	14.987
chr2R	928001	929000		0.639	2.1421	3.11942	3.54141	FBgn0000006_412;FBgn0067386_gypsy11
chr2R	931001	932000		0.605	3.46584	19.7598	15.8171	FBgn0063430_invader1
chr2R	933001	934000		0.742	8.9289	29.348	28.8677	FBgn0063782_accord2
chr2R	935001	936000		0.335	6.40343	24.9041	24.8113	FBgn0063447_accord;FBgn0063782_accord2
chr2R	936001	937000		0.324	10.1603	14.4872	15.5309	FBgn0001167_gypsy;FBgn0063439_diver2;FBgn0063782_accord2
chr2R	944001	945000		0.258	20.0086	48.7921	58.4283	FBgn0001167_gypsy;FBgn0063439_diver2
chr2R	945001	946000		0.421	13.3655	21.6737	29.8853	FBgn0063439_diver2
chr2R	947001	948000		0.336	16.1339	41.009	44.0346	FBgn0063439_diver2
chr2R	948001	949000		0.727	17.7218	35.4229	50.1311	FBgn0063439_diver2;FBgn0063782_accord2
chr2R	949001	950000		0.948	8.41302	32.3838	40.1543	FBgn0063594_Cr1a
chr2R	955001	956000		0.977	9.16202	21.0095	31.8584
chr2R	956001	957000		0.882	5.32355	15.0742	14.5682	FBgn0026416_INE_1
chr2R	958001	959000		0.967	7.4926	11.9247	15.3185	FBgn0063594_Cr1a
chr2R	961001	962000		0.897	18.7989	24.1428	30.0106
chr2R	971001	972000		0.964	6.17454	10.9015	11.828
chr2R	972001	973000		1	8.63026	16.7603	16.2023
chr2R	973001	974000		1	1.87026	11.1748	13.2196	FBgn0022937_Circe
chr2R	987001	988000		0.698	7.67108	16.0544	16.5106	FBgn0067421_Fw2
chr2R	988001	989000		0.325	15.2998	80.535	67.2185	FBgn0063440_baggins
chr2R	989001	990000		0.569	14.0248	25.9854	30.3009	FBgn0063440_baggins
chr2R	990001	991000		0.788	30.7939	48.3048	61.051
chr2R	991001	992000		0.638	17.9728	43.7126	66.0279
chr2R	992001	993000		0.678	9.32554	22.7913	28.0009
chr2R	999001	1000000		0.992	5.41843	9.38407	12.5503
chr2R	1000001	1001000		0.932	6.04724	10.7514	15.9133	FBgn0026416_INE_1
chr2R	1001001	1002000		0.957	1.49988	2.41182	3.8023	FBgn0026416_INE_1
chr2R	1020001	1021000		0.875	6.90411	10.1453	11.719	FBgn0041728_Rt1a
chr2R	1022001	1023000		0.592	4.4357	4.39556	4.21429	FBgn0063594_Cr1a;FBgn0063900_Q_element
chr2R	1034001	1035000		0.493	5.18651	6.4482	5.6304	FBgn0042231_X_element;FBgn0067624_BS3
chr2R	1046001	1047000	142	0.58	13.7472	18.0067	27.5433	FBgn0067387_gypsy10
chr2R	1047001	1048000	142	0.776	10.5196	21.6997	29.0483	FBgn0067387_gypsy10
chr2R	1048001	1049000		0.747	7.52043	13.5306	13.0614	FBgn0067387_gypsy10
chr2R	1061001	1062000		0.982	24.3238	41.7344	44.2176	FBgn0003908_R1A1_element
chr2R	1062001	1063000		0.902	23.2301	41.6361	54.2464	FBgn0003908_R1A1_element;FBgn0042682_Rt1b
chr2R	1063001	1064000		0.891	22.1731	35.6349	41.0636	FBgn0042682_Rt1b;FBgn0063919_Max_element
chr2R	1064001	1065000		0.997	8.19232	19.6835	18.8006	FBgn0063919_Max_element
chr2R	1103001	1104000		0.554	4.60719	5.30642	5.44965	FBgn0063440_baggins
chr2R	1112001	1113000		0.713	4.63626	9.85656	12.4768	FBgn0041728_Rt1a
chr2R	1115001	1116000		0.432	4.81651	9.90896	18.7707	FBgn0063394_rooA;FBgn0063429_invader2
chr2R	1117001	1118000		0.149	12.3053	60.8847	88.8385	FBgn0063429_invader2
chr2R	1121001	1122000		0.431	51.7435	101.292	130.584	FBgn0063394_rooA
chr2R	1122001	1123000		0.228	6.38623	23.303	35.7715	FBgn0063394_rooA
chr2R	1151001	1152000		0.793	1.1662	1.23787	1.21454	FBgn0067385_gypsy12
chr2R	1165001	1166000		0.664	1.05154	0.606643	0.433239	FBgn0063504_G5;FBgn0063505_G4
chr2R	1173001	1174000		0.351	6.72417	8.37537	5.30393	FBgn0069587_Doc4_element
chr2R	1179001	1180000		0.613	5.03042	5.96635	5.81206
chr2R	1180001	1181000		0.929	3.6103	4.9734	2.63053
chr2R	1201001	1202000		0.103	16.0025	15.6431	12.6197	FBgn0042682_Rt1b
chr2R	1217001	1218000		0.831	7.69708	12.2438	14.5208	FBgn0026416_INE_1;FBgn0063394_rooA;FBgn0063430_invader1
chr2R	1218001	1219000		0.826	22.6957	35.4633	41.3993	FBgn0042682_Rt1b;FBgn0063394_rooA
chr2R	1219001	1220000		0.951	22.4879	31.2897	37.5381	FBgn0042682_Rt1b
chr2R	1220001	1221000		0.735	71.3865	95.9094	111.093	FBgn0042682_Rt1b;FBgn0063533_Doc3_element
chr2R	1221001	1222000	71	0.431	62.2882	115.222	116.455	FBgn0063533_Doc3_element
chr2R	1222001	1223000	71	0.316	50.3701	94.3144	98.1803	FBgn0000481_Doc;FBgn0063533_Doc3_element
chr2R	1224001	1225000	71	0.707	58.3932	73.1498	78.8125	FBgn0000481_Doc;FBgn0042682_Rt1b;FBgn0063533_Doc3_element
chr2R	1225001	1226000		0.881	20.5567	29.48	38.2318	FBgn0010103_aurora_element;FBgn0042682_Rt1b
chr2R	1226001	1227000		1	2.58916	5.95714	6.80705	FBgn0010103_aurora_element
chr2R	1231001	1232000		0.948	11.3325	16.1745	15.9553	FBgn0063755_Osvaldo;FBgn0067383_gypsy8
chr2R	1232001	1233000		0.73	2.53369	5.08524	9.16909	FBgn0063534_Doc2_element
chr2R	1233001	1234000		0.156	6.06069	20.3115	23.9974	FBgn0063533_Doc3_element;FBgn0063534_Doc2_element
chr2R	1234001	1235000		0.291	9.67605	6.8142	6.97959	FBgn0000481_Doc;FBgn0063534_Doc2_element
chr2R	1235001	1236000		0.344	14.8059	8.57596	6.57838	FBgn0000481_Doc;FBgn0063534_Doc2_element;FBgn0067421_Fw2
chr2R	1237001	1238000		0.613	1.93079	6.61316	6.19799	FBgn0004905_S_element;FBgn0063466_S2
chr2R	1256001	1257000	56	0.129	1.84581	3.54777	3.92309	FBgn0015945_GATE
chr2R	1263001	1264000	56	0.789	247.462	650.743	685.326	FBgn0000652_F_element
chr2R	1264001	1265000	56	0.882	159.338	326.471	321.783	FBgn0000652_F_element
chr2R	1265001	1266000	56	0.725	5.88914	14.691	15.5304	FBgn0067385_gypsy12
chr2R	1282001	1283000		0.833	3.61644	8.09365	10.0937	FBgn0000652_F_element
chr2R	1293001	1294000		0.408	36.2744	40.2213	42.2255	FBgn0063440_baggins
chr2R	1315001	1316000		0.612	1.5111	1.0321	3.52303	FBgn0063594_Cr1a;FBgn0063900_Q_element
chr2R	1316001	1317000		0.306	9.33685	14.7237	12.0297	FBgn0063594_Cr1a;FBgn0063900_Q_element
chr2R	1317001	1318000		0.191	2.40898	10.2626	7.16801	FBgn0063594_Cr1a
chr2R	1318001	1319000		0.313	3.84744	15.7209	13.5341	FBgn0063594_Cr1a
chr2R	1352001	1353000		0.95	9.88929	7.45321	8.74216	FBgn0063919_Max_element
chr2R	1353001	1354000		1	6.64135	4.89991	4.6577	FBgn0063919_Max_element
chr2R	1376001	1377000		0.939	8.79382	4.69768	9.43161	FBgn0041728_Rt1a
chr2R	1377001	1378000		0.917	4.8856	1.87671	3.45502	FBgn0026416_INE_1;FBgn0041728_Rt1a
chr2R	1388001	1389000		0.998	4.49148	3.96138	2.88636	FBgn0002745_micropia;FBgn0069340_Tc1_2
chr2R	1409001	1410000		0.916	6.11272	2.56833	5.44503	FBgn0001181_HB;FBgn0063594_Cr1a;FBgn0063900_Q_element
chr2R	1410001	1411000		0.879	6.44605	6.54153	3.46981	FBgn0063594_Cr1a;FBgn0063900_Q_element
chr2R	1420001	1421000		0.235	4.99763	4.67949	8.18807	FBgn0069587_Doc4_element
chr2R	1422001	1423000		0.587	19.2307	13.5477	15.717
chr2R	1425001	1426000		0.681	2.444	1.74403	1.90871	FBgn0063505_G4
chr2R	1434001	1435000		0.339	32.4266	19.6558	17.0941	FBgn0063430_invader1
chr2R	1438001	1439000		0.717	5.64522	10.2205	10.8465	FBgn0062343_Dm88
chr2R	1439001	1440000		0.662	39.0316	46.182	49.1009	FBgn0062343_Dm88
chr2R	1440001	1441000		0.251	3.70264	13.4529	10.4109	FBgn0062343_Dm88;FBgn0063594_Cr1a;FBgn0063900_Q_element
chr2R	1468001	1469000		0.686	5.17599	28.4197	32.9787
chr2R	1470001	1471000		0.454	24.7478	45.9079	65.4544	FBgn0063594_Cr1a
chr2R	1484001	1485000		0.38	7.42816	6.24563	9.72255	FBgn0003490_springer;FBgn0063434_gypsy3;FBgn0063594_Cr1a;FBgn0063900_Q_element
chr2R	1485001	1486000		0.464	24.229	54.8896	54.961	FBgn0063594_Cr1a;FBgn0063782_accord2;FBgn0063900_Q_element
chr2R	1486001	1487000		0.83	5.91065	27.2481	29.8689	FBgn0063782_accord2
chr2R	1487001	1488000		0.664	8.1294	18.2736	26.0673	FBgn0063782_accord2
chr2R	1498001	1499000		0.978	8.34459	19.8901	19.0958
chr2R	1500001	1501000		0.984	36.8248	75.0705	84.4853	FBgn0063594_Cr1a;FBgn0063900_Q_element
chr2R	1501001	1502000		0.971	25.0949	78.673	93.2113	FBgn0063594_Cr1a
chr2R	1502001	1503000		0.896	27.0546	62.3448	71.9396	FBgn0042231_X_element;FBgn0063594_Cr1a
chr2R	1504001	1505000		0.993	8.48374	49.196	62.5662
chr2R	1505001	1506000		0.266	46.1294	167.903	222	FBgn0003490_springer;FBgn0063430_invader1;FBgn0063434_gypsy3
chr2R	1506001	1507000		0.428	94.666	261.314	326.182	FBgn0063430_invader1
chr2R	1507001	1508000		0.307	19.0299	48.0912	47.7085
chr2R	1508001	1509000		0.823	11.8295	63.7761	85.6294
chr2R	1509001	1510000		0.346	10.9574	48.7213	61.2758	FBgn0063428_invader3
chr2R	1515001	1516000		0.558	78.9698	192.581	213.599	FBgn0041728_Rt1a;FBgn0063428_invader3
chr2R	1516001	1517000		0.573	24.5153	84.1685	98.476	FBgn0041728_Rt1a;FBgn0042682_Rt1b;FBgn0063594_Cr1a
chr2R	1517001	1518000		0.311	91.7454	282.606	366.114	FBgn0063439_diver2;FBgn0063594_Cr1a
chr2R	1519001	1520000		0.145	30.6601	73.3696	105.535	FBgn0063594_Cr1a;FBgn0063900_Q_element
chr2R	1520001	1521000		0.697	18.7469	84.4395	100.404	FBgn0026416_INE_1;FBgn0063594_Cr1a;FBgn0063900_Q_element
chr2R	1521001	1522000		0.955	7.38071	29.9118	40.7517	FBgn0067385_gypsy12
chr2R	1522001	1523000		0.974	6.27072	15.6002	17.9079	FBgn0067385_gypsy12
chr2R	1523001	1524000		0.896	10.8837	9.23846	17.7327	FBgn0067385_gypsy12
chr2R	1524001	1525000		0.519	21.4911	62.5399	84.0771	FBgn0005673_1360
chr2R	1525001	1526000		0.98	11.2196	48.693	48.6543	FBgn0005673_1360
chr2R	1526001	1527000		0.977	4.04647	9.95424	13.6035
chr2R	1553001	1554000		0.938	7.72681	5.6775	6.46303	FBgn0005673_1360;FBgn0026416_INE_1
chr2R	2130001	2131000		0.995	1.85889	0.689944	1.48337
chr2R	2131001	2132000		0.949	7.80812	3.3258	5.09853	FBgn0026416_INE_1
chr2R	2138001	2139000		1	14.3551	5.61848	6.66853
chr2R	2139001	2140000		1	19.4446	7.52378	9.49595
chr2R	2143001	2144000		0.878	66.0376	26.3749	46.5269	FBgn0063594_Cr1a;FBgn0067624_BS3
chr2R	2149001	2150000	1	0.417	330.13	127.765	188.121	FBgn0001249_I_element;FBgn0042231_X_element;FBgn0067624_BS3
chr2R	2365001	2366000	1	0.201	99.3131	35.8193	42.7499	FBgn0002698_mdg3
chr2R	2366001	2367000	1	0.132	899.188	350.281	340.511	FBgn0002698_mdg3
chr2R	2371001	2372000	1	0.488	476.065	193.912	182.513	FBgn0022937_Circe
chr2R	2374001	2375000	1	0.618	449.116	177.549	186.065	FBgn0063371_transib2
chr2R	2375001	2376000	1	0.774	461.744	207.826	179.09
chr2R	2376001	2377000	1	0.291	767.52	296.277	345.349	FBgn0005673_1360;FBgn0063503_G6
chr2R	2378001	2379000	1	0.452	605.512	351.078	368.942	FBgn0005673_1360;FBgn0063503_G6
chr2R	2379001	2380000	1	0.791	443.087	207.112	225.637	FBgn0005673_1360;
chr2R	2380001	2381000	1	1	616.327	259.961	302.663
chr2R	2381001	2382000	1	0.867	320.345	124.623	132.412
chr2R	3136001	3137000		1	2.79506	1.68684	1.01216
chr2R	3137001	3138000		1	3.47021	2.70055	2.11381
chr2R	3138001	3139000		1	0.460114	0.556042	0.225154
chr2R	3141001	3142000		0.993	0.244387	0.164759	0.226741
chr2R	8141001	8142000		1	0.222005	0.457663	0.287671
chr2R	8146001	8147000		1	4.43875	3.6594	3.57628
chr2R	8234001	8235000		1	4.91713	2.29774	2.33897
chr2R	8755001	8756000		0.311	2.34093	4.06201	3.43386	FBgn0063447_accord
chr2R	12981001	12982000		1	26.2435	34.7093	29.4144
chr2R	12982001	12983000		1	2.82727	1.53767	1.07467
chr2R	14747001	14748000		0.507	12.1102	7.56278	10.185	FBgn0005773_Bari1
chr2R	14748001	14749000		1	18.5222	7.77742	10.8536
chr2R	15613001	15614000		0.85	69.8578	73.1974	74.1894
chr2R	20289001	20290000		0.998	7.75535	7.42057	8.08726
chr2R	21136001	21137000		0.976	7.44223	4.87403	6.97444
chr2R	21141001	21142000	97	1	104.112	136.453	77.6552
chr2R	21142001	21143000	97	0.974	78.1039	51.943	35.5363
chr2R	21143001	21144000	97	0.899	30.1877	53.4581	59.4272	FBgn0026416_INE_1
chr2RHet	1	1000		0.794	4.96759	5.99245	2.29143	FBgn0015786_Porto1
chr2RHet	1001	2000		0.637	6.23873	6.94431	9.20139	FBgn0000652_F_element;FBgn0015786_Porto1
chr2RHet	8001	9000		0.762	3.05224	1.78696	3.44703	FBgn0063435_gypsy2
chr2RHet	14001	15000		0.362	4.51535	3.34382	4.52079	FBgn0001249_I_element
chr2RHet	21001	22000		0.13	5.12318	5.03401	4.4257	FBgn0003490_springer;FBgn0063431_gypsy6;FBgn0063434_gypsy3;FBgn0063435_gypsy2
chr2RHet	27001	28000		0.83	2.24232	1.04921	1.49886	FBgn0005673_1360
chr2RHet	85001	86000		0.123	11.4646	9.12568	9.24546	FBgn0000199_blood;FBgn0002697_mdg1;FBgn0003519_Stalker;FBgn0063455_Stalker2;FBgn0063897_Stalker4
chr2RHet	114001	115000		0.245	5.8028	3.60511	2.98462	FBgn0000481_Doc;FBgn0001249_I_element
chr2RHet	115001	116000		0.123	5.84468	10.355	6.90667	FBgn0001249_I_element
chr2RHet	116001	117000		0.351	8.81819	8.77659	6.14272	FBgn0001249_I_element
chr2RHet	117001	118000		0.438	3.8784	1.96455	2.19893	FBgn0001249_I_element
chr2RHet	124001	125000		0.764	5.54038	9.1552	7.07736
chr2RHet	129001	130000		0.335	2.15959	2.37387	3.36051
chr2RHet	133001	134000		0.952	5.65342	2.23084	2.0283	FBgn0063594_Cr1a
chr2RHet	138001	139000		0.762	2.73976	2.05737	1.32829	FBgn0063533_Doc3_element;FBgn0063534_Doc2_element;FBgn0067421_Fw2
chr2RHet	139001	140000		0.773	4.34791	3.76016	4.55167	FBgn0063533_Doc3_element;FBgn0063534_Doc2_element
chr2RHet	141001	142000		0.656	4.71131	5.14736	7.08987	FBgn0063782_accord2
chr2RHet	142001	143000		0.713	6.69157	6.29559	10.86	FBgn0063447_accord;FBgn0063782_accord2
chr2RHet	144001	145000		0.443	9.4356	13.6715	4.06132	FBgn0042682_Rt1b;FBgn0063782_accord2
chr2RHet	145001	146000		0.401	14.6146	10.4297	16.2746	FBgn0042682_Rt1b
chr2RHet	146001	147000		0.561	16.3718	16.6544	18.1706	FBgn0042682_Rt1b
chr2RHet	147001	148000		0.396	15.4058	29.6469	37.5835	FBgn0042682_Rt1b
chr2RHet	148001	149000		0.631	9.59937	7.36978	6.61437	FBgn0063782_accord2
chr2RHet	150001	151000		0.669	6.7276	16.1047	14.6506	FBgn0063533_Doc3_element
chr2RHet	151001	152000		0.539	11.7648	28.0539	16.5132	FBgn0063533_Doc3_element
chr2RHet	152001	153000		0.47	13.0881	15.598	13.8854	FBgn0000481_Doc;FBgn0063533_Doc3_element;FBgn0067421_Fw2
chr2RHet	153001	154000		0.708	7.22642	8.58077	11.1229	FBgn0067383_gypsy8;FBgn0067421_Fw2
chr2RHet	157001	158000		0.214	9.58376	13.8921	9.49094	FBgn0063440_baggins
chr2RHet	158001	159000		0.266	1.72975	6.50873	1.92791	FBgn0063440_baggins
chr2RHet	159001	160000		0.187	13.8342	24.0378	21.7837	FBgn0063440_baggins
chr2RHet	160001	161000		0.269	7.83782	5.95119	4.64983	FBgn0063440_baggins
chr2RHet	162001	163000		0.241	1.92814	3.92717	2.38731	FBgn0000005_297
chr2RHet	163001	164000		0.442	7.42719	10.1019	9.62991	FBgn0003007_opus
chr2RHet	165001	166000		0.166	5.64056	6.62458	10.6243	FBgn0003007_opus;FBgn0063440_baggins
chr2RHet	166001	167000		0.248	3.89573	9.26507	9.62901	FBgn0005673_1360;FBgn0063440_baggins
chr2RHet	167001	168000		0.143	8.3087	3.8884	7.1252	FBgn0005673_1360
chr2RHet	168001	169000		0.202	2.3004	2.80404	5.01068	FBgn0005673_1360;FBgn0063440_baggins
chr2RHet	169001	170000		0.293	3.84344	5.60859	7.35869	FBgn0063440_baggins
chr2RHet	170001	171000		0.328	12.1652	9.62251	6.3623	FBgn0063440_baggins
chr2RHet	171001	172000		0.206	3.41161	3.86043	5.4876	FBgn0003007_opus;FBgn0063440_baggins
chr2RHet	173001	174000		0.358	9.27865	6.8173	4.41551	FBgn0000005_297
chr2RHet	174001	175000		0.114	8.11224	11.2635	6.96272	FBgn0003007_opus;FBgn0063440_baggins
chr2RHet	175001	176000		0.196	11.8431	17.3338	15.5849	FBgn0063440_baggins
chr2RHet	176001	177000		0.328	9.17711	10.7241	7.77632	FBgn0063440_baggins
chr2RHet	177001	178000		0.15	7.82962	4.21095	10.5384
chr2RHet	189001	190000		0.125	5.58579	4.44834	5.84986
chr2RHet	191001	192000		0.1	32.5758	28.5378	24.3027	FBgn0002745_micropia
chr2RHet	194001	195000		0.481	13.9681	11.6079	13.6557	FBgn0063430_invader1;FBgn0063440_baggins
chr2RHet	234001	235000		0.486	0.499335	2.71222	5.34909	FBgn0063594_Cr1a;FBgn0063900_Q_element
chr2RHet	304001	305000		0.341	7.58579	9.99352	15.1765	FBgn0001167_gypsy;FBgn0063436_gtwin;FBgn0063447_accord
chr2RHet	305001	306000		0.492	3.79207	10.9376	10.5677	FBgn0001167_gypsy
chr2RHet	306001	307000		0.551	7.28314	10.4356	13.4227	FBgn0001167_gypsy
chr2RHet	307001	308000		0.209	7.66673	15.5224	22.617	FBgn0001167_gypsy;FBgn0063594_Cr1a
chr2RHet	308001	309000		0.217	7.71197	18.2709	24.0221	FBgn0042231_X_element
chr2RHet	312001	313000		0.21	4.50223	9.85194	19.4077	FBgn0001167_gypsy;FBgn0063594_Cr1a
chr2RHet	314001	315000		0.138	5.05959	6.94821	8.24052	FBgn0000224_BS;FBgn0001167_gypsy;FBgn0042231_X_element
chr2RHet	337001	338000		0.166	15.7769	9.05115	18.8312	FBgn0015945_GATE
chr2RHet	343001	344000		0.155	136.93	89.7994	101.899	FBgn0015945_GATE
chr2RHet	344001	345000		0.225	11.4155	11.2753	9.58264	FBgn0015945_GATE
chr2RHet	345001	346000		0.444	10.5746	12.0177	6.76941	FBgn0015945_GATE;FBgn0063594_Cr1a
chr2RHet	350001	351000		0.234	10.0667	8.5184	19.3415	FBgn0000006_412;FBgn0002697_mdg1;FBgn0003519_Stalker;FBgn0045970_Tabor;FBgn0063455_Stalker2;FBgn0063897_Stalker4
chr2RHet	356001	357000		0.124	11.4652	10.9812	10.9867	FBgn0003519_Stalker;FBgn0063454_Stalker3;FBgn0063455_Stalker2;FBgn0063897_Stalker4
chr2RHet	358001	359000		0.186	11.4219	9.95957	13.1023	FBgn0042682_Rt1b
chr2RHet	360001	361000		0.477	9.90603	5.48129	6.06724
chr2RHet	369001	370000		0.507	5.47216	7.90594	6.70642	FBgn0000199_blood;FBgn0001167_gypsy;FBgn0063429_invader2
chr2RHet	371001	372000		0.385	2.50945	4.30058	2.79136	FBgn0001167_gypsy;FBgn0063919_Max_element
chr2RHet	372001	373000		0.998	18.8531	12.9176	18.67	FBgn0063919_Max_element
chr2RHet	373001	374000		0.91	9.29531	9.30913	8.81031	FBgn0063440_baggins
chr2RHet	374001	375000		0.932	4.25422	6.58843	4.91598	FBgn0063433_gypsy4
chr2RHet	375001	376000		0.206	9.03461	10.9931	12.3162	FBgn0063433_gypsy4
chr2RHet	376001	377000		0.104	15.6938	42.0959	34.7939	FBgn0063433_gypsy4
chr2RHet	377001	378000		0.221	12.7409	22.921	16.7175	FBgn0063433_gypsy4
chr2RHet	378001	379000		0.177	8.17472	22.2773	21.0857	FBgn0063433_gypsy4
chr2RHet	379001	380000		0.17	2.73342	12.6267	5.95387	FBgn0001207_HMS_Beagle;FBgn0063433_gypsy4;FBgnnnnnnnn_HMS_Beagle2
chr2RHet	380001	381000		0.231	21.4663	27.8595	30.7625	FBgn0001207_HMS_Beagle;FBgnnnnnnnn_HMS_Beagle2
chr2RHet	384001	385000		0.24	14.5553	11.619	19.0623	FBgn0001207_HMS_Beagle;FBgnnnnnnnn_HMS_Beagle2
chr2RHet	385001	386000		0.193	8.57632	9.36229	13.5396	FBgn0001207_HMS_Beagle;FBgnnnnnnnn_HMS_Beagle2
chr2RHet	386001	387000		0.268	9.60095	16.7878	15.9973	FBgn0001207_HMS_Beagle;FBgn0063782_accord2;FBgnnnnnnnn_HMS_Beagle2
chr2RHet	387001	388000		0.214	7.62689	14.3562	22.7225	FBgn0063782_accord2
chr2RHet	399001	400000		0.342	9.63894	11.4238	13.2276	FBgn0001167_gypsy
chr2RHet	400001	401000		0.358	8.36981	29.2567	22.6203	FBgn0001167_gypsy;FBgn0063436_gtwin
chr2RHet	401001	402000		0.456	5.69327	11.6105	10.1551	FBgn0001167_gypsy;FBgn0063436_gtwin
chr2RHet	402001	403000		0.491	11.5257	20.8699	21.7961	FBgn0001167_gypsy
chr2RHet	404001	405000		0.837	4.00167	7.8075	8.98214	FBgn0063594_Cr1a
chr2RHet	405001	406000		0.661	6.37243	15.3051	16.3458	FBgn0041728_Rt1a
chr2RHet	406001	407000		0.23	9.16684	30.2541	27.629	FBgn0041728_Rt1a
chr2RHet	408001	409000		0.508	13.3071	24.6354	21.396	FBgn0041728_Rt1a
chr2RHet	409001	410000		0.637	27.3418	16.0245	20.4584
chr2RHet	411001	412000		0.161	1.37891	2.50193	3.48975	FBgn0026410_Tc1;FBgn0063533_Doc3_element
chr2RHet	477001	478000		0.134	7.08981	7.7198	16.5568	FBgn0063919_Max_element
chr2RHet	478001	479000		0.184	40.9074	28.4083	45.889	FBgn0063919_Max_element
chr2RHet	482001	483000		0.8	10.9918	11.6066	7.69721	FBgn0000005_297
chr2RHet	485001	486000		0.513	15.1099	11.6326	6.21538	FBgn0000005_297;FBgn0063394_rooA
chr2RHet	486001	487000		0.526	16.7396	15.6345	13.0472	FBgn0063394_rooA
chr2RHet	487001	488000		0.568	18.3186	15.5905	12.3263	FBgn0063394_rooA
chr2RHet	506001	507000		0.215	24.7432	27.0044	26.4342	FBgn0003490_springer
chr2RHet	507001	508000		0.228	18.6358	13.1797	12.7229	FBgn0003490_springer;FBgn0063431_gypsy6;FBgn0063434_gypsy3
chr2RHet	509001	510000	133	0.115	10.1519	16.0007	6.4172	FBgn0003490_springer;FBgn0063431_gypsy6;FBgn0063434_gypsy3
chr2RHet	512001	513000	133	0.248	11.4187	16.8977	9.85389	FBgn0003490_springer
chr2RHet	513001	514000	133	0.253	20.3404	26.5253	15.7667	FBgn0003490_springer
chr2RHet	514001	515000	133	0.153	36.642	33.8057	17.0794	FBgn0063431_gypsy6;FBgn0063435_gypsy2
chr2RHet	516001	517000	133	0.105	13.6063	14.1118	17.7303	FBgn0063431_gypsy6;FBgn0063435_gypsy2
chr2RHet	517001	518000	133	0.21	28.2789	23.4414	20.9566	FBgn0063431_gypsy6;FBgn0063435_gypsy2
chr2RHet	528001	529000		0.476	10.8354	18.8498	12.0243	FBgn0063440_baggins
chr2RHet	529001	530000		0.655	18.367	13.7901	15.2707	FBgn0043055_Ivk;FBgn0063440_baggins
chr2RHet	530001	531000		0.823	13.1039	6.60413	6.39599	FBgn0043055_Ivk
chr2RHet	533001	534000		0.455	5.11167	6.70002	3.14639	FBgn0005673_1360
chr2RHet	534001	535000		0.437	8.62281	11.4093	6.08123	FBgn0005673_1360;FBgn0063429_invader2
chr2RHet	537001	538000		0.53	4.34932	4.11059	3.40737	FBgn0005673_1360
chr2RHet	538001	539000		0.886	6.33543	5.76523	4.80408	FBgn0015786_Porto1
chr2RHet	539001	540000		0.626	4.47225	3.70365	3.26606	FBgn0015786_Porto1
chr2RHet	540001	541000		0.447	9.99193	6.58117	8.75386	FBgn0015786_Porto1;FBgn0063503_G6;FBgn0063507_G2
chr2RHet	541001	542000		0.112	48.1764	24.8052	46.9806	FBgn0001100_G_element;FBgn0063507_G2
chr2RHet	543001	544000		0.147	14.4833	19.8572	19.3082	FBgn0001100_G_element;FBgn0015786_Porto1;FBgn0063503_G6;FBgn0063507_G2
chr2RHet	544001	545000		0.714	9.96219	7.07438	5.48981	FBgn0015786_Porto1
chr2RHet	545001	546000		0.758	1.88763	1.43708	1.27062	FBgn0000006_412;FBgn0001249_I_element;FBgn0015786_Porto1
chr2RHet	546001	547000		0.448	4.66005	10.2532	6.0819	FBgn0001249_I_element
chr2RHet	547001	548000		0.452	15.5485	12.2379	9.65329	FBgn0001249_I_element
chr2RHet	548001	549000		0.609	7.34148	7.29433	6.70338	FBgn0001249_I_element;FBgn0015786_Porto1
chr2RHet	557001	558000		0.828	15.6431	9.28558	9.58885	FBgn0003908_R1A1_element
chr2RHet	558001	559000		0.818	20.8616	9.8408	9.07662	FBgn0003908_R1A1_element;FBgn0026416_INE_1;FBgn0067405_R1_2
chr2RHet	561001	562000		0.121	22.8533	24.6631	13.6922
chr2RHet	563001	564000		0.31	6.88262	4.63634	3.28679
chr2RHet	596001	597000		0.193	21.8248	25.9565	12.8918	FBgn0043969_diver
chr2RHet	600001	601000		0.236	20.0117	14.4398	12.9236	FBgn0063594_Cr1a;FBgn0063900_Q_element
chr2RHet	616001	617000		0.758	23.2549	10.8329	9.55928	FBgn0063594_Cr1a;FBgn0063900_Q_element
chr2RHet	631001	632000		0.42	19.6004	7.49485	8.76447	FBgn0063594_Cr1a
chr2RHet	632001	633000		0.35	6.11595	5.16264	2.4272	FBgn0063594_Cr1a;FBgn0063900_Q_element
chr2RHet	638001	639000		0.461	4.53854	2.8818	1.85741
chr2RHet	644001	645000		0.216	12.0614	8.86887	8.93954	FBgn0043055_Ivk
chr2RHet	656001	657000		0.113	20.9887	9.73168	21.1327	FBgn0000481_Doc;FBgn0063534_Doc2_element;FBgn0067421_Fw2
chr2RHet	679001	680000		0.212	21.0566	12.5821	8.55025	FBgn0063504_G5;FBgn0063594_Cr1a;FBgn0063900_Q_element
chr2RHet	680001	681000		0.211	21.2543	7.53789	9.65785	FBgn0040267_Transpac;FBgn0063504_G5;FBgn0063594_Cr1a
chr2RHet	700001	701000		0.931	8.72377	3.1242	3.70703	FBgn0063435_gypsy2;FBgn0063467_Rt1c
chr2RHet	703001	704000		0.565	55.8458	35.2268	29.7662	FBgn0000481_Doc;FBgn0063533_Doc3_element
chr2RHet	709001	710000		0.85	16.294	7.03632	5.80771	FBgn0063594_Cr1a
chr2RHet	722001	723000		0.443	28.7268	14.5716	10.8765	FBgn0063594_Cr1a
chr2RHet	737001	738000		0.602	5.51427	3.43672	3.4665	FBgn0026065_Idefix
chr2RHet	740001	741000		0.694	4.73686	4.66123	2.2071	FBgn0015786_Porto1
chr2RHet	747001	748000	134	0.17	9.85824	5.44529	7.97412
chr2RHet	751001	752000	134	0.559	13.3748	7.94677	6.73315	FBgn0063426_invader5;FBgn0063594_Cr1a;FBgn0063900_Q_element
chr2RHet	753001	754000	134	0.454	10.9069	5.30274	6.65001	FBgn0001249_I_element
chr2RHet	754001	755000	134	0.473	16.7259	8.03002	7.30639	FBgn0001249_I_element
chr2RHet	755001	756000	134	0.665	16.6202	8.32117	7.41636	FBgn0001249_I_element;FBgn0063594_Cr1a
chr2RHet	756001	757000	134	0.856	12.2588	8.56086	4.66791	FBgn0063594_Cr1a
chr2RHet	776001	777000		0.167	7.14199	6.65918	8.45132
chr2RHet	818001	819000		0.889	8.86807	4.25138	5.03355	FBgn0067624_BS3
chr2RHet	821001	822000		0.831	7.56459	3.32581	4.21212	FBgn0000481_Doc;FBgn0063533_Doc3_element;FBgn0063534_Doc2_element
chr2RHet	822001	823000		0.604	10.9498	4.81562	10.1628	FBgn0000481_Doc;FBgn0063504_G5;FBgn0063533_Doc3_element;FBgn0063534_Doc2_element
chr2RHet	825001	826000		0.6	7.04313	5.93504	6.8744	FBgn0063504_G5;FBgn0063533_Doc3_element;FBgn0069433_G5A
chr2RHet	826001	827000		0.445	15.9324	6.65738	6.25288	FBgn0001249_I_element;FBgn0063533_Doc3_element
chr2RHet	828001	829000		0.28	10.245	5.64329	13.0985	FBgn0001249_I_element
chr2RHet	852001	853000		0.814	4.2915	4.58846	3.6924	FBgn0063401_mariner2;FBgn0063594_Cr1a
chr2RHet	863001	864000		0.577	7.71655	3.73463	3.24986	FBgn0063371_transib2
chr2RHet	869001	870000		0.882	7.21821	4.49414	5.63729	FBgn0000005_297
chr2RHet	870001	871000		0.873	4.93013	4.60331	3.22803	FBgn0000005_297
chr2RHet	872001	873000	90	0.257	47.4857	53.2284	55.6721	FBgn0000652_F_element
chr2RHet	873001	874000	90	0.181	22.3626	37.7349	25.7332	FBgn0000652_F_element
chr2RHet	880001	881000	90	0.105	29.1712	23.9638	41.9578	FBgn0000652_F_element;FBgn0003490_springer;FBgn0063435_gypsy2;FBgn0067421_Fw2
chr2RHet	882001	883000	90	0.206	41.7159	48.8987	46.7566	FBgn0000481_Doc;FBgn0063534_Doc2_element
chr2RHet	883001	884000	90	0.281	25.1823	35.6925	32.9211	FBgn0000481_Doc;FBgn0063534_Doc2_element;FBgn0067421_Fw2
chr2RHet	884001	885000	90	0.24	119.342	142.042	183.758	FBgn0063534_Doc2_element
chr2RHet	885001	886000	90	0.258	19.8213	27.9057	40.894	FBgn0063534_Doc2_element
chr2RHet	886001	887000	90	0.493	21.161	20.5455	15.6479
chr2RHet	887001	888000	90	0.867	11.0632	12.7626	13.6017
chr2RHet	888001	889000	90	0.401	19.6835	32.0454	37.7029	FBgn0000481_Doc;FBgn0063533_Doc3_element
chr2RHet	889001	890000	90	0.379	9.22916	18.8543	14.6781	FBgn0000481_Doc;FBgn0001249_I_element;FBgn0063533_Doc3_element
chr2RHet	890001	891000	90	0.448	48.4514	55.842	71.2098	FBgn0001249_I_element;FBgn0041728_Rt1a
chr2RHet	891001	892000	90	0.218	53.3542	81.6841	75.7875	FBgn0041728_Rt1a
chr2RHet	892001	893000	90	0.153	67.6449	77.5866	73.7683
chr2RHet	894001	895000	90	0.181	44.1527	57.7233	50.4818
chr2RHet	895001	896000	90	0.189	40.9642	35.3761	34.7178	FBgn0041728_Rt1a
chr2RHet	897001	898000	90	0.162	31.0486	45.5223	53.8966	FBgn0041728_Rt1a
chr2RHet	898001	899000	90	0.158	39.8574	39.8332	73.8883	FBgn0041728_Rt1a;FBgn0042682_Rt1b
chr2RHet	899001	900000	90	0.216	19.5965	18.907	22.0174	FBgn0001249_I_element;FBgn0041728_Rt1a;FBgn0042682_Rt1b
chr2RHet	900001	901000	90	0.424	37.7724	52.2356	55.9823	FBgn0001249_I_element
chr2RHet	901001	902000	90	0.231	14.9632	16.0341	16.6979	FBgn0000652_F_element;FBgn0001249_I_element
chr2RHet	914001	915000	90	0.347	23.7633	18.9878	22.3341	FBgn0001249_I_element
chr2RHet	915001	916000		0.699	2.69213	4.28413	2.37984	FBgn0001249_I_element
chr2RHet	918001	919000		0.703	2.34461	0.913253	2.26777
chr2RHet	921001	922000		0.603	3.59932	4.42354	5.17285	FBgn0043969_diver
chr2RHet	922001	923000		0.181	3.9718	13.5413	14.6709	FBgn0043969_diver
chr2RHet	923001	924000		0.194	18.4093	27.6163	33.8925	FBgn0043969_diver
chr2RHet	924001	925000		0.217	10.8875	13.4038	17.97	FBgn0043969_diver
chr2RHet	925001	926000		0.104	2.28952	5.44631	2.16494	FBgn0043969_diver
chr2RHet	926001	927000		0.227	11.5172	29.5129	73.1975	FBgn0043969_diver
chr2RHet	927001	928000		0.892	2.34559	5.78794	5.324
chr2RHet	928001	929000		0.667	16.2379	25.6182	26.4276	FBgn0063435_gypsy2
chr2RHet	929001	930000		0.708	11.7559	18.2612	21.118	FBgn0003490_springer;FBgn0063431_gypsy6;FBgn0063434_gypsy3;FBgn0063435_gypsy2
chr2RHet	930001	931000		0.605	41.9783	49.9031	63.0198
chr2RHet	931001	932000		0.655	29.9094	33.7881	22.7931	FBgn0063431_gypsy6
chr2RHet	932001	933000		0.711	5.64113	6.14289	9.94056	FBgn0003490_springer;FBgn0063431_gypsy6
chr2RHet	933001	934000		0.869	4.32294	7.76905	5.9831	FBgn0063919_Max_element
chr2RHet	934001	935000		0.787	3.5662	4.88527	6.69451	FBgn0063782_accord2;FBgn0067624_BS3
chr2RHet	935001	936000		0.816	5.47912	5.84857	8.89955	FBgn0001167_gypsy;FBgn0067624_BS3
chr2RHet	936001	937000		0.859	5.38298	11.8446	8.15509	FBgn0001167_gypsy;FBgn0063782_accord2;FBgn0067386_gypsy11
chr2RHet	937001	938000		0.117	13.6357	12.2843	9.18525	FBgn0004905_S_element;FBgn0067386_gypsy11
chr2RHet	939001	940000		0.244	107.16	88.7713	71.1901	FBgn0003490_springer;FBgn0063434_gypsy3;FBgn0063782_accord2
chr2RHet	940001	941000		0.271	33.6023	35.3741	22.2314	FBgn0003490_springer;FBgn0063434_gypsy3
chr2RHet	941001	942000		0.414	9.69907	17.523	24.6062	FBgn0003490_springer;FBgn0063431_gypsy6;FBgn0063434_gypsy3
chr2RHet	945001	946000		0.148	14.0281	14.3634	11.012	FBgn0003490_springer;FBgn0005673_1360;FBgn0063431_gypsy6;FBgn0063434_gypsy3
chr2RHet	946001	947000		0.371	9.44048	31.1761	43.6721	FBgn0003490_springer;FBgn0063434_gypsy3
chr2RHet	948001	949000		0.796	5.93887	7.50062	10.9265	FBgn0063782_accord2
chr2RHet	949001	950000		0.712	7.25671	16.6563	18.6196	FBgn0063782_accord2
chr2RHet	953001	954000		0.128	1.89591	4.93471	1.75902	FBgn0063782_accord2
chr2RHet	955001	956000		0.768	11.5533	10.2388	11.0844	FBgn0010103_aurora_element;FBgn0063919_Max_element
chr2RHet	956001	957000		0.602	3.89022	1.82671	3.55914	FBgn0063919_Max_element
chr2RHet	959001	960000		0.446	6.25671	9.57465	13.0273	FBgn0000481_Doc;FBgn0063533_Doc3_element
chr2RHet	960001	961000		0.135	8.61411	7.08758	20.9245	FBgn0001249_I_element;FBgn0063533_Doc3_element
chr2RHet	965001	966000		0.27	1.78069	4.14973	7.91825	FBgn0063533_Doc3_element
chr2RHet	993001	994000		0.266	8.09881	12.8579	7.28454
chr2RHet	999001	1000000		0.305	0.727884	1.28668	0.73821
chr2RHet	1009001	1010000		0.24	18.7722	9.89737	10.9162	FBgn0063428_invader3
chr2RHet	1010001	1011000		0.448	22.3703	20.4783	19.1999	FBgn0063428_invader3
chr2RHet	1011001	1012000		0.269	11.4464	7.89501	10.0788	FBgn0000481_Doc;FBgn0063428_invader3
chr2RHet	1074001	1075000		0.141	11.804	5.10388	10.0576	FBgn0005673_1360
chr2RHet	1075001	1076000		0.22	32.8285	14.097	18.5562	FBgn0005673_1360;FBgn0063428_invader3
chr2RHet	1076001	1077000		0.261	13.8069	8.09726	9.38893	FBgn0063428_invader3
chr2RHet	1077001	1078000		0.196	29.0251	23.885	18.5653	FBgn0001167_gypsy;FBgn0063428_invader3
chr2RHet	1079001	1080000		0.497	8.8155	7.53597	10.8022	FBgn0063504_G5;FBgn0063782_accord2
chr2RHet	1080001	1081000		0.752	5.5524	4.31678	6.41002	FBgn0063782_accord2
chr2RHet	1081001	1082000		0.517	12.3319	4.5906	6.87823	FBgn0005673_1360
chr2RHet	1082001	1083000		0.449	13.6286	6.6695	6.69402	FBgn0005673_1360;FBgn0014967_hopper;FBgn0067381_hopper2
chr2RHet	1084001	1085000		0.907	7.97315	4.72879	3.9281	FBgn0003490_springer
chr2RHet	1085001	1086000		0.919	25.6443	13.6741	15.1175
chr2RHet	1087001	1088000		0.957	9.0228	5.57562	4.91116	FBgn0063782_accord2
chr2RHet	1088001	1089000		0.972	11.3496	7.52643	6.28259
chr2RHet	1089001	1090000		0.991	19.6453	9.64539	13.1415
chr2RHet	1090001	1091000		0.923	20.102	9.64014	13.97	FBgn0026416_INE_1
chr2RHet	1091001	1092000		0.619	29.6904	13.6903	10.8414	FBgn0063919_Max_element
chr2RHet	1092001	1093000		0.163	185.568	112.239	131.232	FBgn0015945_GATE;FBgn0063919_Max_element
chr2RHet	1093001	1094000		0.12	103.513	47.2867	56.7816	FBgn0063919_Max_element
chr2RHet	1094001	1095000		0.137	70.1467	42.4618	66.1401	FBgn0063919_Max_element
chr2RHet	1095001	1096000		0.328	30.548	29.5492	18.8433	FBgn0063919_Max_element
chr2RHet	1110001	1111000		0.114	30.723	25.2235	15.9005	FBgn0044355_Quasimodo;FBgn0063919_Max_element
chr2RHet	1111001	1112000		0.536	52.9745	32.2392	22.0176	FBgn0026065_Idefix;FBgn0063919_Max_element
chr2RHet	1112001	1113000		0.456	14.3477	7.934	12.761	FBgn0026065_Idefix
chr2RHet	1116001	1117000	98	0.275	16.0238	13.5441	21.8911	FBgn0026065_Idefix
chr2RHet	1117001	1118000	98	0.28	16.1154	9.60777	8.082	FBgn0005384_3S18;FBgn0026065_Idefix
chr2RHet	1131001	1132000	98	0.598	7.73241	4.09861	6.69959	FBgn0063435_gypsy2
chr2RHet	1138001	1139000		0.302	0.803565	1.87555	1.88277
chr2RHet	1139001	1140000		0.836	11.9535	9.82105	4.61388	FBgn0026065_Idefix
chr2RHet	1140001	1141000		0.413	16.4181	11.3904	6.99111	FBgn0026065_Idefix
chr2RHet	1141001	1142000		0.141	1.5745	2.32064	3.63705	FBgn0026065_Idefix
chr2RHet	1142001	1143000		0.239	1.01538	4.91749	2.14571	FBgn0026065_Idefix
chr2RHet	1153001	1154000		0.104	9.04712	3.77343	9.86201	FBgn0000004_17;FBgn0000005_297;FBgn0063917_McClintock
chr2RHet	1297001	1298000		0.794	6.44371	19.6402	16.4579	FBgn0000155_roo
chr2RHet	1300001	1301000		0.986	5.76969	13.5747	15.9757
chr2RHet	1301001	1302000		0.931	15.0854	52.8296	67.1416
chr2RHet	1302001	1303000		0.922	9.98898	31.1689	33.5658	FBgn0063435_gypsy2
chr2RHet	1303001	1304000		0.784	8.75121	27.4494	37.2133	FBgn0063431_gypsy6;FBgn0063435_gypsy2
chr2RHet	1304001	1305000		0.891	10.028	23.6348	32.6183	FBgn0063594_Cr1a
chr2RHet	1305001	1306000		0.72	11.0805	35.2436	46.1424	FBgn0063467_Rt1c;FBgn0063594_Cr1a
chr2RHet	1306001	1307000		0.935	7.38871	23.186	39.7735	FBgn0063467_Rt1c
chr2RHet	1307001	1308000		0.932	9.29681	28.4391	37.7523	FBgn0063435_gypsy2
chr2RHet	1309001	1310000		0.533	10.5052	48.4033	54.9699	FBgn0063435_gypsy2
chr2RHet	1310001	1311000		0.838	13.24	27.9183	32.6618	FBgn0063435_gypsy2
chr2RHet	1311001	1312000		0.578	8.09936	30.5018	46.4434	FBgn0063429_invader2;FBgn0063435_gypsy2
chr2RHet	1312001	1313000		0.132	33.2609	60.395	103.829	FBgn0063429_invader2
chr2RHet	1314001	1315000		0.154	8.918	34.8026	22.3973	FBgn0063429_invader2
chr2RHet	1329001	1330000		0.267	0.908902	3.5059	1.68655	FBgn0063594_Cr1a
chr2RHet	1336001	1337000		0.95	4.39997	6.9028	8.63185	FBgn0063594_Cr1a
chr2RHet	1337001	1338000		0.932	9.41262	15.742	19.4541	FBgn0063594_Cr1a;FBgn0063755_Osvaldo;FBgn0067383_gypsy8
chr2RHet	1338001	1339000		0.399	21.9117	32.7539	30.8726	FBgn0063594_Cr1a
chr2RHet	1339001	1340000		0.103	75.011	89.8553	89.7683	FBgn0063594_Cr1a
chr2RHet	1341001	1342000		0.211	96.7004	57.7119	78.6705	FBgn0000155_roo;FBgn0063594_Cr1a;FBgn0063900_Q_element
chr2RHet	1345001	1346000		0.148	49.2035	47.093	60.4846	FBgn0003490_springer;FBgn0063431_gypsy6;FBgn0063434_gypsy3
chr2RHet	1348001	1349000		0.148	99.4394	90.8005	80.87	FBgn0003490_springer;FBgn0063431_gypsy6;FBgn0063434_gypsy3
chr2RHet	1351001	1352000		0.172	77.3404	42.4069	72.1375	FBgn0000155_roo
chr2RHet	1353001	1354000		0.153	30.8976	42.834	61.8768	FBgn0000155_roo
chr2RHet	1355001	1356000		0.182	109.868	103.707	97.946	FBgn0000155_roo
chr2RHet	1358001	1359000		0.146	53.0751	46.6379	44.9429	FBgn0000155_roo
chr2RHet	1359001	1360000		0.323	4.36579	8.25819	9.81524	FBgn0000155_roo
chr2RHet	1364001	1365000		0.318	5.15448	3.90735	7.45229	FBgn0000155_roo;FBgn0067420_Fw3
chr2RHet	1365001	1366000		0.515	5.87611	3.3215	5.16019	FBgn0067420_Fw3
chr2RHet	1386001	1387000		0.317	13.9372	10.6162	12.3438	FBgn0063919_Max_element
chr2RHet	1387001	1388000		0.136	13.7855	18.2656	36.2142	FBgn0063919_Max_element
chr2RHet	1410001	1411000		0.844	6.86476	4.09165	5.04315	FBgn0000004_17;FBgn0000005_297;FBgn0063917_McClintock
chr2RHet	1411001	1412000		0.862	12.9817	12.1135	8.54861	FBgn0000004_17;FBgn0000005_297;FBgn0063917_McClintock
chr2RHet	1412001	1413000		0.865	5.67399	2.85982	4.58815
chr2RHet	1413001	1414000		0.521	10.4313	9.25581	11.7689	FBgn0026416_INE_1;FBgn0063594_Cr1a;FBgn0063900_Q_element
chr2RHet	1414001	1415000		0.249	16.1078	12.7252	11.8197	FBgn0063594_Cr1a;FBgn0063900_Q_element
chr2RHet	1415001	1416000		0.561	22.4102	15.0396	14.9825	FBgn0001207_HMS_Beagle;FBgn0042231_X_element;FBgn0063594_Cr1a;FBgn0063900_Q_element;FBgnnnnnnnn_HMS_Beagle2
chr2RHet	1416001	1417000	47	0.82	29.1571	16.0208	15.9772	FBgn0042231_X_element
chr2RHet	1417001	1418000	47	0.537	23.8377	18.9973	19.531	FBgn0042231_X_element
chr2RHet	1419001	1420000	47	0.346	28.6228	19.3539	21.1752	FBgn0001207_HMS_Beagle;FBgnnnnnnnn_HMS_Beagle2
chr2RHet	1420001	1421000	47	0.279	13.4483	14.4855	10.1731	FBgn0001207_HMS_Beagle;FBgn0042231_X_element;FBgnnnnnnnn_HMS_Beagle2
chr2RHet	1424001	1425000	47	0.279	10.9784	18.6236	17.4287	FBgn0002697_mdg1;FBgn0005773_Bari1
chr2RHet	1426001	1427000	47	0.244	10.5079	9.01377	11.1944	FBgn0000006_412;FBgn0000199_blood;FBgn0002697_mdg1;FBgn0003519_Stalker;FBgn0010302_Burdock;FBgn0045970_Tabor;FBgn0063455_Stalker2;FBgn0063897_Stalker4
chr2RHet	1429001	1430000	47	0.335	3.47136	4.67975	7.24059	FBgn0002697_mdg1;FBgn0010302_Burdock;FBgn0067384_gypsy7
chr2RHet	1430001	1431000	47	0.364	22.2751	8.11033	16.6362	FBgn0002697_mdg1;FBgn0043055_Ivk
chr2RHet	1435001	1436000	47	0.121	13.5465	18.279	16.7856	FBgn0002697_mdg1;FBgn0043055_Ivk
chr2RHet	1436001	1437000	47	0.453	10.8042	6.82778	11.2611	FBgn0002697_mdg1
chr2RHet	1437001	1438000	47	0.407	6.33322	6.25378	9.42744	FBgn0002697_mdg1
chr2RHet	1438001	1439000	47	0.687	46.0375	41.0544	43.8235	FBgn0001207_HMS_Beagle;FBgnnnnnnnn_HMS_Beagle2
chr2RHet	1439001	1440000	47	0.612	39.8633	36.4059	35.0692	FBgn0001207_HMS_Beagle;FBgnnnnnnnn_HMS_Beagle2
chr2RHet	1440001	1441000	47	0.577	29.4974	20.939	20.9013	FBgn0063594_Cr1a;FBgn0063900_Q_element;FBgnnnnnnnn_HMS_Beagle2
chr2RHet	1441001	1442000	47	0.668	9.44463	9.88202	11.9388	FBgn0063594_Cr1a
chr2RHet	1442001	1443000	47	0.92	10.4084	15.3027	12.6238
chr2RHet	1443001	1444000	47	0.943	90.6291	62.4888	81.2991
chr2RHet	1444001	1445000	47	0.645	20.0319	21.9827	20.0808
chr2RHet	1445001	1446000	47	0.95	30.8879	24.0742	21.991	FBgn0063401_mariner2
chr2RHet	1447001	1448000	47	0.982	8.7603	8.40509	7.9694
chr2RHet	1448001	1449000	47	0.998	9.63177	8.2382	8.23021	FBgn0063401_mariner2
chr2RHet	1449001	1450000	47	0.995	22.4162	14.9088	29.3143	FBgn0041728_Rt1a;FBgn0063401_mariner2
chr2RHet	1450001	1451000	47	0.971	43.1255	30.8874	39.903	FBgn0042682_Rt1b
chr2RHet	1451001	1452000	47	1	12.5606	13.0677	19.7475
chr2RHet	1452001	1453000	47	0.997	5.61851	6.57332	6.58817	FBgn0042231_X_element
chr2RHet	1453001	1454000	47	0.972	29.1106	23.2781	23.1654	FBgn0042231_X_element;FBgn0043055_Ivk
chr2RHet	1454001	1455000	47	0.851	46.5039	39.9714	46.1211	FBgn0001207_HMS_Beagle;FBgn0003519_Stalker;FBgn0043055_Ivk;FBgn0063897_Stalker4;FBgnnnnnnnn_HMS_Beagle2
chr2RHet	1455001	1456000	47	0.746	110.688	81.4463	106.095	FBgn0001207_HMS_Beagle;FBgnnnnnnnn_HMS_Beagle2
chr2RHet	1456001	1457000	47	0.713	44.4713	46.7507	50.2019	FBgn0001207_HMS_Beagle;FBgnnnnnnnn_HMS_Beagle2
chr2RHet	1457001	1458000	47	0.737	33.8406	25.7101	39.6129	FBgn0001207_HMS_Beagle;FBgnnnnnnnn_HMS_Beagle2
chr2RHet	1458001	1459000	47	0.427	52.7599	42.8451	44.1118	FBgn0001207_HMS_Beagle;FBgn0063594_Cr1a
chr2RHet	1459001	1460000	47	0.764	19.5871	30.4762	41.8047	FBgn0063394_rooA;FBgn0063594_Cr1a
chr2RHet	1460001	1461000	47	0.598	38.6445	38.3041	38.4759	FBgn0063394_rooA
chr2RHet	1461001	1462000	47	0.562	52.7099	28.7337	35.0558	FBgn0063394_rooA
chr2RHet	1462001	1463000	47	0.604	37.4531	20.8932	30.978	FBgn0063394_rooA
chr2RHet	1463001	1464000	47	0.465	53.2123	38.4062	41.9551	FBgn0001207_HMS_Beagle;FBgn0063394_rooA
chr2RHet	1464001	1465000	47	0.256	37.8174	30.7164	32.547	FBgn0000004_17;FBgn0000005_297;FBgn0003519_Stalker;FBgn0063455_Stalker2;FBgn0063897_Stalker4;FBgn0063917_McClintock
chr2RHet	1471001	1472000	47	0.279	46.3757	44.3062	35.0119	FBgn0000004_17
chr2RHet	1472001	1473000	47	0.483	25.21	22.3134	34.5747	FBgn0000006_412;FBgn0003519_Stalker;FBgn0044355_Quasimodo;FBgn0063455_Stalker2;FBgn0063897_Stalker4
chr2RHet	1473001	1474000	47	0.533	86.2305	95.7464	108.069	FBgn0000006_412;FBgn0000199_blood;FBgn0003519_Stalker;FBgn0063455_Stalker2;FBgn0063897_Stalker4
chr2RHet	1474001	1475000	47	0.675	36.7325	35.8937	38.6407	FBgn0003519_Stalker;FBgn0063455_Stalker2;FBgn0063897_Stalker4
chr2RHet	1475001	1476000	47	0.783	28.3946	25.7255	30.6934	FBgn0003519_Stalker;FBgn0063455_Stalker2;FBgn0063897_Stalker4
chr2RHet	1476001	1477000	47	0.703	51.2201	44.6523	45.565	FBgn0003490_springer;FBgn0003519_Stalker;FBgn0063434_gypsy3;FBgn0063897_Stalker4
chr2RHet	1484001	1485000	47	0.162	28.8695	24.0014	33.7214	FBgn0003490_springer;FBgn0063434_gypsy3
chr2RHet	1485001	1486000	47	0.104	31.2997	24.9211	34.3873	FBgn0003490_springer;FBgn0063431_gypsy6;FBgn0063434_gypsy3
chr2RHet	1488001	1489000	47	0.116	57.9981	58.9421	59.6027	FBgn0003490_springer;FBgn0063434_gypsy3
chr2RHet	1489001	1490000	47	0.141	31.5947	32.6723	31.6885	FBgn0003490_springer;FBgn0063434_gypsy3
chr2RHet	1544001	1545000		0.579	2.81892	9.23523	9.58463	FBgn0063429_invader2;FBgn0063594_Cr1a
chr2RHet	1609001	1610000	135	0.104	29.276	22.4319	33.2949	FBgn0063433_gypsy4
chr2RHet	1610001	1611000	135	0.114	4.07615	8.41099	8.44853	FBgn0063433_gypsy4
chr2RHet	1615001	1616000	135	0.152	12.5163	11.0294	10.4441
chr2RHet	1620001	1621000	135	0.607	5.41579	3.66085	4.56185	FBgn0069340_Tc1_2
chr2RHet	1622001	1623000	135	0.994	9.17063	10.9653	13.6712	FBgn0000005_297
chr2RHet	1623001	1624000	135	0.838	21.764	23.7815	27.1093	FBgn0000005_297;FBgn0005673_1360
chr2RHet	1624001	1625000	135	0.444	49.1261	50.9905	74.8075	FBgn0005673_1360;FBgn0042682_Rt1b
chr2RHet	1625001	1626000	135	0.396	31.3438	30.4371	43.0262	FBgn0042682_Rt1b
chr2RHet	1631001	1632000	135	0.816	2.93186	4.07334	3.80605
chr2RHet	1632001	1633000	135	0.107	10.6751	16.2775	15.8352	FBgn0063919_Max_element
chr2RHet	1639001	1640000	135	0.688	3.0879	2.6565	4.61482
chr2RHet	1640001	1641000	135	0.391	22.36	10.7495	12.5054	FBgn0023131_ZAM
chr2RHet	1643001	1644000		0.626	3.40103	5.40737	5.42078	FBgn0067387_gypsy10
chr2RHet	1644001	1645000		0.442	26.5281	26.0956	24.1619	FBgn0067387_gypsy10
chr2RHet	1645001	1646000		0.255	26.8246	16.186	25.1207	FBgn0063433_gypsy4;FBgn0067387_gypsy10
chr2RHet	1646001	1647000		0.681	17.9946	17.8406	17.0641	FBgn0067387_gypsy10
chr2RHet	1647001	1648000		0.535	11.8186	11.0767	12.0437	FBgn0067387_gypsy10
chr2RHet	1648001	1649000		0.9	4.18685	6.68225	4.02062
chr2RHet	1649001	1650000		0.711	16.7293	11.1326	14.7797	FBgn0000004_17;FBgn0000005_297;FBgn0063917_McClintock
chr2RHet	1650001	1651000		0.55	3.36289	1.46477	3.29573
chr2RHet	1651001	1652000		0.645	0.376243	0.878165	1.30663
chr2RHet	1654001	1655000		0.662	7.15152	4.85357	4.35446
chr2RHet	1655001	1656000		0.374	5.16652	2.27299	6.04517
chr2RHet	1656001	1657000		0.872	7.28252	3.91992	8.78047
chr2RHet	1657001	1658000		0.823	7.67142	5.06916	4.21557	FBgn0043055_Ivk
chr2RHet	1658001	1659000		0.877	13.4774	9.31337	8.19387	FBgn0043055_Ivk
chr2RHet	1659001	1660000		0.993	1.42009	1.28264	1.81185	FBgn0043055_Ivk
chr2RHet	1660001	1661000		0.779	6.89998	4.93804	2.69618	FBgn0005673_1360
chr2RHet	1667001	1668000		0.164	5.8911	5.38569	6.21283	FBgn0063432_gypsy5
chr2RHet	1671001	1672000		0.151	9.41514	7.28265	4.8426
chr2RHet	1672001	1673000		0.247	18.138	22.4369	16.0678
chr2RHet	1673001	1674000		0.122	9.66402	8.56416	4.20348
chr2RHet	1674001	1675000		0.284	8.14885	7.74422	9.89902	FBgn0063432_gypsy5
chr2RHet	1675001	1676000		0.388	18.0543	13.2504	12.0786	FBgn0044355_Quasimodo;FBgn0063432_gypsy5
chr2RHet	1676001	1677000		0.363	11.5786	8.94275	9.53903
chr2RHet	1677001	1678000		0.234	61.2619	38.397	64.3721	FBgn0063594_Cr1a;FBgn0063900_Q_element
chr2RHet	1678001	1679000		0.927	16.0786	13.8633	17.6254	FBgn0063594_Cr1a;FBgn0063900_Q_element
chr2RHet	1679001	1680000		0.552	36.1385	40.9917	35.8271	FBgn0005673_1360;FBgn0063428_invader3
chr2RHet	1681001	1682000		0.787	42.6955	39.2179	47.6124	FBgn0005673_1360;FBgn0063782_accord2
chr2RHet	1682001	1683000		0.704	13.3063	12.1757	12.2973	FBgn0001249_I_element;FBgn0005673_1360;FBgn0063782_accord2
chr2RHet	1683001	1684000		0.389	65.5573	35.1154	48.2075	FBgn0001249_I_element
chr2RHet	1684001	1685000		0.133	139.525	144.999	135.486	FBgn0001249_I_element;FBgn0041728_Rt1a;FBgn0042682_Rt1b
chr2RHet	1688001	1689000	88	0.189	203.256	139.74	178.501	FBgn0041728_Rt1a
chr2RHet	1689001	1690000	88	0.327	49.5229	28.4106	47.1678	FBgn0001249_I_element;FBgn0041728_Rt1a
chr2RHet	1690001	1691000	88	0.285	98.6685	63.0331	64.8943	FBgn0001249_I_element
chr2RHet	1691001	1692000	88	0.564	31.1845	24.5705	34.8684	FBgn0001249_I_element
chr2RHet	1692001	1693000	88	0.444	48.3928	25.3388	36.0799	FBgn0014967_hopper;FBgn0067381_hopper2
chr2RHet	1693001	1694000	88	0.681	25.3537	21.2176	21.4548	FBgn0001181_HB;FBgn0014967_hopper;FBgn0067381_hopper2
chr2RHet	1694001	1695000	88	0.842	33.1122	20.6174	23.2624	FBgn0001181_HB;FBgn0005673_1360
chr2RHet	1695001	1696000	88	0.863	42.3264	25.041	34.6066	FBgn0026416_INE_1
chr2RHet	1696001	1697000	88	0.383	4.88319	3.101	5.66471
chr2RHet	1697001	1698000	88	0.3	6.30312	4.24553	16.4171
chr2RHet	1698001	1699000	88	0.82	25.3376	9.15135	18.1687
chr2RHet	1699001	1700000	88	0.279	33.6163	23.4191	40.461
chr2RHet	1704001	1705000	88	0.628	88.5588	57.3621	72.5588
chr2RHet	1705001	1706000	88	0.666	47.6915	30.2654	28.8034	FBgn0063431_gypsy6;FBgn0063435_gypsy2
chr2RHet	1706001	1707000	88	0.654	48.0813	28.9919	40.7401	FBgn0063435_gypsy2
chr2RHet	1707001	1708000	88	0.939	16.4976	10.0307	10.5617
chr2RHet	1708001	1709000	88	0.95	8.83384	6.84079	5.79708	FBgn0005673_1360
chr2RHet	1709001	1710000	88	0.509	70.9114	32.6432	34.2361	FBgn0005673_1360;FBgn0042682_Rt1b
chr2RHet	1710001	1711000	88	0.379	91.7264	60.1424	79.3866	FBgn0042682_Rt1b
chr2RHet	1712001	1713000		0.613	2.67002	2.71794	2.58972	FBgn0042682_Rt1b
chr2RHet	1713001	1714000		0.964	19.6361	8.78111	12.9727	FBgn0026416_INE_1
chr2RHet	1714001	1715000		0.981	15.0258	8.71244	12.539
chr2RHet	1715001	1716000		0.993	20.4181	8.99804	13.7947	FBgn0005384_3S18
chr2RHet	1716001	1717000		0.997	7.97664	3.40764	3.07267
chr2RHet	1717001	1718000		0.999	2.80243	1.9725	1.92144
chr2RHet	1719001	1720000		0.987	25.0033	14.2564	19.3098
chr2RHet	1720001	1721000		0.446	27.2292	13.0108	23.9347	FBgn0005673_1360
chr2RHet	1721001	1722000		0.994	13.1363	8.59106	9.89904
chr2RHet	1724001	1725000		0.687	26.3292	15.1584	23.0492	FBgn0069433_G5A
chr2RHet	1725001	1726000		0.765	11.0031	11.5013	11.0147	FBgn0069433_G5A
chr2RHet	1726001	1727000		0.864	8.83851	6.16142	5.5791	FBgn0005673_1360
chr2RHet	1727001	1728000		0.816	3.34932	3.38943	2.13651	FBgn0005673_1360
chr2RHet	1729001	1730000		0.919	12.8413	5.39147	7.27831	FBgn0026416_INE_1
chr2RHet	1747001	1748000		0.758	14.4539	7.35498	8.73012
chr2RHet	1748001	1749000		0.8	12.3935	8.34345	5.81369
chr2RHet	1749001	1750000		0.373	15.215	9.31648	19.253	FBgn0063431_gypsy6
chr2RHet	1751001	1752000		0.382	7.38298	4.10397	3.56635
chr2RHet	1756001	1757000		0.633	10.7883	7.76037	5.89601	FBgn0063594_Cr1a
chr2RHet	1768001	1769000		0.317	2.95373	2.50867	2.32801	FBgn0005673_1360;FBgn0063594_Cr1a;FBgn0063900_Q_element
chr2RHet	1778001	1779000		0.191	23.3843	17.0552	23.3931	FBgn0015945_GATE
chr2RHet	1850001	1851000		0.9	17.9205	6.53384	6.36181	FBgn0026416_INE_1
chr2RHet	1852001	1853000		0.933	47.1903	17.0559	19.5097	FBgn0003908_R1A1_element
chr2RHet	1856001	1857000		0.48	22.8347	9.73339	11.4453	FBgn0005673_1360;FBgn0026416_INE_1
chr2RHet	1862001	1863000	36	0.602	52.8567	20.0233	26.8694	FBgn0003007_opus;FBgn0015945_GATE;FBgn0063919_Max_element
chr2RHet	1864001	1865000	36	0.479	101.388	37.4697	42.693	FBgn0003007_opus;FBgn0015945_GATE
chr2RHet	1865001	1866000	36	0.927	41.5932	15.1791	20.3215	FBgn0003007_opus
chr2RHet	1867001	1868000	36	0.522	51.1122	22.6735	28.4639	FBgn0063594_Cr1a
chr2RHet	1875001	1876000	36	0.997	12.1853	4.40358	5.15226	FBgn0063507_G2
chr2RHet	1876001	1877000	36	0.741	24.4525	11.9241	13.9135	FBgn0063919_Max_element
chr2RHet	1879001	1880000	36	0.917	15.8298	8.51531	5.93016	FBgn0001283_jockey;FBgn0067421_Fw2
chr2RHet	1880001	1881000	36	0.955	19.8116	7.99643	7.3614
chr2RHet	1882001	1883000	36	0.156	57.4664	27.2147	22.2398	FBgn0001100_G_element;FBgn0063507_G2
chr2RHet	1883001	1884000	36	0.737	21.6312	10.6386	15.7738	FBgn0042231_X_element;FBgn0063503_G6;FBgn0063507_G2
chr2RHet	1884001	1885000	36	0.704	42.4606	19.7536	22.0961	FBgn0042231_X_element;FBgn0063431_gypsy6
chr2RHet	1887001	1888000	36	0.733	7.27331	4.35237	3.76848
chr2RHet	1890001	1891000	36	0.969	9.18532	4.51803	3.79188
chr2RHet	1892001	1893000	36	0.718	29.925	15.2596	16.1753	FBgn0010103_aurora_element
chr2RHet	1893001	1894000	36	0.804	21.1979	10.633	10.7068	FBgn0010103_aurora_element
chr2RHet	1894001	1895000	36	0.831	12.1017	6.21281	6.66998	FBgn0000004_17;FBgn0000005_297;FBgn0010103_aurora_element;FBgn0063917_McClintock
chr2RHet	1897001	1898000	36	0.721	79.2432	28.5954	28.8425	FBgn0000005_297
chr2RHet	1903001	1904000	36	0.828	7.94315	9.58946	12.0847	FBgn0005673_1360
chr2RHet	1907001	1908000	36	0.708	20.5892	8.55147	10.1281	FBgn0000005_297;FBgn0063440_baggins
chr2RHet	1911001	1912000	36	0.765	20.4409	11.5459	9.05273	FBgn0004905_S_element;FBgn0063440_baggins
chr2RHet	1918001	1919000	36	0.642	5.81925	7.51598	3.0077	FBgn0063394_rooA
chr2RHet	1919001	1920000	36	0.825	5.14734	2.65331	2.38612	FBgn0003519_Stalker;FBgn0063455_Stalker2;FBgn0063897_Stalker4
chr2RHet	1921001	1922000	36	0.666	4.59581	3.09089	3.24751	FBgn0026416_INE_1;FBgn0063447_accord;FBgn0067405_R1_2
chr2RHet	1922001	1923000	36	0.873	50.2851	20.5624	25.9686	FBgn0010103_aurora_element;FBgn0042682_Rt1b
chr2RHet	1923001	1924000		0.759	18.9051	13.7137	19.3145	FBgn0042682_Rt1b;FBgn0063372_transib1
chr2RHet	1929001	1930000		0.748	21.8037	7.79096	10.2801
chr2RHet	1930001	1931000		0.644	9.46606	6.11965	9.20893	FBgn0067387_gypsy10
chr2RHet	1931001	1932000		0.26	10.1173	7.99723	11.3535	FBgn0063433_gypsy4;FBgn0067387_gypsy10
chr2RHet	1932001	1933000		0.359	15.1384	9.86149	9.57592	FBgn0067387_gypsy10
chr2RHet	1933001	1934000		0.645	5.45507	3.79995	2.12262	FBgn0067387_gypsy10
chr2RHet	1937001	1938000		0.381	13.6097	16.2605	12.7328	FBgn0000006_412;FBgn0002697_mdg1;FBgn0003519_Stalker;FBgn0063455_Stalker2;FBgn0063897_Stalker4;FBgn0067386_gypsy11
chr2RHet	1945001	1946000		0.559	15.529	6.60371	7.62641	FBgn0001249_I_element;FBgn0063439_diver2
chr2RHet	1947001	1948000		0.972	6.76886	2.76767	2.49547	FBgn0063428_invader3
chr2RHet	1948001	1949000		0.977	4.03466	3.46678	1.70267	FBgn0063428_invader3
chr2RHet	1950001	1951000		0.199	16.6463	14.6684	9.45686	FBgn0063533_Doc3_element;FBgn0063534_Doc2_element
chr2RHet	1953001	1954000		1	2.34192	0.958853	1.08142
chr2RHet	1959001	1960000		0.752	11.3401	5.83826	8.16783	FBgn0026065_Idefix;FBgn0069433_G5A
chr2RHet	1960001	1961000		0.706	18.557	9.19321	14.4075	FBgn0026065_Idefix;FBgn0069433_G5A
chr2RHet	1961001	1962000		0.681	18.2433	8.45871	8.41759	FBgn0026065_Idefix
chr2RHet	1962001	1963000		0.664	25.3985	9.65922	17.8834	FBgn0026065_Idefix
chr2RHet	1963001	1964000		0.748	10.2677	5.5041	3.77023	FBgn0026065_Idefix;FBgn0044355_Quasimodo
chr2RHet	1964001	1965000		0.966	3.64236	2.35713	2.47204	FBgn0026065_Idefix
chr2RHet	1967001	1968000		0.96	54.3494	26.3312	32.5449	FBgn0063755_Osvaldo;FBgn0067383_gypsy8
chr2RHet	1968001	1969000		0.936	33.306	18.9417	17.5156	FBgn0067383_gypsy8
chr2RHet	1969001	1970000		0.905	11.8632	6.89594	9.53716
chr2RHet	1970001	1971000		0.975	26.1934	11.9319	17.7613	FBgn0063594_Cr1a
chr2RHet	1971001	1972000		0.976	19.5383	13.8219	13.2797	FBgn0063594_Cr1a;FBgn0063900_Q_element;FBgn0067420_Fw3
chr2RHet	1972001	1973000		1	5.45561	3.75873	4.24967
chr2RHet	1973001	1974000		0.957	16.3976	7.93984	7.28501	FBgn0026416_INE_1
chr2RHet	1975001	1976000		0.878	15.9417	11.0883	5.73654
chr2RHet	1976001	1977000		0.348	5.40747	2.06212	4.86292
chr2RHet	1977001	1978000		0.548	2.57326	4.34984	2.37195
chr2RHet	1978001	1979000		0.285	3.2449	3.28447	3.77079	FBgn0003519_Stalker;FBgn0063455_Stalker2;FBgn0063897_Stalker4
chr2RHet	1980001	1981000		0.149	9.43344	9.06906	6.83828	FBgn0000006_412;FBgn0000199_blood;FBgn0003519_Stalker;FBgn0045970_Tabor;FBgn0063455_Stalker2;FBgn0063897_Stalker4
chr2RHet	1986001	1987000		0.788	4.67975	4.98817	4.30635
chr2RHet	1988001	1989000		0.881	17.0172	9.3615	14.7723
chr2RHet	1989001	1990000		0.916	9.25961	4.75575	8.47537	FBgn0067624_BS3
chr2RHet	1990001	1991000		0.872	33.4539	28.4426	33.1247	FBgn0042231_X_element;FBgn0067624_BS3
chr2RHet	1991001	1992000		0.834	28.2699	27.6076	28.4184	FBgn0042231_X_element
chr2RHet	1992001	1993000		0.812	14.7814	8.54146	11.8677	FBgn0042231_X_element;FBgn0063504_G5
chr2RHet	1996001	1997000		0.196	7.2535	8.38427	10.9661	FBgn0010103_aurora_element;FBgn0063504_G5
chr2RHet	2066001	2067000		0.332	12.7148	6.26289	9.56325	FBgn0063594_Cr1a;FBgn0063900_Q_element
chr2RHet	2067001	2068000		0.142	1.67683	2.76364	6.73512	FBgn0063594_Cr1a
chr2RHet	2068001	2069000		0.259	3.55301	5.80112	1.95397	FBgn0063426_invader5;FBgn0063594_Cr1a
chr2RHet	2071001	2072000		0.621	4.55277	2.08766	1.84209	FBgn0026065_Idefix
chr2RHet	2081001	2082000		0.199	13.0688	5.25039	9.14271	FBgn0022937_Circe;FBgn0063917_McClintock
chr2RHet	2083001	2084000		0.101	35.0867	27.3839	24.7479	FBgn0063440_baggins
chr2RHet	2131001	2132000		0.26	20.629	8.04494	13.6771	FBgn0001181_HB;FBgn0005673_1360
chr2RHet	2134001	2135000		0.656	27.4318	11.9696	11.2975	FBgn0063440_baggins
chr2RHet	2136001	2137000		0.138	25.1969	17.1082	14.7178	FBgn0063594_Cr1a
chr2RHet	2137001	2138000		0.168	52.355	23.859	47.1544	FBgn0063594_Cr1a
chr2RHet	2141001	2142000		0.766	29.855	13.3801	16.4279	FBgn0063431_gypsy6;FBgn0063435_gypsy2
chr2RHet	2143001	2144000		0.939	4.54699	2.00698	4.99094	FBgn0063435_gypsy2
chr2RHet	2146001	2147000		0.214	37.0869	23.7142	16.8461	FBgn0000481_Doc;FBgn0063440_baggins;FBgn0063533_Doc3_element
chr2RHet	2152001	2153000		0.11	27.7622	20.7942	21.0181	FBgn0063440_baggins
chr2RHet	2153001	2154000		0.121	23.1374	11.7925	8.36494	FBgn0022937_Circe;FBgn0063440_baggins
chr2RHet	2157001	2158000		0.911	4.5783	1.81748	2.61388	FBgn0026416_INE_1
chr2RHet	2158001	2159000		0.782	42.366	21.9754	27.2544	FBgn0043055_Ivk
chr2RHet	2159001	2160000		0.37	24.8232	18.8291	11.473	FBgn0043055_Ivk
chr2RHet	2160001	2161000		0.669	48.2737	26.7167	25.4754	FBgn0043055_Ivk
chr2RHet	2161001	2162000		0.722	17.9974	8.74983	15.0144	FBgn0001181_HB;FBgn0043055_Ivk
chr2RHet	2177001	2178000		0.142	90.3093	147.738	137.291
chr2RHet	2178001	2179000	38	0.114	38.8352	60.3026	66.6145	FBgn0063440_baggins
chr2RHet	2197001	2198000	38	0.871	11.5959	15.3171	13.2012	FBgn0063440_baggins
chr2RHet	2198001	2199000	38	1	6.04807	5.26325	7.71234
chr2RHet	2199001	2200000	38	0.973	4.54068	4.84641	6.86051
chr2RHet	2200001	2201000	38	0.799	32.797	23.707	33.3692	FBgn0026416_INE_1;FBgn0042682_Rt1b
chr2RHet	2201001	2202000	38	0.903	25.063	16.899	21.2368	FBgn0042682_Rt1b;FBgn0063436_gtwin
chr2RHet	2202001	2203000	38	0.991	8.08533	3.68012	8.86891	FBgn0063436_gtwin
chr2RHet	2203001	2204000	38	0.951	6.3233	3.51579	4.23188
chr2RHet	2215001	2216000	38	0.715	9.24994	6.42724	7.2032
chr2RHet	2216001	2217000	38	0.954	10.2966	6.15213	13.0834
chr2RHet	2217001	2218000	38	0.304	8.39599	4.72784	6.14613	FBgn0063440_baggins
chr2RHet	2236001	2237000	38	0.888	5.82115	7.44652	6.5658	FBgn0067624_BS3
chr2RHet	2237001	2238000	38	0.665	79.709	85.189	129.284	FBgn0067624_BS3
chr2RHet	2238001	2239000	38	0.747	56.8537	50.9395	65.7027	FBgn0067624_BS3
chr2RHet	2239001	2240000	38	0.741	85.1677	63.6154	79.51	FBgn0042231_X_element
chr2RHet	2240001	2241000	38	0.745	46.2361	37.5428	45.045	FBgn0063440_baggins
chr2RHet	2241001	2242000	38	0.519	71.6072	75.8333	95.9598	FBgn0063440_baggins
chr2RHet	2242001	2243000	38	0.493	95.8454	74.4957	95.1312	FBgn0063440_baggins
chr2RHet	2243001	2244000	38	0.546	30.3713	23.0783	33.2848	FBgn0063440_baggins
chr2RHet	2244001	2245000	38	0.65	26.65	27.8113	31.3972	FBgn0063440_baggins
chr2RHet	2245001	2246000	38	0.972	31.3593	22.1956	37.406
chr2RHet	2246001	2247000	38	0.995	7.83647	6.5344	6.36835
chr2RHet	2249001	2250000		0.601	60.9028	44.7081	44.5776	FBgn0015945_GATE;FBgn0043055_Ivk
chr2RHet	2250001	2251000		0.133	31.497	22.7024	30.6437	FBgn0001181_HB;FBgn0005673_1360
chr2RHet	2251001	2252000		0.228	43.5165	37.3588	34.7544	FBgn0001181_HB;FBgn0005673_1360;FBgn0067419_G7
chr2RHet	2255001	2256000		0.627	84.9067	52.7949	57.8286
chr2RHet	2256001	2257000		0.46	99.482	62.5315	70.8347	FBgn0063429_invader2;FBgn0063435_gypsy2
chr2RHet	2259001	2260000		0.141	16.8702	23.7205	25.3159	FBgn0063429_invader2
chr2RHet	2260001	2261000		0.156	14.909	28.4094	31.5281	FBgn0063429_invader2
chr2RHet	2262001	2263000		0.713	65.2602	32.3478	46.4463	FBgn0003490_springer
chr2RHet	2273001	2274000		0.734	45.5721	37.2686	41.1746
chr2RHet	2274001	2275000		0.635	38.5966	26.9763	31.7696
chr2RHet	2286001	2287000		0.32	60.3726	30.8085	36.7199	FBgn0026416_INE_1
chr2RHet	2300001	2301000		0.775	9.3814	6.11136	4.29525	FBgn0026416_INE_1;FBgn0063594_Cr1a
chr2RHet	2301001	2302000		0.956	6.43933	2.43916	4.51066
chr2RHet	2302001	2303000		0.148	6.24862	3.23251	9.25061	FBgn0026416_INE_1;FBgn0063594_Cr1a
chr2RHet	2313001	2314000		0.242	34.8392	23.0843	27.6953	FBgn0063594_Cr1a;FBgn0063900_Q_element
chr2RHet	2314001	2315000		0.887	5.37104	3.46363	9.05924	FBgn0063594_Cr1a
chr2RHet	2340001	2341000		0.1	21.0381	15.6772	12.4406	FBgn0000652_F_element;FBgn0063594_Cr1a
chr2RHet	2342001	2343000		0.189	9.7862	3.68714	5.68611	FBgn0063429_invader2;FBgn0063594_Cr1a
chr2RHet	2343001	2344000		0.633	1.83713	2.23778	1.68709	FBgn0063429_invader2
chr2RHet	2344001	2345000		0.787	8.06632	5.69044	6.67999	FBgn0063429_invader2
chr2RHet	2346001	2347000		0.853	5.14452	5.26358	2.44646	FBgn0063429_invader2
chr2RHet	2348001	2349000		0.863	7.17057	3.84915	4.67122
chr2RHet	2350001	2351000		0.785	10.717	7.5597	13.7664	FBgn0063433_gypsy4
chr2RHet	2370001	2371000		0.498	10.7287	5.44961	4.20397	FBgn0063435_gypsy2
chr2RHet	2373001	2374000		0.357	13.8253	11.3149	12.2599
chr2RHet	2374001	2375000		0.324	5.07312	5.68551	6.80593
chr2RHet	2378001	2379000		0.901	8.29559	3.61442	6.61732	FBgn0063594_Cr1a
chr2RHet	2380001	2381000		0.991	8.99063	3.53801	4.45238
chr2RHet	2381001	2382000		0.525	5.3633	2.88551	3.26197
chr2RHet	2390001	2391000		0.85	3.31262	1.49842	1.4636	FBgn0063450_Tom1
chr2RHet	2391001	2392000		0.898	3.3445	2.12172	1.58671	FBgn0005673_1360
chr2RHet	2392001	2393000		0.342	0.696227	0.478378	0.821419
chr2RHet	2399001	2400000		0.211	8.96178	10.3252	6.52055
chr2RHet	2400001	2401000		0.295	14.4187	10.2284	7.11974
chr2RHet	2408001	2409000		0.231	24.5878	18.3787	22.8369	FBgn0000652_F_element;FBgn0063534_Doc2_element
chr2RHet	2411001	2412000		0.308	11.2599	12.271	17.1715	FBgn0063447_accord;FBgn0063782_accord2
chr2RHet	2412001	2413000		0.208	12.2491	8.53293	21.7493	FBgn0063447_accord;FBgn0063782_accord2
chr2RHet	2413001	2414000		0.242	10.7656	10.4404	11.184	FBgn0063782_accord2
chr2RHet	2415001	2416000		0.271	16.506	12.3377	21.0282	FBgn0063782_accord2
chr2RHet	2417001	2418000		0.117	10.077	10.0451	4.85979	FBgn0000652_F_element;FBgn0001100_G_element;FBgn0063503_G6;FBgn0063507_G2
chr2RHet	2433001	2434000		0.181	50.6799	33.9249	45.9588	FBgn0063533_Doc3_element;FBgn0063534_Doc2_element;FBgn0067421_Fw2
chr2RHet	2434001	2435000		0.381	104.013	55.7392	73.5784	FBgn0063534_Doc2_element
chr2RHet	2435001	2436000		0.186	22.535	15.8051	18.3167	FBgn0010103_aurora_element
chr2RHet	2436001	2437000		0.207	78.132	57.1767	58.3364	FBgn0010103_aurora_element
chr2RHet	2443001	2444000		0.275	7.70003	9.46244	8.5855
chr2RHet	2444001	2445000		0.769	2.06273	1.43001	2.0556
chr2RHet	2448001	2449000		0.565	14.5702	7.47932	6.51518	FBgn0001249_I_element;FBgn0026416_INE_1
chr2RHet	2584001	2585000		0.359	9.13764	7.21949	9.1229
chr2RHet	2587001	2588000		0.837	5.28393	1.93984	1.9794	FBgn0000004_17;FBgn0002697_mdg1
chr2RHet	2590001	2591000		0.635	22.3558	9.69267	12.3031	FBgn0063594_Cr1a;FBgn0063900_Q_element
chr2RHet	2591001	2592000		0.323	21.794	15.5418	17.0502	FBgn0063594_Cr1a
chr2RHet	2593001	2594000		0.303	25.5289	12.9383	11.2216	FBgn0063433_gypsy4
chr2RHet	2595001	2596000		0.161	7.35141	7.29988	8.46177	FBgn0063433_gypsy4
chr2RHet	2596001	2597000		0.138	11.6443	10.8124	11.4547	FBgn0063433_gypsy4
chr2RHet	2612001	2613000		0.133	5.47391	3.51908	7.2416	FBgn0000155_roo
chr2RHet	2619001	2620000		0.436	13.4993	14.4112	19.2024	FBgn0003519_Stalker;FBgn0063454_Stalker3;FBgn0063455_Stalker2;FBgn0063594_Cr1a;FBgn0063897_Stalker4;FBgn0063900_Q_element
chr2RHet	2627001	2628000		0.702	12.2839	8.2218	5.01202	FBgn0063594_Cr1a;FBgn0063900_Q_element
chr2RHet	2629001	2630000		0.69	5.28449	5.13083	4.5819	FBgn0001167_gypsy;FBgn0002745_micropia
chr2RHet	2631001	2632000		0.383	19.1031	17.1489	7.82995	FBgn0001167_gypsy
chr2RHet	2632001	2633000		0.468	19.1262	15.665	13.0584	FBgn0001167_gypsy
chr2RHet	2633001	2634000		0.605	11.1318	7.93641	4.13147	FBgn0001167_gypsy;FBgn0063436_gtwin
chr2RHet	2634001	2635000		0.567	9.93627	9.37221	8.08884	FBgn0001167_gypsy
chr2RHet	2635001	2636000		0.162	10.3733	15.5195	6.24789	FBgn0063428_invader3
chr2RHet	2636001	2637000		0.104	6.91246	15.9204	7.03109	FBgn0063428_invader3
chr2RHet	2639001	2640000		0.121	15.5898	7.9244	11.3705	FBgn0063428_invader3
chr2RHet	2640001	2641000		0.153	14.0206	12.7437	24.3933	FBgn0063428_invader3
chr2RHet	2641001	2642000		0.207	8.06247	5.73761	5.97735	FBgn0003519_Stalker;FBgn0063428_invader3;FBgn0063454_Stalker3;FBgn0063455_Stalker2;FBgn0063897_Stalker4
chr2RHet	2648001	2649000		0.119	7.90673	4.02026	9.55623
chr2RHet	2774001	2775000		0.803	4.99183	2.16899	3.06009	FBgn0063430_invader1
chr2RHet	2797001	2798000		0.637	0.729484	2.46109	7.55666	FBgn0005673_1360;FBgn0043055_Ivk
chr2RHet	2798001	2799000		0.366	0.663051	4.31727	2.9547	FBgn0005673_1360;FBgn0043055_Ivk
chr2RHet	2810001	2811000	21	0.926	26.321	40.9193	43.2302	FBgn0042682_Rt1b
chr2RHet	2811001	2812000	21	0.97	16.0902	24.1289	28.5482	FBgn0042682_Rt1b
chr2RHet	2812001	2813000	21	0.986	8.69073	17.4288	14.9334	FBgn0042682_Rt1b;FBgn0067420_Fw3
chr2RHet	2813001	2814000	21	0.984	4.03625	8.62056	6.98812
chr2RHet	2836001	2837000	21	0.161	209.429	89.9259	88.6713	FBgn0003490_springer;FBgn0063431_gypsy6;FBgn0063434_gypsy3;FBgn0063435_gypsy2
chr2RHet	2841001	2842000	21	0.63	81.5944	41.9929	35.5989	FBgn0005673_1360;FBgn0063430_invader1
chr2RHet	2842001	2843000	21	0.583	45.9102	36.7996	35.0646	FBgn0015786_Porto1
chr2RHet	2843001	2844000	21	0.738	70.3212	45.5654	45.8887	FBgn0015786_Porto1
chr2RHet	2844001	2845000	21	0.994	56.9753	34.1928	34.9471	FBgn0001100_G_element;FBgn0063436_gtwin
chr2RHet	2845001	2846000	21	0.938	53.8274	25.1992	27.6513	FBgn0063436_gtwin
chr2RHet	2846001	2847000	21	0.844	124.066	55.3847	55.4491	FBgn0001207_HMS_Beagle;FBgnnnnnnnn_HMS_Beagle2
chr2RHet	2847001	2848000	21	0.916	24.6144	15.3254	19.4798	FBgn0067405_R1_2
chr2RHet	2848001	2849000	21	0.512	31.1099	23.911	19.8361	FBgn0063433_gypsy4;FBgn0067405_R1_2
chr2RHet	2850001	2851000	21	0.124	41.5377	20.2919	15.5344	FBgn0063433_gypsy4;FBgn0063594_Cr1a
chr2RHet	2851001	2852000	21	0.604	79.6129	48.3024	42.1173	FBgn0063394_rooA;FBgn0063594_Cr1a
chr2RHet	2852001	2853000	21	0.568	79.2931	31.697	38.8577	FBgn0063394_rooA
chr2RHet	2853001	2854000	21	0.342	76.5833	46.5395	38.7045	FBgn0063394_rooA
chr2RHet	2855001	2856000	21	0.14	10.1549	4.51173	3.66303	FBgn0002697_mdg1;FBgn0003519_Stalker;FBgn0063454_Stalker3;FBgn0063455_Stalker2;FBgn0063897_Stalker4
chr2RHet	2856001	2857000	21	0.253	14.5396	14.423	9.65915	FBgn0000006_412;FBgn0002697_mdg1;FBgn0003519_Stalker;FBgn0045970_Tabor;FBgn0063394_rooA;FBgn0063455_Stalker2;FBgn0063897_Stalker4
chr2RHet	2857001	2858000	21	0.619	43.1843	27.5715	34.363	FBgn0003519_Stalker;FBgn0063455_Stalker2;FBgn0063897_Stalker4
chr2RHet	2858001	2859000	21	0.496	8.99077	9.70551	6.86875	FBgn0003519_Stalker;FBgn0045970_Tabor;FBgn0063897_Stalker4
chr2RHet	2867001	2868000	21	0.1	7.18896	6.31642	2.87671	FBgn0000155_roo
chr2RHet	2876001	2877000	21	0.113	46.4767	18.6107	20.0262
chr2RHet	2877001	2878000	21	0.212	14.4809	12.8408	8.22354
chr2RHet	2879001	2880000	21	0.175	2.62922	4.54427	1.64383
chr2RHet	2881001	2882000	21	0.148	19.1649	28.2587	12.6245	FBgn0000155_roo
chr2RHet	2883001	2884000	21	0.221	6.45364	7.74015	8.20205	FBgn0000155_roo
chr2RHet	2884001	2885000	21	0.558	11.5331	10.4624	6.78472	FBgn0000155_roo;FBgn0063594_Cr1a
chr2RHet	2885001	2886000	21	0.786	5.99118	4.12746	2.73454	FBgn0063433_gypsy4
chr2RHet	2886001	2887000	21	0.306	18.9491	13.6676	14.4414	FBgn0063433_gypsy4
chr2RHet	2890001	2891000	21	0.219	16.0564	7.06378	8.24615	FBgn0005673_1360;FBgn0063433_gypsy4
chr2RHet	2891001	2892000	21	0.223	16.9494	19.1028	7.39917	FBgn0005673_1360;FBgn0063433_gypsy4
chr2RHet	2892001	2893000	21	0.112	12.4683	10.5117	7.14728	FBgn0063433_gypsy4
chr2RHet	2894001	2895000	21	0.742	5.6985	4.64992	3.20923
chr2RHet	2918001	2919000		0.405	17.3926	15.7498	16.9452	FBgn0022937_Circe
chr2RHet	2919001	2920000		0.102	4.75837	6.93375	2.20739	FBgn0022937_Circe;FBgn0063427_invader4
chr2RHet	2920001	2921000		0.139	21.1435	23.1156	18.0308
chr2RHet	2922001	2923000		0.173	5.37204	3.59115	5.88962
chr2RHet	2923001	2924000		0.15	14.1936	7.90436	6.42088
chr2RHet	2924001	2925000		0.22	41.2259	35.7898	29.5722	FBgn0022937_Circe
chr2RHet	2926001	2927000		0.211	64.3367	26.1272	34.1947	FBgn0022937_Circe
chr2RHet	2927001	2928000		0.263	77.6695	47.8759	48.9073	FBgn0022937_Circe
chr2RHet	2928001	2929000		0.12	15.4713	23.3244	18.4884	FBgn0022937_Circe
chr2RHet	2929001	2930000		0.155	143.201	121.819	141.787	FBgn0022937_Circe
chr2RHet	2983001	2984000	41	0.351	69.0303	26.5329	33.6608	FBgn0042682_Rt1b;FBgn0044355_Quasimodo
chr2RHet	2984001	2985000	41	0.402	22.7671	10.4295	9.73377	FBgn0044355_Quasimodo
chr2RHet	2986001	2987000	41	0.353	3.39853	1.2965	1.43365	FBgn0044355_Quasimodo
chr2RHet	2989001	2990000	41	0.232	7.79417	4.0348	4.4209
chr2RHet	2991001	2992000	41	0.395	43.5018	16.2161	25.8529	FBgn0041728_Rt1a
chr2RHet	2992001	2993000	41	0.443	16.3655	9.61608	18.4364	FBgn0041728_Rt1a;FBgn0042682_Rt1b;FBgn0044355_Quasimodo;FBgn0061485_rover
chr2RHet	3003001	3004000	41	0.454	10.195	6.66907	7.74987	FBgn0001249_I_element;FBgn0063429_invader2
chr2RHet	3004001	3005000	41	0.702	12.8456	4.71426	5.48499	FBgn0001100_G_element;FBgn0063429_invader2;FBgn0063507_G2
chr2RHet	3005001	3006000	41	0.379	61.9118	41.7956	39.838	FBgn0001100_G_element;FBgn0063507_G2
chr2RHet	3006001	3007000	41	0.263	48.1345	40.9701	29.2041	FBgn0005384_3S18
chr2RHet	3007001	3008000	41	0.231	93.4563	55.7769	35.7696	FBgn0005384_3S18
chr2RHet	3009001	3010000	41	0.247	58.7135	26.8177	24.9219	FBgn0005384_3S18
chr2RHet	3010001	3011000	41	0.342	109.279	69.7773	65.7339	FBgn0005384_3S18
chr2RHet	3048001	3049000	41	0.192	3.66037	2.95008	1.49828	FBgn0042231_X_element;FBgn0063436_gtwin;FBgn0069433_G5A
chr2RHet	3053001	3054000		0.731	5.81252	3.23251	2.93389	FBgn0015786_Porto1
chr2RHet	3055001	3056000		0.336	15.9973	9.52899	11.1216	FBgn0026065_Idefix;FBgn0044355_Quasimodo
chr2RHet	3063001	3064000		0.67	18.2904	6.51738	8.03003	FBgn0001249_I_element
chr2RHet	3064001	3065000		0.646	15.7664	6.98065	8.34924	FBgn0001249_I_element
chr2RHet	3067001	3068000		0.877	23.4766	10.9736	9.62779	FBgn0043055_Ivk
chr2RHet	3075001	3076000		0.315	28.5473	31.9452	32.9136	FBgn0042682_Rt1b;FBgn0063594_Cr1a
chr2RHet	3076001	3077000		0.796	47.2505	20.9033	23.3384	FBgn0042682_Rt1b
chr2RHet	3081001	3082000		0.291	34.3924	14.3365	28.348	FBgn0000481_Doc;FBgn0063533_Doc3_element;FBgn0063534_Doc2_element
chr2RHet	3107001	3108000		0.298	20.4496	31.8705	29.5319	FBgn0063919_Max_element
chr2RHet	3108001	3109000		0.247	44.3935	38.061	46.081	FBgn0063919_Max_element
chr2RHet	3109001	3110000		0.2	89.2005	75.9313	79.4177	FBgn0063919_Max_element
chr2RHet	3110001	3111000		0.212	44.5329	60.1553	60.2421	FBgn0015945_GATE;FBgn0063919_Max_element
chr2RHet	3111001	3112000		0.183	30.9372	33.622	33.238	FBgn0063919_Max_element
chr2RHet	3112001	3113000		0.402	2.39197	4.30677	3.93222
chr2RHet	3113001	3114000		0.529	4.79902	9.16069	6.21274	FBgn0005673_1360
chr2RHet	3115001	3116000		0.515	21.3005	24.6967	29.015	FBgn0005673_1360;FBgn0063533_Doc3_element
chr2RHet	3116001	3117000		0.368	25.0516	33.8637	32.1163	FBgn0000481_Doc;FBgn0063533_Doc3_element;FBgn0063594_Cr1a
chr2RHet	3118001	3119000		0.191	34.6746	47.1007	62.5686	FBgn0063594_Cr1a
chr2RHet	3146001	3147000		0.148	3.10888	8.6058	9.20504	FBgn0063439_diver2
chr2RHet	3148001	3149000		0.273	10.314	21.4607	19.7074	FBgn0063439_diver2
chr2RHet	3179001	3180000		0.693	1.03737	5.12359	4.48158
chr2RHet	3184001	3185000		0.864	12.0266	21.539	20.1569
chr2RHet	3187001	3188000		0.84	65.9111	90.2049	82.8669	FBgn0001167_gypsy
chr2RHet	3188001	3189000		0.589	8.70968	20.8009	20.6455	FBgn0001167_gypsy;FBgn0005673_1360;FBgn0042231_X_element
chr2RHet	3189001	3190000		0.987	8.28701	16.2489	21.6699	FBgn0005673_1360
chr2RHet	3190001	3191000		0.96	7.10401	17.1157	23.2645	FBgn0063594_Cr1a
chr2RHet	3191001	3192000		0.794	10.61	28.6337	27.7442	FBgn0063594_Cr1a
chr2RHet	3192001	3193000		0.587	11.0204	24.9028	21.7419	FBgn0000224_BS;FBgn0063594_Cr1a
chr2RHet	3193001	3194000		0.704	19.2598	32.7381	46.8529	FBgn0000224_BS;FBgn0020425_Helena
chr2RHet	3194001	3195000		0.698	5.71004	9.8608	10.145	FBgn0020425_Helena;FBgn0026416_INE_1
chr2RHet	3195001	3196000		0.852	5.01666	6.41587	5.5977	FBgn0020425_Helena;FBgn0063371_transib2
chr2RHet	3196001	3197000		0.748	5.58819	17.2931	17.8279	FBgn0063371_transib2
chr3L	33001	34000		0.998	7.29455	3.14375	4.17814
chr3L	34001	35000		0.993	17.6844	9.35168	12.807
chr3L	35001	36000		1	6.26767	2.90863	4.67975
chr3L	36001	37000		0.983	1.45092	2.50391	1.90074
chr3L	37001	38000		0.732	4.1532	2.14446	1.70875
chr3L	38001	39000		0.476	3.98215	12.0145	6.18298	FBgn0026416_INE_1
chr3L	39001	40000		0.777	2.07398	1.23404	1.23955	FBgn0026416_INE_1
chr3L	42001	43000		1	0.242677	0.32721	0.506079
chr3L	43001	44000		0.983	1.22972	1.65063	0.578429
chr3L	44001	45000		0.984	0.676843	0.475648	1.099
chr3L	45001	46000		0.914	0.768918	0.608361	0.929454	FBgn0026416_INE_1
chr3L	46001	47000		1	0.702791	0.870848	1.0189
chr3L	48001	49000		1	0.222005	0.707243	1.69904
chr3L	49001	50000		1	0.222005	0.228831	0.512825
chr3L	762001	763000		1	0.242677	0.239206	0.287671
chr3L	1963001	1964000		1	0.464681	0.478411	0.287671
chr3L	2773001	2774000		1	2.57546	2.87548	3.23077
chr3L	3215001	3216000		1	18.4602	7.23486	8.25135
chr3L	6068001	6069000		1	6.50338	5.68681	4.97416
chr3L	13008001	13009000		1	4.03152	3.84579	6.00656
chr3L	13204001	13205000		0.888	1.34585	1.54737	1.85813
chr3L	13205001	13206000		0.948	2.94356	1.59585	1.43707
chr3L	13939001	13940000		0.999	0.222227	2.36736	0.287958
chr3L	16570001	16571000		0.834	8.73156	39.1691	20.5296	FBgn0004904_TART_C_TART_B_TART_A
chr3L	17853001	17854000		0.553	11.2359	6.91321	9.32182
chr3L	18499001	18500000		0.311	3.72456	1.99765	4.88179	FBgn0000652_F_element
chr3L	19463001	19464000		0.381	50.9758	27.0937	44.4975	FBgn0063594_Cr1a;FBgn0063900_Q_element
chr3L	19607001	19608000		1	19.0733	49.5433	43.8583
chr3L	19796001	19797000		0.647	5.06313	11.7633	14.3561
chr3L	19854001	19855000	48	0.965	9.22589	7.33624	3.97613	FBgn0004905_S_element
chr3L	19856001	19857000	48	0.312	5.9798	30.1882	21.0742	FBgn0004905_S_element
chr3L	19857001	19858000	48	0.703	148.619	54.6723	72.8414	FBgn0063594_Cr1a;FBgn0063900_Q_element
chr3L	19858001	19859000	48	0.298	682.871	256.467	329.897	FBgn0063594_Cr1a;FBgn0063900_Q_element
chr3L	19860001	19861000	48	0.995	65.9527	37.2376	29.704	FBgn0063594_Cr1a
chr3L	19862001	19863000		1	6.30228	4.85543	4.58844
chr3L	20316001	20317000		0.753	4.39317	7.60858	5.17239	FBgn0042682_Rt1b
chr3L	20317001	20318000		0.94	9.80486	17.5535	16.9785	FBgn0042682_Rt1b;FBgn0044355_Quasimodo
chr3L	21478001	21479000		0.501	32.9277	25.1058	23.5827	FBgn0063594_Cr1a
chr3L	21479001	21480000		0.33	109.954	64.0896	78.4891	FBgn0063594_Cr1a
chr3L	21480001	21481000		0.293	237.473	101.042	108.359	FBgn0063594_Cr1a;FBgn0063900_Q_element
chr3L	21481001	21482000		0.332	160.84	60.2947	74.1011	FBgn0063594_Cr1a;FBgn0063900_Q_element
chr3L	22526001	22527000		0.538	0.442583	0.304099	1.5665	FBgn0063594_Cr1a;FBgn0063900_Q_element
chr3L	22712001	22713000		1	14.408	6.84039	6.39435
chr3L	22714001	22715000		0.821	29.2913	15.1854	17.576	FBgn0005673_1360
chr3L	22743001	22744000		0.999	0.465147	0.796044	0.569165
chr3L	23021001	23022000		0.781	19.6526	8.79697	16.3439	FBgn0063594_Cr1a
chr3L	23031001	23032000		1	5.89481	4.96513	4.41699
chr3L	23032001	23033000		0.848	20.1467	12.8276	13.354	FBgn0069433_G5A
chr3L	23034001	23035000		0.991	11.3538	7.61099	7.43582
chr3L	23035001	23036000		0.471	26.7072	17.9901	20.8238
chr3L	23042001	23043000		0.81	24.0345	24.5832	23.2703
chr3L	23043001	23044000		0.378	33.1282	34.1956	33.7914	FBgn0063594_Cr1a
chr3L	23044001	23045000		0.194	69.0791	41.7076	28.1898	FBgn0063594_Cr1a
chr3L	23045001	23046000		0.342	55.8195	30.9191	38.8168	FBgn0063594_Cr1a;FBgn0063900_Q_element
chr3L	23046001	23047000		0.731	104.694	64.015	69.6563	FBgn0063594_Cr1a;FBgn0063900_Q_element
chr3L	23047001	23048000		0.965	67.5754	47.5246	61.9366	FBgn0003908_R1A1_element;FBgn0063594_Cr1a;FBgn0063900_Q_element
chr3L	23048001	23049000		0.92	10.8986	9.34287	12.0692
chr3L	23050001	23051000		0.548	15.251	8.04949	8.37306	FBgn0063370_transib3
chr3L	23051001	23052000		0.343	37.6426	65.3165	60.6751
chr3L	23052001	23053000		0.641	35.3092	43.571	53.6463
chr3L	23053001	23054000		0.671	12.9098	13.0338	9.42327
chr3L	23054001	23055000		0.446	35.2128	16.5561	14.0416	FBgn0005673_1360
chr3L	23058001	23059000		0.364	8.94278	4.75638	5.27341	FBgn0005673_1360
chr3L	23059001	23060000		0.495	3.74577	2.42032	2.77947	FBgn0005673_1360
chr3L	23068001	23069000		0.151	6.23113	14.1468	6.37836	FBgn0000004_17;FBgn0063917_McClintock
chr3L	23070001	23071000		0.104	2.13466	1.57313	2.76606	FBgn0000004_17
chr3L	23098001	23099000		0.77	31.9297	52.5915	58.816	FBgn0067383_gypsy8
chr3L	23099001	23100000		0.585	14.7801	25.5682	35.7189	FBgn0063505_G4
chr3L	23100001	23101000		0.472	46.1436	48.617	65.1637	FBgn0063505_G4
chr3L	23101001	23102000		0.102	234.016	329.336	387.315	FBgn0063505_G4;FBgn0063594_Cr1a;FBgn0063900_Q_element
chr3L	23102001	23103000		0.609	21.1781	29.8859	27.6918	FBgn0063594_Cr1a
chr3L	23103001	23104000		1	5.19442	6.65401	7.1881
chr3L	23104001	23105000		0.93	10.8925	23.1624	23.1634	FBgn0063594_Cr1a
chr3L	23105001	23106000		0.683	25.4921	54.7062	51.9109	FBgn0003908_R1A1_element
chr3L	23111001	23112000		0.994	12.752	24.3473	23.7696
chr3L	23112001	23113000		0.344	38.4564	36.5279	42.6102	FBgn0063594_Cr1a
chr3L	23113001	23114000		0.193	71.6499	44.8795	60.3397	FBgn0063594_Cr1a
chr3L	23114001	23115000		0.157	91.4682	65.9738	101.58	FBgn0063594_Cr1a;FBgn0063900_Q_element
chr3L	23115001	23116000		0.464	18.565	32.9079	28.5961	FBgn0063394_rooA;FBgn0063594_Cr1a;FBgn0063900_Q_element
chr3L	23116001	23117000		0.95	30.4036	33.9156	39.7268	FBgn0063394_rooA
chr3L	23117001	23118000		0.916	25.4016	25.7627	29.0832
chr3L	23118001	23119000		0.921	4.12375	1.92929	3.2102	FBgn0001181_HB
chr3L	23138001	23139000		0.98	3.35913	4.3701	3.37426
chr3L	23143001	23144000		0.992	5.26176	4.76404	8.48945
chr3L	23144001	23145000		0.195	19.1119	25.8603	23.2684
chr3L	23146001	23147000		0.131	14.2768	6.74238	8.20362	FBgn0003490_springer;FBgn0063431_gypsy6;FBgn0063434_gypsy3
chr3L	23147001	23148000		0.798	29.596	23.1674	18.9771
chr3L	23148001	23149000		0.825	52.2054	29.7703	28.8963	FBgn0063755_Osvaldo;FBgn0067383_gypsy8
chr3L	23150001	23151000		0.203	4.57814	3.11154	5.60193	FBgn0044355_Quasimodo
chr3L	23157001	23158000		0.279	13.3992	6.98846	9.14205	FBgn0001210_hobo;FBgn0026416_INE_1;FBgn0044355_Quasimodo
chr3L	23168001	23169000		0.811	16.261	6.03152	7.8986	FBgn0026416_INE_1
chr3L	23169001	23170000		0.668	9.45831	7.56458	9.83294	FBgn0063594_Cr1a
chr3L	23170001	23171000		0.389	24.6694	16.179	12.9184	FBgn0063594_Cr1a;FBgn0063900_Q_element
chr3L	23171001	23172000		0.409	35.7328	23.7275	16.3984	FBgn0063594_Cr1a
chr3L	23172001	23173000		0.36	13.1635	9.52636	7.3632	FBgn0014967_hopper;FBgn0026416_INE_1;FBgn0063594_Cr1a;FBgn0067381_hopper2
chr3L	23191001	23192000		0.68	4.52806	2.2597	2.76752	FBgn0063430_invader1
chr3L	23192001	23193000		0.206	4.69	8.35411	2.76017	FBgn0001100_G_element;FBgn0063503_G6
chr3L	23193001	23194000		0.116	18.3746	17.4777	15.0874	FBgn0001100_G_element;FBgn0063503_G6;FBgn0063507_G2
chr3L	23194001	23195000		0.414	12.5968	9.60444	9.07508	FBgn0063594_Cr1a
chr3L	23195001	23196000		0.22	18.3458	26.1364	18.871	FBgn0063594_Cr1a
chr3L	23196001	23197000		0.185	30.6638	34.8989	33.2629	FBgn0063594_Cr1a;FBgn0063900_Q_element
chr3L	23197001	23198000		0.786	8.04722	5.16821	8.48413	FBgn0063594_Cr1a;FBgn0063900_Q_element
chr3L	23200001	23201000		0.977	2.18852	2.75351	1.74116
chr3L	23201001	23202000		0.769	15.4948	15.0812	9.3072	FBgn0063594_Cr1a
chr3L	23202001	23203000		0.891	14.1619	9.60641	6.18852	FBgn0063594_Cr1a
chr3L	23203001	23204000		0.758	0.613036	3.42193	2.55631
chr3L	23204001	23205000		0.642	7.32077	8.65476	6.51154	FBgn0020425_Helena
chr3L	23205001	23206000		0.592	14.3233	11.4655	12.5452	FBgn0020425_Helena
chr3L	23206001	23207000		0.893	2.12262	1.30449	1.00853
chr3L	23207001	23208000		0.99	5.44103	2.61798	4.22264	FBgn0002697_mdg1
chr3L	23208001	23209000		0.959	2.99125	2.95415	2.65968	FBgn0002697_mdg1
chr3L	23209001	23210000		0.989	2.5691	2.51175	1.37068
chr3L	23212001	23213000		0.916	4.58087	3.84124	3.70459	FBgn0000005_297;FBgn0026416_INE_1
chr3L	23213001	23214000		0.605	8.9337	5.30749	6.14316	FBgn0042231_X_element
chr3L	23214001	23215000		0.448	12.8554	7.80765	7.50569	FBgn0042231_X_element
chr3L	23215001	23216000		0.267	28.235	38.3939	51.8975	FBgn0042231_X_element;FBgn0067624_BS3
chr3L	23216001	23217000		0.186	34.0926	40.762	48.055	FBgn0042231_X_element;FBgn0067624_BS3
chr3L	23245001	23246000		0.962	9.04762	7.32479	11.5374
chr3L	23253001	23254000		0.984	2.18467	2.81281	4.01482
chr3L	23254001	23255000		0.753	6.93789	7.68142	10.3992
chr3L	23256001	23257000		0.981	3.12009	3.69855	5.52953
chr3L	23258001	23259000		0.993	7.33346	7.84473	6.63509
chr3L	23259001	23260000		0.966	15.9272	15.8485	14.2018	FBgn0000005_297
chr3L	23260001	23261000		0.618	7.30146	5.23599	9.16361	FBgn0063594_Cr1a
chr3L	23261001	23262000		0.968	2.1448	2.95884	5.07698	FBgn0000005_297
chr3L	23262001	23263000		0.791	4.15598	6.96945	8.73482	FBgn0026416_INE_1
chr3L	23263001	23264000		0.853	1.9216	3.23025	5.06323
chr3L	23264001	23265000		0.824	5.12587	7.232	10.3639	FBgn0063429_invader2
chr3L	23271001	23272000		0.992	7.763	17.6992	17.1894
chr3L	23272001	23273000		0.937	36.6003	65.5326	68.286	FBgn0063594_Cr1a
chr3L	23273001	23274000		0.948	31.3923	69.1487	73.8403	FBgn0063594_Cr1a
chr3L	23274001	23275000	6	0.985	71.496	151.522	149.78	FBgn0063594_Cr1a;FBgn0063900_Q_element
chr3L	23275001	23276000	6	0.99	23.9494	26.1087	33.789	FBgn0063402_looper1;FBgn0063594_Cr1a;FBgn0063900_Q_element
chr3L	23276001	23277000	6	0.949	40.0171	70.2784	84.2422	FBgn0063402_looper1;FBgn0063594_Cr1a
chr3L	23277001	23278000	6	1	30.3352	48.4843	62.0977
chr3L	23279001	23280000	6	0.999	12.1862	31.0311	28.7308
chr3L	23280001	23281000	6	1	12.1396	30.8893	28.9581
chr3L	23281001	23282000	6	0.998	30.0215	105.967	101.989
chr3L	23282001	23283000	6	0.945	144.81	308.967	366.232
chr3L	23283001	23284000	6	0.672	429.865	809.538	1012.47	FBgn0042231_X_element
chr3L	23288001	23289000	6	0.615	109.001	359.554	431.696	FBgn0042231_X_element;FBgn0067624_BS3
chr3L	23289001	23290000	6	0.539	386.485	1183.03	1562.2	FBgn0067624_BS3
chr3L	23290001	23291000	6	0.527	580.698	1292.22	1699.56	FBgn0042231_X_element;FBgn0067624_BS3
chr3L	23291001	23292000	6	0.978	290.088	874.981	1169.26	FBgn0001167_gypsy;FBgn0063436_gtwin;FBgn0067624_BS3
chr3L	23292001	23293000	6	0.65	678.795	1090.24	1361.94	FBgn0063594_Cr1a
chr3L	23293001	23294000	6	0.668	359.468	855.966	1048.44	FBgn0063594_Cr1a;FBgn0067383_gypsy8
chr3L	23294001	23295000	6	0.776	161.687	395.914	515.645	FBgn0042682_Rt1b;FBgn0067383_gypsy8
chr3L	23295001	23296000	6	0.331	489.33	741.396	857.259	FBgn0042682_Rt1b
chr3L	23296001	23297000	6	0.372	1050.3	1326.95	1742.86	FBgn0042682_Rt1b
chr3L	23297001	23298000	6	0.517	622.146	1182.65	1287.01	FBgn0042682_Rt1b;FBgn0063755_Osvaldo;FBgn0067383_gypsy8
chr3L	23298001	23299000	6	0.769	1247.7	2193.55	2644.24	FBgn0063755_Osvaldo;FBgn0067383_gypsy8
chr3L	23299001	23300000	6	0.773	1102.38	1983.25	2569.33	FBgn0063755_Osvaldo;FBgn0067383_gypsy8
chr3L	23300001	23301000	6	0.801	1267.76	2101.52	2693.66	FBgn0067383_gypsy8
chr3L	23301001	23302000	6	0.616	806.223	1019.19	1273.23	FBgn0041728_Rt1a;FBgn0042682_Rt1b
chr3L	23302001	23303000	6	0.512	1625.18	2198.1	2830	FBgn0041728_Rt1a
chr3L	23303001	23304000	6	0.593	969.336	1577.53	2032.2	FBgn0041728_Rt1a
chr3L	23304001	23305000	6	0.735	888.302	1664.15	2182.78	FBgn0041728_Rt1a
chr3L	23305001	23306000	6	0.706	446.809	996.158	1188.74	FBgn0067383_gypsy8
chr3L	23306001	23307000	6	0.613	452.574	830.435	1017.16	FBgn0063594_Cr1a;FBgn0063900_Q_element;FBgn0067383_gypsy8
chr3L	23307001	23308000	6	0.444	516.705	664.681	870.919	FBgn0063594_Cr1a;FBgn0063900_Q_element
chr3L	23308001	23309000	6	0.922	199.315	732.051	813.349	FBgn0063504_G5;FBgn0063594_Cr1a;FBgn0069433_G5A
chr3L	23309001	23310000	6	0.857	143.046	280.162	316.025	FBgn0005673_1360
chr3L	23310001	23311000	6	0.797	172.596	306.37	385.463	FBgn0005673_1360
chr3L	23311001	23312000	6	1	50.9722	130.697	146.143
chr3L	23312001	23313000	6	0.996	15.3119	44.9569	60.1138
chr3L	23313001	23314000	6	0.931	5.75615	30.0335	28.4268	FBgn0026416_INE_1
chr3L	23314001	23315000		0.983	10.3894	37.1606	35.5466
chr3L	23315001	23316000		0.971	5.74049	13.0912	19.5319
chr3L	23316001	23317000		0.987	4.48796	7.95549	8.00604
chr3L	23317001	23318000		0.811	1.13468	6.10945	7.12873	FBgn0026416_INE_1
chr3L	23318001	23319000		0.933	2.49773	10.2815	10.2348	FBgn0026416_INE_1
chr3L	23319001	23320000		0.884	1.32067	5.11298	6.38864	FBgn0026416_INE_1
chr3L	23326001	23327000		0.485	0.500364	3.32215	3.14429	FBgn0063594_Cr1a;FBgn0063900_Q_element
chr3L	23329001	23330000		0.924	2.56186	2.92487	2.9415	FBgn0005673_1360
chr3L	23337001	23338000		0.708	5.66504	22.5845	21.7647	FBgn0005673_1360
chr3L	23338001	23339000		0.868	14.7741	21.5829	24.7979	FBgn0026416_INE_1
chr3L	23339001	23340000		0.896	3.43138	12.4686	13.3528
chr3L	23340001	23341000		0.822	9.72512	22.749	28.4776	FBgn0063594_Cr1a
chr3L	23341001	23342000		0.457	49.787	109.562	140.411	FBgn0063594_Cr1a;FBgn0063900_Q_element
chr3L	23342001	23343000		0.583	26.6581	57.7827	72.1083	FBgn0010103_aurora_element;FBgn0063594_Cr1a;FBgn0063900_Q_element
chr3L	23343001	23344000		0.746	32.7087	75.2596	79.5766	FBgn0010103_aurora_element
chr3L	23344001	23345000		0.89	26.1385	45.8683	58.4863	FBgn0010103_aurora_element
chr3L	23345001	23346000		0.95	7.64844	17.8156	25.643	FBgn0010103_aurora_element
chr3L	23351001	23352000		0.105	15.4573	39.5259	46.6122	FBgn0000652_F_element;FBgn0063435_gypsy2
chr3L	23352001	23353000		0.243	6.83044	12.5492	7.48724	FBgn0063435_gypsy2
chr3L	23353001	23354000		0.21	59.6422	71.7244	85.2125	FBgn0063435_gypsy2
chr3L	23354001	23355000		0.207	47.8197	83.4884	99.7306	FBgn0003490_springer;FBgn0063431_gypsy6;FBgn0063435_gypsy2
chr3L	23355001	23356000		0.211	50.5174	71.0702	91.2777	FBgn0063431_gypsy6;FBgn0063435_gypsy2
chr3L	23357001	23358000		0.107	17.6521	25.9453	14.8364	FBgn0063431_gypsy6;FBgn0063435_gypsy2
chr3L	23359001	23360000		0.208	15.8926	27.1667	30.752	FBgn0000652_F_element;FBgn0063435_gypsy2
chr3L	23362001	23363000		0.299	11.087	15.3416	18.9627	FBgn0000652_F_element;FBgn0001181_HB;FBgn0004905_S_element;FBgn0067421_Fw2
chr3L	23363001	23364000		0.33	18.4943	24.7734	38.6484	FBgn0004905_S_element
chr3L	23364001	23365000		0.336	80.4371	97.2917	119.71	FBgn0004905_S_element
chr3L	23373001	23374000		0.155	7.66545	32.7348	25.6483	FBgn0063435_gypsy2
chr3L	23375001	23376000		0.77	15.8226	27.4749	36.3221	FBgn0000481_Doc;FBgn0003490_springer;FBgn0063431_gypsy6;FBgn0063533_Doc3_element
chr3L	23376001	23377000		0.465	16.6645	40.7981	57.8267	FBgn0000481_Doc;FBgn0063533_Doc3_element
chr3L	23377001	23378000		0.918	19.9223	42.7602	47.1043	FBgn0005673_1360;FBgn0063533_Doc3_element
chr3L	23378001	23379000		0.202	7.97763	20.7971	16.437	FBgn0003007_opus;FBgn0005673_1360;FBgn0063426_invader5
chr3L	23385001	23386000		0.125	1.90488	12.724	10.8988	FBgn0003007_opus
chr3L	23386001	23387000		0.974	1.6545	5.1338	7.15574
chr3L	23387001	23388000		0.907	7.23381	10.2669	14.0637	FBgn0026416_INE_1
chr3L	23388001	23389000		0.964	4.8181	12.4484	13.8779
chr3L	23389001	23390000		0.996	3.80406	11.7884	13.9691
chr3L	23390001	23391000		0.995	4.62185	16.2262	16.8951
chr3L	23391001	23392000		0.802	22.5012	47.3377	42.9263	FBgn0003519_Stalker;FBgn0042682_Rt1b;FBgn0063455_Stalker2;FBgn0063897_Stalker4
chr3L	23392001	23393000		0.931	41.0832	76.1021	86.8219	FBgn0042682_Rt1b
chr3L	23393001	23394000		0.951	9.86221	15.7217	20.055	FBgn0003908_R1A1_element
chr3L	23394001	23395000		1	3.28738	8.36363	8.51077
chr3L	23395001	23396000		0.989	6.58276	10.1402	11.987	FBgn0063594_Cr1a
chr3L	23396001	23397000		0.556	19.9118	33.3829	35.5367	FBgn0063594_Cr1a
chr3L	23397001	23398000		0.519	41.6789	47.3767	51.9085	FBgn0003519_Stalker;FBgn0044355_Quasimodo;FBgn0063455_Stalker2;FBgn0063594_Cr1a;FBgn0063897_Stalker4;FBgn0063900_Q_element
chr3L	23400001	23401000		0.457	6.46619	14.7504	10.2844	FBgn0044355_Quasimodo;FBgn0063439_diver2
chr3L	23401001	23402000		0.182	28.4906	57.4572	54.8721	FBgn0063439_diver2
chr3L	23402001	23403000		0.115	10.3317	26.3283	20.1629	FBgn0063439_diver2
chr3L	23403001	23404000		0.153	24.3882	60.349	83.7626	FBgn0005673_1360;FBgn0063439_diver2
chr3L	23404001	23405000		0.336	35.0889	67.1741	74.8108	FBgn0005673_1360;FBgn0063439_diver2
chr3L	23405001	23406000		0.141	26.578	56.7675	62.7773	FBgn0063439_diver2
chr3L	23406001	23407000		0.176	41.6366	69.6067	97.7258	FBgn0063439_diver2
chr3L	23408001	23409000		0.249	54.8136	64.4739	91.4571	FBgn0063439_diver2
chr3L	23409001	23410000		0.248	10.3384	9.00206	25.1279	FBgn0005673_1360;FBgn0043969_diver;FBgn0044355_Quasimodo;FBgn0063439_diver2
chr3L	23410001	23411000		0.65	2.95869	10.1716	9.27199	FBgn0043969_diver;FBgn0044355_Quasimodo
chr3L	23411001	23412000		0.37	29.1162	36.7398	41.4233	FBgn0044355_Quasimodo;FBgn0063430_invader1
chr3L	23412001	23413000		0.566	11.5877	17.819	16.7062
chr3L	23413001	23414000		0.364	9.1574	9.30506	4.55154
chr3L	23414001	23415000		0.6	14.0021	22.9947	28.134	FBgn0063430_invader1
chr3L	23419001	23420000		0.815	9.09751	10.4779	11.5171	FBgn0063467_Rt1c
chr3L	23420001	23421000		0.986	11.4952	14.1837	13.9287
chr3L	23421001	23422000		0.972	13.0525	29.0925	35.8224	FBgn0026416_INE_1
chr3L	23422001	23423000		0.835	25.1024	24.0183	36.3038	FBgn0063427_invader4;FBgn0063467_Rt1c
chr3L	23423001	23424000		0.808	8.74908	15.1515	15.4998	FBgn0063467_Rt1c
chr3L	23424001	23425000		0.7	16.4204	15.2939	18.2955	FBgn0063467_Rt1c
chr3L	23425001	23426000		0.621	29.1594	28.2298	27.0139	FBgn0015786_Porto1;FBgn0063467_Rt1c
chr3L	23426001	23427000		0.719	10.1218	22.8266	19.2357	FBgn0015786_Porto1
chr3L	23427001	23428000		0.996	11.3682	28.0369	41.5251	FBgn0067624_BS3
chr3L	23428001	23429000		0.848	11.6324	24.3326	30.0758	FBgn0067624_BS3
chr3L	23429001	23430000		0.808	10.9814	19.023	17.3981	FBgn0023131_ZAM
chr3L	23430001	23431000		0.632	10.0191	21.6387	29.4011	FBgn0001207_HMS_Beagle;FBgnnnnnnnn_HMS_Beagle2
chr3L	23431001	23432000		0.235	31.5417	50.0511	54.26	FBgn0001207_HMS_Beagle;FBgnnnnnnnn_HMS_Beagle2
chr3L	23432001	23433000		0.117	9.80171	23.5504	37.7697	FBgn0001207_HMS_Beagle;FBgnnnnnnnn_HMS_Beagle2
chr3L	23433001	23434000		0.156	25.313	67.9102	100.203	FBgn0001207_HMS_Beagle;FBgnnnnnnnn_HMS_Beagle2
chr3L	23434001	23435000		0.162	56.2692	74.5732	78.9186	FBgn0001207_HMS_Beagle;FBgnnnnnnnn_HMS_Beagle2
chr3L	23435001	23436000		0.157	51.5262	100.863	135.181	FBgn0001207_HMS_Beagle;FBgnnnnnnnn_HMS_Beagle2
chr3L	23436001	23437000		0.175	42.9851	58.4786	75.6782	FBgn0001207_HMS_Beagle;FBgnnnnnnnn_HMS_Beagle2
chr3L	23437001	23438000		0.225	47.0162	85.4575	80.8102	FBgn0001207_HMS_Beagle;FBgnnnnnnnn_HMS_Beagle2
chr3L	23441001	23442000		0.994	11.5683	55.5523	54.7867
chr3L	23442001	23443000		0.97	7.28318	14.3536	18.432
chr3L	23445001	23446000		1	16.4434	56.8871	70.341
chr3L	23446001	23447000		0.851	46.9648	141.842	160.268	FBgn0063394_rooA
chr3L	23447001	23448000		1	11.9705	31.7457	43.1273	FBgn0063394_rooA
chr3L	23449001	23450000		0.845	19.6601	41.8334	51.2433
chr3L	23450001	23451000		0.99	20.8623	71.7857	85.1914	FBgn0005673_1360
chr3L	23451001	23452000		0.991	22.0285	58.758	79.2352	FBgn0063594_Cr1a
chr3L	23452001	23453000		0.905	45.5693	140.393	167.914	FBgn0067383_gypsy8
chr3L	23453001	23454000	32	0.596	37.6603	151.974	208.762	FBgn0041728_Rt1a
chr3L	23454001	23455000	32	0.244	78.3664	373.52	515.188	FBgn0041728_Rt1a;FBgn0042682_Rt1b
chr3L	23455001	23456000	32	0.239	208.567	1227.84	1651.51	FBgn0041728_Rt1a
chr3L	23456001	23457000	32	0.294	164.729	776.443	1141.04	FBgn0041728_Rt1a;FBgn0042682_Rt1b
chr3L	23457001	23458000	32	0.309	65.288	370.969	443.612	FBgn0041728_Rt1a
chr3L	23458001	23459000	32	0.475	54.2227	199.31	222.811	FBgn0041728_Rt1a;FBgn0042682_Rt1b;FBgn0063401_mariner2
chr3L	23459001	23460000	32	0.988	34.9398	101.872	167.222	FBgn0063594_Cr1a;FBgn0063900_Q_element
chr3L	23460001	23461000	32	0.793	114.097	205.966	246.966	FBgn0063594_Cr1a
chr3L	23461001	23462000	32	0.858	24.1705	70.6296	98.0949	FBgn0063506_G3
chr3L	23462001	23463000	32	0.724	29.2261	34.1836	41.0353	FBgn0063506_G3
chr3L	23463001	23464000	32	0.681	55.338	76.7535	102.102	FBgn0005673_1360;FBgn0063372_transib1;FBgn0063506_G3
chr3L	23464001	23465000	32	0.727	53.1903	72.1859	115.724	FBgn0003519_Stalker;FBgn0005673_1360;FBgn0063455_Stalker2;FBgn0063897_Stalker4
chr3L	23465001	23466000	32	0.816	40.6317	91.9802	116.897	FBgn0003490_springer;FBgn0063434_gypsy3
chr3L	23466001	23467000	32	0.682	79.9189	223.393	293.013	FBgn0003490_springer;FBgn0063431_gypsy6;FBgn0063434_gypsy3
chr3L	23467001	23468000	32	0.774	68.9396	167.323	236.249	FBgn0003490_springer;FBgn0063431_gypsy6;FBgn0063434_gypsy3
chr3L	23468001	23469000	32	0.776	66.1425	135.887	191.534	FBgn0003490_springer;FBgn0063431_gypsy6;FBgn0063434_gypsy3
chr3L	23469001	23470000	32	0.732	44.7648	139.009	175.163	FBgn0000006_412;FBgn0002697_mdg1;FBgn0003490_springer;FBgn0003519_Stalker;FBgn0063434_gypsy3;FBgn0063455_Stalker2;FBgn0063897_Stalker4
chr3L	23470001	23471000	32	0.762	67.556	83.2894	117.114	FBgn0003519_Stalker;FBgn0042682_Rt1b;FBgn0063897_Stalker4
chr3L	23471001	23472000	32	0.638	86.7184	175.98	238.321	FBgn0042682_Rt1b
chr3L	23472001	23473000	32	0.493	57.9598	117.4	146.639	FBgn0042682_Rt1b
chr3L	23473001	23474000	32	0.719	51.1179	81.4041	101.03	FBgn0003519_Stalker;FBgn0042682_Rt1b;FBgn0063897_Stalker4
chr3L	23474001	23475000	32	0.674	21.1256	58.0376	72.402
chr3L	23475001	23476000	32	0.628	32.8692	48.5289	70.4048	FBgn0063594_Cr1a
chr3L	23476001	23477000	32	0.56	51.3556	138.205	167.7	FBgn0063594_Cr1a;FBgn0063900_Q_element
chr3L	23477001	23478000	32	0.458	131.402	290.782	344.833	FBgn0063594_Cr1a
chr3L	23478001	23479000	32	0.854	32.1726	69.7459	87.2564	FBgn0005673_1360
chr3L	23479001	23480000	32	0.986	6.14077	25.0846	31.1019
chr3L	23480001	23481000	32	0.893	16.8811	33.5528	43.8204	FBgn0026416_INE_1
chr3L	23481001	23482000	32	0.365	20.0452	42.3073	45.0068	FBgn0005673_1360
chr3L	23482001	23483000		0.568	10.83	18.3506	20.7891	FBgn0005673_1360;FBgn0026416_INE_1
chr3L	23483001	23484000		0.893	13.7485	28.3429	28.2291	FBgn0026416_INE_1
chr3L	23487001	23488000		0.891	11.0066	18.1448	21.1074	FBgn0005673_1360
chr3L	23488001	23489000		0.191	19.4996	39.5707	40.2172	FBgn0005673_1360
chr3L	23497001	23498000		0.883	7.75453	13.0026	23.2304	FBgn0001207_HMS_Beagle;FBgnnnnnnnn_HMS_Beagle2
chr3L	23498001	23499000		0.719	9.21453	22.5284	29.8928	FBgn0001207_HMS_Beagle;FBgn0063440_baggins;FBgnnnnnnnn_HMS_Beagle2
chr3L	23499001	23500000		0.578	13.4385	24.6454	33.0733	FBgn0063440_baggins
chr3L	23500001	23501000		0.66	12.3684	26.9993	26.5326	FBgn0001207_HMS_Beagle;FBgn0063440_baggins;FBgnnnnnnnn_HMS_Beagle2
chr3L	23501001	23502000		0.83	12.1716	25.9158	22.6643	FBgn0001207_HMS_Beagle;FBgnnnnnnnn_HMS_Beagle2
chr3L	23502001	23503000		0.913	9.47265	18.4333	21.1258	FBgn0001207_HMS_Beagle;FBgnnnnnnnn_HMS_Beagle2
chr3L	23503001	23504000		0.823	22.1551	35.365	42.6445	FBgn0001207_HMS_Beagle;FBgnnnnnnnn_HMS_Beagle2
chr3L	23504001	23505000		0.74	7.92568	10.5408	12.5936	FBgn0001207_HMS_Beagle;FBgn0063505_G4;FBgnnnnnnnn_HMS_Beagle2
chr3L	23505001	23506000		0.565	6.26023	8.13359	12.8688	FBgn0063505_G4
chr3L	23506001	23507000		0.495	5.58151	11.3358	9.95922
chr3L	23516001	23517000		0.514	18.7014	29.4086	29.3934	FBgn0015945_GATE;FBgn0067387_gypsy10
chr3L	23517001	23518000		0.756	16.4821	12.6902	17.4951	FBgn0067387_gypsy10
chr3L	23518001	23519000		0.704	25.6304	26.5741	29.9064	FBgn0067387_gypsy10
chr3L	23519001	23520000		0.502	25.4559	28.0754	30.5353	FBgn0005673_1360;FBgn0067387_gypsy10
chr3L	23521001	23522000		0.766	7.98854	6.28186	10.665	FBgn0067387_gypsy10
chr3L	23523001	23524000		0.439	39.9286	47.6014	54.7555	FBgn0063594_Cr1a
chr3L	23524001	23525000		0.553	11.0446	10.6206	18.7482	FBgn0063594_Cr1a;FBgn0063900_Q_element;FBgnnnnnnnn_HMS_Beagle2
[truncated: 2,503 more rows]
