# Supplementary material for: Acetyltransferase Enok regulates transposon silencing and piRNA cluster transcription
Source: PLoS Genet. 2021 Feb 1;17(2):e1009349. doi: 10.1371/journal.pgen.1009349 (PMC7877743; doi:10.1371/journal.pgen.1009349)
Supplement: S4 Table — The list of genes involved in the piRNA pathway was obtained from the previous transcriptome-wide RNAi screen [25]. The RPKM values obtained from the RNA-seq analysis of triplicate samples of the WT ovary or the enok mutants are shown (using UCSC dm3 or dm6 as the reference genome). Differential analysis was performed using edgeR. Genotypes are as described in S1 Table. (XLSX) [file pgen.1009349.s020.xlsx]

## Sheet: edgeR-dm3
Identifiers		RPKMs									enok1 compared with WT			enok2 compared with WT
GeneID	Name	WT_1	WT_2	WT_3	enok1_1	enok1_2	enok1_3	enok2_1	enok2_2	enok2_3	log2(Fold Change)	P_value	FDR	log2(Fold Change)	P_value	FDR
FBgn0000146	aub	39.0587	31.8506	35.8565	31.7755	29.6926	33.0653	33.9935	31.8378	29.3794	-0.227532	0.0439112	0.445143	-0.176844	0.127567	0.641586
FBgn0000556	Ef1alpha48D	13957.5	13046.4	12809.6	12379.4	12343.6	12711.6	12777.2	13042.6	12783	-0.141875	0.11402	0.589188	-0.0554175	0.458237	0.897133
FBgn0001179	hay	29.0945	29.1761	28.9633	29.9038	32.1557	31.8151	26.997	28.4516	29.1166	0.0534674	0.436751	0.810712	-0.053999	0.447834	0.887182
FBgn0001197	His2Av	624.533	727.429	820.562	731.457	804.172	739.777	685.286	632.951	682.039	0.0166451	0.862536	1	-0.124477	0.206777	0.723036
FBgn0001220	Hsc70-5	174.909	152.17	122.68	142.091	140.116	156.659	152.254	161.08	146.037	-0.0905628	0.529865	0.882846	0.0159327	0.912211	1
FBgn0002021	l(2)37Bb	34.0102	31.8975	26.8045	29.83	28.3424	27.9003	29.7897	31.3146	29.2498	-0.161562	0.168023	0.622474	-0.0498875	0.668018	1
FBgn0003062	Fib	177.073	138.11	118.101	152.212	154.365	161.95	158.2	162.936	147.854	0.0569473	0.712283	0.989593	0.0987222	0.551331	0.951047
FBgn0003401	shu	55.1346	49.2997	47.6876	34.6134	35.5876	40.1464	35.2275	37.5382	39.4459	-0.51574	0.000647329	0.0358707	-0.44977	0.00100387	0.0478503
FBgn0003483	spn-E	33.8837	45.2491	52.9078	44.4634	52.4035	48.2052	37.2958	39.1044	41.6263	0.0870518	0.55135	0.899155	-0.165014	0.235806	0.723036
FBgn0003607	Su(var)205	322.712	312.706	321.898	297.83	295.027	317.434	291.703	309.456	334.333	-0.12447	0.10715	0.579421	-0.0432714	0.578583	0.966998
FBgn0003744	trc	81.1786	81.3984	90.9919	93.2424	94.0457	90.9533	94.3636	90.5009	89.2118	0.0827204	0.239409	0.666427	0.104467	0.179319	0.710855
FBgn0003997	hid	6.3689	5.73763	4.77978	4.78255	5.34636	3.69682	5.10016	6.42753	4.16862	-0.345621	0.0734333	0.530948	-0.120014	0.543541	0.947721
FBgn0004372	aly	0.0608433	0.0355835	0	0.0966157	0	0.0359292	0	0.0567193	0.0369696	0.389389	0.800852	1	-0.000499891	0.998156	1
FBgn0004400	rhi	11.0181	12.4935	17.0828	3.71328	3.39754	3.06287	5.17261	2.99125	3.04472	-2.04401	3.16808e-06	0.000788601	-1.87018	6.42532e-05	0.00740896
FBgn0004872	piwi	86.3816	83.2307	86.7331	91.3936	95.8461	98.6628	88.0063	97.5996	99.8129	0.105406	0.152565	0.618618	0.145159	0.0848724	0.579762
FBgn0005683	pie	40.0788	49.3893	60.2919	45.8396	50.8271	45.5801	42.0669	37.393	44.3724	-0.123518	0.346944	0.72835	-0.277938	0.0572781	0.488242
FBgn0010328	woc	66.0452	82.0053	107.382	92.9882	101.069	95.4034	80.3112	79.8491	79.862	0.132801	0.387763	0.768901	-0.091931	0.524649	0.935267
FBgn0010411	RpS18	2720.72	2400.02	2282.27	2300.42	2113.59	2278.81	2250.76	2295.79	2327.2	-0.199072	0.070724	0.523158	-0.119458	0.238303	0.723036
FBgn0010452	trn	0.683169	0.815069	0.548503	0.611846	0.38955	0.78668	0.959548	1.06993	1.15815	-0.242628	0.456306	0.826303	0.630389	0.0331882	0.396094
FBgn0011217	eff	552.286	526.158	533.128	540.985	523.826	565.441	545.816	573.416	580.351	-0.0355055	0.639504	0.955658	0.0663545	0.381716	0.832452
FBgn0011592	fra	10.0118	9.54891	10.0326	7.7781	8.82327	8.64271	7.56802	8.33274	7.53349	-0.281552	0.00527477	0.159961	-0.346324	0.00184667	0.0733152
FBgn0011741	Arp6	43.349	41.7114	42.7455	45.204	43.8568	41.3607	44.8968	44.1495	46.7893	-0.0234043	0.742819	1	0.0784216	0.302302	0.783706
FBgn0011836	Taf2	19.898	25.5591	28.891	27.4281	30.1088	27.6632	19.8614	17.6752	21.364	0.146901	0.238079	0.666427	-0.340064	0.0209797	0.326428
FBgn0014340	mof	6.81201	9.97319	11.3311	9.65552	13.1359	10.529	7.40482	5.96671	9.7783	0.194708	0.317258	0.705213	-0.280765	0.225353	0.723036
FBgn0014931	CG2678	22.3785	21.1667	21.9206	17.3511	18.1167	19.6797	18.1788	16.9018	16.7452	-0.299081	0.00683224	0.18473	-0.347847	0.00316385	0.10693
FBgn0016034	mael	81.4041	84.6596	85.0048	44.4487	54.2915	50.9571	51.8667	53.7334	47.2827	-0.798405	7.89255e-06	0.0014392	-0.724886	6.83209e-06	0.00172474
FBgn0016687	Nurf-38	378.374	341.245	358.219	409.276	396.791	394.608	408.582	415.745	399.696	0.102948	0.192217	0.633441	0.173095	0.057391	0.488464
FBgn0020496	CtBP	105.648	141.5	157.635	146.191	152.974	137.68	128.95	120.784	136.391	0.0608203	0.63707	0.9546	-0.0717656	0.569119	0.961689
FBgn0023175	Prosalpha7	360.564	326.556	337.849	339.089	323.68	320.382	339.769	349.518	345.416	-0.112971	0.1601	0.618626	0.00297208	0.970338	1
FBgn0023177	Pp4-19C	77.9111	95.7636	101.168	106.529	112.489	98.1779	86.0893	89.6839	93.9517	0.155988	0.139712	0.610523	-0.0328671	0.720331	1
FBgn0026263	bip1	42.8911	46.0472	60.6104	35.8409	40.5768	38.9392	34.4548	36.5291	36.8773	-0.423573	0.00632641	0.175748	-0.475787	0.00215962	0.0811354
FBgn0026575	hang	72.9478	97.8799	124.944	86.4927	104.393	99.0921	72.6889	71.0306	85.9176	-0.0758392	0.666876	0.968959	-0.367208	0.0576202	0.48911
FBgn0027499	wde	24.7725	28.4878	34.5416	36.0203	37.8796	36.2149	31.4372	30.4291	32.3335	0.277364	0.026636	0.367014	0.0967094	0.362029	0.815124
FBgn0027567	CG8108	131.093	155.554	182.032	165.116	174.737	167.917	142.527	140.546	154.744	0.0663493	0.535583	0.887752	-0.103103	0.337854	0.794475
FBgn0027579	mino	54.8738	68.0486	73.8165	70.7881	74.1655	68.2838	67.3253	63.9404	67.1547	0.0661594	0.517967	0.873712	0.0072409	0.940886	1
FBgn0027605	Vps4	68.582	68.8807	67.2612	70.8505	65.5633	66.0694	68.5792	67.7016	67.4267	-0.0682562	0.343761	0.724967	-0.0169725	0.807743	1
FBgn0029113	Uba2	125.909	129.851	141.804	141.423	143.71	141.447	129.495	136.036	138.634	0.0504914	0.453834	0.824399	0.0158175	0.821032	1
FBgn0029899	CG14438	9.80899	14.3823	19.1991	16.1775	18.42	17.8842	13.4503	12.404	13.3739	0.228197	0.319343	0.706671	-0.145568	0.495441	0.920121
FBgn0029941	CG1677	70.3439	92.6253	109.48	97.7388	104.913	99.7268	82.945	76.6407	89.2409	0.102058	0.459369	0.828295	-0.133974	0.33978	0.796119
FBgn0030293	CG1737	38.0729	51.0435	59.2426	58.0228	62.3665	57.7076	47.6151	44.136	50.0061	0.214904	0.142669	0.6124	-0.0688085	0.612044	0.988473
FBgn0030373	CG12721	38.0404	42.6217	43.8843	29.2757	30.2252	32.1889	31.6356	27.0325	35.9629	-0.492416	0.000584189	0.0334352	-0.40258	0.008211	0.195989
FBgn0030500	Ndc80	23.1188	30.4788	33.5188	33.4534	35.4091	34.1943	29.2262	28.5672	30.7765	0.192766	0.134046	0.604192	0.0194271	0.867129	1
FBgn0031145	Ntf-2	246.888	247.772	249.425	224.275	219.214	230.294	230.784	232.955	225.721	-0.195057	0.0178498	0.305032	-0.119232	0.112042	0.628194
FBgn0031296	CG4415	0.922842	0.751744	0.345154	0.376822	0.375867	0.9926	0.312785	0.276522	0.120158	-0.240582	0.644405	0.958174	-1.60657	0.0175438	0.306032
FBgn0031309	Tfb4	24.8526	28.3831	32.6536	37.7982	38.8396	31.8387	34.6797	30.6333	34.6482	0.285461	0.0359841	0.410817	0.212749	0.0863199	0.583369
FBgn0031390	tho2	31.3195	34.993	39.4545	41.1327	44.7885	41.8814	38.1308	37.5231	37.2809	0.222553	0.0267095	0.367014	0.0885123	0.297897	0.783706
FBgn0031398	CG10880	55.3516	61.1444	63.2932	61.5323	62.6685	64.1154	58.4044	56.2361	60.5911	0.0158593	0.822935	1	-0.0445798	0.536376	0.944193
FBgn0031455	Snapin	13.2489	9.76936	9.84355	11.0196	11.8425	12.0528	11.69	12.0171	10.7047	0.0330968	0.845253	1	0.0521118	0.778563	1
FBgn0031818	CG9536	41.3582	41.9756	37.3542	46.8749	48.6921	43.8101	48.8263	46.7031	45.1218	0.153739	0.0896529	0.558843	0.209696	0.0376193	0.420154
FBgn0031822	CG9548	120.398	138.349	124.198	135.129	138.212	131.669	138.851	120.955	139.92	0.0282047	0.718464	0.994259	0.052852	0.567958	0.961113
FBgn0031979	CG7429	25.4805	26.7251	25.5447	26.4171	24.8826	23.8137	27.9787	23.5571	23.8635	-0.102332	0.392001	0.772282	-0.0548162	0.693799	1
FBgn0032030	Wdr82	31.3693	36.2969	40.2716	41.3518	39.8026	33.6951	33.6567	33.5921	34.6322	0.0382257	0.731113	1	-0.0894412	0.357967	0.811594
FBgn0032197	CG5694	54.4787	62.3866	69.0271	74.8092	78.1556	76.2093	62.3858	65.2887	68.3306	0.251751	0.0147205	0.278769	0.0703203	0.412907	0.859465
FBgn0032321	YL-1	30.6763	34.2089	39.0222	37.6133	37.8357	34.7386	32.1436	30.4838	34.4921	0.0338931	0.716233	0.992322	-0.103294	0.302369	0.783706
FBgn0032346	Csl4	35.4623	29.12	29.6883	34.8873	32.0949	32.5806	32.4023	33.9043	32.8099	0.0255153	0.81646	1	0.0603968	0.601611	0.981072
FBgn0033059	CG7845	39.6773	35.7321	40.6852	46.427	45.2341	46.4201	44.6096	49.8725	43.1706	0.198671	0.0249606	0.355813	0.236252	0.0258412	0.352691
FBgn0033062	Ars2	126.728	139.175	170.996	152.525	163.903	165.145	134.919	138.579	144.814	0.0913897	0.391581	0.772133	-0.0679617	0.498831	0.921741
FBgn0033273	Gasz	52.3389	49.8467	57.5786	52.0248	54.1602	51.2914	51.4546	52.7674	54.5556	-0.0723157	0.323253	0.711275	-0.0170495	0.818076	1
FBgn0033374	CG13741	93.3485	100.109	116.125	114.106	118.891	118.913	109.016	107.835	115.853	0.134835	0.130682	0.599225	0.0974966	0.256796	0.743826
FBgn0033737	Nup54	54.9748	65.0395	67.5869	64.2724	67.4658	61.0289	57.0395	56.3964	62.304	-0.0119583	0.886882	1	-0.100636	0.245815	0.73083
FBgn0033806	FLASH	11.0261	15.2728	20.7642	17.291	19.9295	18.6572	13.1677	16.2665	15.9398	0.200188	0.338756	0.721837	-0.0527605	0.798245	1
FBgn0033897	Rcd1	46.961	55.6124	66.6883	62.1883	66.907	59.8856	51.8764	50.4889	55.4556	0.109482	0.346073	0.727698	-0.105411	0.34633	0.802594
FBgn0033921	tej	20.4317	20.6862	27.8101	20.5043	21.2173	23.8231	19.4126	20.4593	20.672	-0.120934	0.35527	0.738416	-0.19206	0.126142	0.639156
FBgn0034617	CG9754	16.2	21.3377	21.166	25.0317	28.5195	25.9239	22.9951	22.7502	24.2842	0.385738	0.00705633	0.189482	0.24863	0.0399813	0.428562
FBgn0034939	thoc5	21.9262	25.9771	28.1106	33.0803	35.6173	29.9337	27.5444	27.7521	29.4406	0.324249	0.00960098	0.227093	0.150806	0.117915	0.634829
FBgn0035110	thoc7	58.9935	69.5967	71.5239	66.675	70.0806	75.3142	63.0314	58.6857	74.563	0.0334172	0.714142	0.990062	-0.0336463	0.748173	1
FBgn0035286	CG13924	1.24591	0.959697	0.636471	1.0423	0.924141	0.807517	0.461425	1.10481	0.858596	-0.0861693	0.776898	1	-0.205537	0.596195	0.978496
FBgn0035842	CG7504	13.1387	19.3606	25.6561	22.5295	26.5569	24.9696	17.6178	18.2922	21.0679	0.301919	0.201867	0.634276	-0.0294845	0.891166	1
FBgn0036184	PCID2	37.7915	36.2215	33.3582	38.652	37.286	35.5832	41.6144	36.5578	38.6512	0.00114032	0.989576	1	0.109959	0.285363	0.781124
FBgn0036640	nxf2	55.1192	53.4421	59.643	58.057	62.3288	59.2248	52.8329	59.5967	60.6524	0.042932	0.532237	0.884844	0.032724	0.680436	1
FBgn0036686	CG7728	31.6899	36.6902	37.7659	40.2296	44.6457	43.0308	35.5242	36.2655	37.458	0.217978	0.0229723	0.34147	0.0346177	0.644079	1
FBgn0036826	arx	20.1022	23.6035	24.2904	23.5725	23.5128	21.7783	14.8706	21.2623	22.4558	-0.0330326	0.769942	1	-0.218981	0.219625	0.723036
FBgn0036973	Rbbp5	17.0213	16.4775	15.6556	17.7539	16.7421	17.8464	15.5884	18.2153	19.0642	0.0382037	0.679107	0.97548	0.0959552	0.391373	0.839923
FBgn0037205	BoYb	10.2952	13.2052	16.2448	5.53607	7.01683	6.16011	5.72404	5.39851	5.31958	-1.13578	6.85238e-05	0.00684366	-1.27807	1.23248e-05	0.00239278
FBgn0037249	eIF3-S10	163.637	158.9	166.018	168.194	165.163	167.534	165.917	161.268	151.256	-0.0160127	0.807792	1	-0.0391421	0.613908	0.988591
FBgn0037446	Zif	35.3168	38.5839	41.9468	43.7165	46.1237	43.5145	32.3627	35.7416	40.797	0.151841	0.0696187	0.52119	-0.0946127	0.342657	0.799906
FBgn0037707	RnpS1	51.0784	60.901	65.036	65.8854	69.0573	67.5073	56.1689	57.7252	59.3013	0.14325	0.130009	0.598121	-0.0374945	0.660217	1
FBgn0038550	CG17801	3.80632	2.41342	2.07199	2.76478	2.72196	3.70538	2.71815	2.21331	3.81267	0.0958309	0.757225	1	0.0681353	0.841527	1
FBgn0038768	CG4936	36.3389	45.1908	51.6761	48.6009	55.6287	46.3654	41.2213	39.4475	45.2079	0.126484	0.311811	0.698209	-0.0859659	0.453349	0.892135
FBgn0039175	CG5706	75.6514	73.7329	70.8929	76.4139	72.6088	79.0621	82.681	78.5928	78.1015	-0.00207581	0.97844	1	0.109517	0.185713	0.718122
FBgn0039488	CG6066	20.0952	25.2436	29.4688	30.4155	33.1789	28.4461	26.4939	25.9655	27.3281	0.24872	0.0805645	0.544565	0.0884564	0.476309	0.908916
FBgn0039743	CG7946	42.1046	47.8003	49.0844	51.7215	53.452	50.1195	45.5139	43.7004	47.5895	0.108593	0.160162	0.618626	-0.0301008	0.685951	1
FBgn0040237	bor	49.7947	41.1383	35.6823	43.7164	47.2335	50.4887	48.8013	48.0157	46.7999	0.104903	0.452929	0.82409	0.167451	0.240255	0.724511
FBgn0040338	TfIIA-S-2	0.796144	0.61112	0.347396	0.379269	0.283731	0.881511	0	0	0.362814	-0.216402	0.759347	1	-1.92217	0.130896	0.645063
FBgn0041164	armi	72.7909	72.6555	76.7896	71.0614	72.7015	79.9904	70.3515	75.4529	68.9773	-0.0412882	0.590083	0.92671	-0.0579062	0.43435	0.875962
FBgn0053169	CG33169	34.8643	35.555	39.0466	43.7364	39.76	48.3176	47.7004	38.5951	47.1349	0.21816	0.0786913	0.53988	0.277359	0.0412102	0.434374
FBgn0086251	del	84.4407	91.2782	119.142	108.13	117.359	109.311	93.205	92.9997	104.457	0.134239	0.264457	0.666427	-0.0253874	0.826955	1
FBgn0250816	AGO3	53.7076	62.4783	79.3531	58.178	57.4813	58.2218	53.4791	52.3705	55.43	-0.21753	0.101737	0.570128	-0.281707	0.0374058	0.418768
FBgn0260932	cuff	11.4322	11.7732	10.3177	8.96407	11.1345	10.0635	11.6581	11.5178	10.2578	-0.206382	0.184671	0.633441	-0.0154243	0.918915	1
FBgn0261266	zuc	12.0349	14.9955	15.5584	18.113	19.618	17.7791	16.4158	15.8019	18.3311	0.331091	0.0282477	0.37255	0.241525	0.112163	0.628194
FBgn0261609	eIF-2alpha	236.466	223.117	215.026	210.274	210.074	210.043	216.874	226.625	209.773	-0.151024	0.0690122	0.520085	-0.0572352	0.503823	0.924022
FBgn0261617	nej	35.2881	42.7466	55.0058	51.5895	56.8698	56.0938	46.7009	43.9975	41.4842	0.258917	0.0907757	0.56023	-0.0116239	0.932655	1
FBgn0262526	vas	85.7986	82.0435	77.3472	92.375	96.5351	103.517	90.1073	99.7135	100.74	0.201221	0.040726	0.435948	0.233498	0.0234585	0.341444
FBgn0262869	Gfrl	0.00508036	0.00445679	0	0	0.00482813	0	0.0192855	0	0	-0.837729	0.633411	0.953712	0.732406	0.705903	1
FBgn0263143	vret	23.1572	22.5063	29.6217	24.5568	29.6008	26.3076	21.6004	25.0345	24.2684	0.0454522	0.691195	0.978212	-0.0919456	0.411825	0.859265
FBgn0263198	Acn	106.68	107.158	117.123	120.122	126.542	121.243	117.367	114.023	120.27	0.101113	0.149719	0.618618	0.0793072	0.270898	0.764343
FBgn0263232	Nxf3	44.9153	50.9755	61.6759	58.0249	64.8747	60.2711	48.0367	50.2889	53.0065	0.167702	0.142557	0.612153	-0.0632865	0.540806	0.946004
FBgn0263603	Zn72D	56.8394	54.4139	53.2436	49.5431	52.4153	51.9483	53.7357	55.3967	50.9101	-0.149028	0.0637503	0.50428	-0.0499681	0.542954	0.947594
FBgn0263974	qin	7.81116	5.89995	5.82979	6.22099	6.17657	7.17944	6.55433	6.92676	5.61436	-0.0505809	0.726456	0.999199	-0.0482003	0.75882	1
FBgn0267347	squ	112.866	130.262	148.974	126.212	127.326	127.224	114.808	113.119	125.471	-0.0919086	0.336858	0.721044	-0.155432	0.124659	0.639156

## Sheet: edgeR-dm6
Identifiers		RPKMs									enok1 compared with WT			enok2 compared with WT
GeneID	Name	WT_1	WT_2	WT_3	enok1_1	enok1_2	enok1_3	enok2_1	enok2_2	enok2_3	log2(Fold Change)	P_value	FDR	log2(Fold Change)	P_value	FDR
FBgn0000146	aub	37.895	30.8892	34.7743	30.831	28.7964	32.0673	32.9675	30.8769	28.5065	-0.228329	0.0418403	0.462324	-0.177821	0.126736	0.687746
FBgn0000556	Ef1alpha48D	19886.6	18587.4	18250	17637.6	17586.2	18106.4	18205.6	18582.4	18209.7	-0.142901	0.0422363	0.463781	-0.0560967	0.345219	0.817208
FBgn0001179	hay	28.867	28.8999	28.658	29.6538	31.9063	31.6136	26.8642	28.3048	28.8615	0.0552364	0.418031	0.823054	-0.0499623	0.482381	0.939981
FBgn0001197	His2Av	729.852	846.749	963.899	855.461	933.4	859.035	801.587	730.578	789.211	0.00884107	0.925888	1	-0.13516	0.16501	0.723447
FBgn0001220	Hsc70-5	181.942	157.609	127.087	147.278	145.663	162.652	157.391	167.021	152.16	-0.090719	0.53261	0.917	0.0145452	0.921843	1
FBgn0002021	l(2)37Bb	33.8908	31.7854	26.7103	29.7252	28.2429	27.8023	29.6851	31.2046	29.1716	-0.162222	0.157751	0.648278	-0.0502275	0.666641	1
FBgn0003062	Fib	178.014	138.843	118.729	153.02	155.185	162.81	159.04	163.801	148.671	0.0560166	0.716117	1	0.0974316	0.565236	0.990817
FBgn0003401	shu	54.9068	49.096	47.4906	34.4704	35.4406	39.9805	35.0819	37.3831	39.2829	-0.516449	0.000535978	0.032732	-0.450109	0.000954874	0.0496026
FBgn0003483	spn-E	33.7606	45.0847	52.7155	44.3019	52.213	48.03	37.1603	38.9623	41.475	0.0862005	0.554901	0.935742	-0.164351	0.22572	0.746527
FBgn0003607	Su(var)205	322.712	312.706	321.898	297.83	295.027	317.434	291.703	309.456	334.333	-0.125356	0.115078	0.625068	-0.0437893	0.584068	1
FBgn0003744	trc	81.1786	81.3984	90.9919	93.2735	94.1233	90.9678	94.3636	90.5009	89.2714	0.0824682	0.259081	0.692669	0.104577	0.184919	0.746527
FBgn0003997	hid	6.37366	5.74192	4.78335	4.78612	5.35035	3.69958	5.10397	6.43233	4.17173	-0.34649	0.0715377	0.551629	-0.120885	0.544375	0.978815
FBgn0004372	aly	0.0608433	0.0355835	0	0.0966157	0	0.0359292	0	0.0567193	0.0369696	0.387996	0.802777	1	-0.00453644	0.999728	1
FBgn0004400	rhi	11.0111	12.4855	17.072	3.71092	3.39537	3.06092	5.16932	2.98934	3.04278	-2.04495	2.97623e-06	0.00076848	-1.87119	5.0085e-05	0.00632656
FBgn0004872	piwi	123.419	116.513	119.524	127.383	134.155	137.458	123.702	136.679	140.524	0.0972226	0.212272	0.677033	0.146435	0.102648	0.664711
FBgn0005683	pie	40.0788	49.3893	60.2919	45.8396	50.8271	45.5801	42.0669	37.393	44.3724	-0.124494	0.341042	0.748127	-0.277648	0.050794	0.516171
FBgn0010328	woc	81.2299	102.204	134.852	117.138	126.688	120.319	100.374	100.092	100.328	0.145971	0.361722	0.770731	-0.082603	0.573512	0.997354
FBgn0010411	RpS18	2965.08	2615.64	2487.37	2506.87	2303.53	2483.54	2452.89	2502.11	2536.35	-0.200002	0.0604912	0.525269	-0.120366	0.231845	0.746527
FBgn0010452	trn	0.683169	0.815069	0.548503	0.611846	0.38955	0.78668	0.959548	1.06993	1.15815	-0.243919	0.47097	0.866816	0.629056	0.0426525	0.492045
FBgn0011217	eff	682.903	646.668	651.921	658.375	641.583	683.439	677.927	696.43	701.499	-0.0518404	0.473256	0.868733	0.0561304	0.446762	0.912302
FBgn0011592	fra	11.2106	10.6196	11.3897	8.55317	9.91424	9.7046	8.68527	9.21644	8.48046	-0.29068	0.00470825	0.15539	-0.342592	0.0013721	0.0627377
FBgn0011741	Arp6	43.349	41.6814	42.7455	45.204	43.8568	41.3607	44.8968	44.1495	46.7893	-0.0239231	0.729182	1	0.0784172	0.298382	0.808068
FBgn0011836	Taf2	19.898	25.4575	28.891	27.4281	30.1198	27.6939	19.8614	17.6752	21.364	0.148627	0.228141	0.692669	-0.337811	0.0178689	0.326857
FBgn0014340	mof	6.81879	9.98312	11.329	9.75233	13.149	10.5395	7.41219	5.97265	9.84365	0.19776	0.301722	0.708979	-0.275563	0.229435	0.746527
FBgn0014931	CG2678	22.3115	21.1033	21.855	17.2992	18.0625	19.6208	18.1243	16.8512	16.6951	-0.299802	0.00556399	0.171838	-0.348828	0.00279262	0.104486
FBgn0016034	mael	79.6911	82.4859	83.0079	43.3374	53.3796	49.9042	50.6489	52.2516	46.2085	-0.795096	8.58641e-06	0.00158695	-0.726891	5.78567e-06	0.00156284
FBgn0016687	Nurf-38	359.964	322.426	340.284	386.589	376.316	372.774	385.071	393.735	377.711	0.0975166	0.223823	0.692669	0.166397	0.0741796	0.605088
FBgn0020496	CtBP	97.4558	131.372	140.606	133.779	136.312	127.35	116.859	112.24	125.586	0.0552812	0.647941	0.996019	-0.0625779	0.58904	1
FBgn0023175	Prosalpha7	360.564	326.556	337.849	339.089	323.68	320.382	339.769	349.518	345.416	-0.113877	0.167693	0.651551	0.00233875	0.977512	1
FBgn0023177	Pp4-19C	132.364	163.65	172.663	182.843	193.101	168.148	147.837	154.177	160.33	0.163688	0.131778	0.63775	-0.0250602	0.783896	1
FBgn0026263	bip1	42.8911	46.0472	60.6104	35.8409	40.5768	38.9392	34.4548	36.5291	36.8773	-0.424541	0.00563556	0.173097	-0.475382	0.00165708	0.0723755
FBgn0026575	hang	57.2945	75.7936	97.5289	67.1705	80.2538	76.9807	55.9074	55.6634	65.5235	-0.087492	0.615377	0.9749	-0.382387	0.0410041	0.48711
FBgn0027499	wde	23.9165	28.1906	34.1998	35.6416	37.5219	35.828	31.0898	30.0935	31.9811	0.286671	0.0287771	0.392594	0.10623	0.328303	0.808068
FBgn0027567	CG8108	130.948	155.439	181.791	164.825	174.598	167.801	142.527	140.383	154.744	0.0654731	0.541376	0.92376	-0.10182	0.331606	0.808068
FBgn0027579	mino	75.1228	92.1787	99.6465	95.6964	99.7144	92.9083	88.8888	84.7833	90.4244	0.060184	0.545336	0.927632	-0.0205423	0.825382	1
FBgn0027605	Vps4	69.5666	69.2252	68.2993	71.1318	66.7651	66.5194	68.8797	67.4379	67.3852	-0.0720938	0.322152	0.730228	-0.0340523	0.640408	1
FBgn0029113	Uba2	125.909	129.851	141.804	141.423	143.672	141.465	129.495	135.953	138.652	0.0495427	0.479918	0.873684	0.015436	0.828762	1
FBgn0029899	CG14438	9.96048	14.5374	19.5516	16.4582	18.64	18.1935	13.7059	12.5334	13.6117	0.22781	0.319508	0.727593	-0.143528	0.499632	0.952812
FBgn0029941	CG1677	78.3331	102.603	120.017	106.934	114.713	110.607	90.3277	84.3997	98.8965	0.0935263	0.484215	0.87666	-0.140304	0.293543	0.808068
FBgn0030293	CG1737	102.424	136.496	159.014	155.573	167.546	153.909	127.531	118.425	134.033	0.212128	0.145929	0.648278	-0.0691217	0.598053	1
FBgn0030373	CG12721	38.0404	42.6217	43.8843	29.2757	30.2252	32.1889	31.6356	27.0325	35.9629	-0.493344	0.000484604	0.0307172	-0.402495	0.00687671	0.186042
FBgn0030500	Ndc80	22.2781	29.3704	32.3365	32.2369	34.1215	32.9509	28.1634	27.5284	29.6573	0.190971	0.130662	0.635678	0.0191062	0.863988	1
FBgn0031145	Ntf-2	192.122	187.716	186.147	167.574	163.863	170.462	178.636	174.293	171.357	-0.226612	0.00970112	0.238837	-0.120741	0.136554	0.701057
FBgn0031296	CG4415	0.922842	0.751744	0.345154	0.376822	0.375867	0.9926	0.312785	0.276522	0.120158	-0.24389	0.641747	0.993561	-1.60463	0.0178803	0.326857
FBgn0031309	Tfb4	24.8526	28.3831	32.6536	37.7982	38.8396	31.8387	34.6797	30.6333	34.6482	0.284243	0.0333429	0.419967	0.212555	0.0780202	0.618735
FBgn0031390	tho2	33.0111	36.6469	41.4384	43.1652	46.8641	43.8985	39.5963	39.4147	39.2452	0.218291	0.0299993	0.398734	0.0840821	0.312662	0.808068
FBgn0031398	CG10880	55.3516	61.1444	63.2932	61.5323	62.6685	64.1154	58.4044	56.2361	60.5911	0.0149255	0.830638	1	-0.044728	0.521669	0.965199
FBgn0031455	Snapin	13.5984	10.0271	10.1032	11.3103	12.1548	12.3707	11.9983	12.3341	10.9871	0.0323003	0.851548	1	0.0509253	0.788514	1
FBgn0031818	CG9536	41.2944	41.9108	37.2965	46.8025	48.6169	43.7425	48.751	46.631	45.0522	0.15287	0.0872955	0.578787	0.208948	0.0379962	0.469484
FBgn0031822	CG9548	117.561	135.198	121.536	132.052	135.064	128.501	135.688	118.2	136.734	0.0263712	0.729024	1	0.0521157	0.561525	0.988827
FBgn0031979	CG7429	25.4805	26.7251	25.5447	26.4171	24.8826	23.8137	27.9787	23.5571	23.8635	-0.103242	0.402579	0.807625	-0.0555739	0.696405	1
FBgn0032030	Wdr82	31.3693	36.2969	40.2716	41.3518	39.8026	33.6951	33.6567	33.5921	34.6322	0.036985	0.73325	1	-0.08941	0.34129	0.814719
FBgn0032197	CG5694	54.4103	62.3082	68.9404	74.7153	78.0574	76.1136	62.3075	65.2067	68.2448	0.250872	0.0157358	0.305293	0.0704858	0.404156	0.875831
FBgn0032321	YL-1	38.4933	42.0792	48.0333	45.9718	47.956	42.9355	39.4979	37.9742	43.2865	0.0376941	0.657045	1	-0.0966041	0.276044	0.794441
FBgn0032346	Csl4	41.9665	34.4984	35.2154	41.3823	37.9306	38.6029	38.3418	40.2163	38.829	0.0245293	0.819501	1	0.0593996	0.608694	1
FBgn0033059	CG7845	39.9004	35.9331	40.914	46.6882	45.4885	46.6812	44.8605	50.153	43.4134	0.197839	0.0230968	0.358246	0.235925	0.025694	0.388893
FBgn0033062	Ars2	129.9	142.223	175.182	156.252	167.736	168.863	138.148	141.969	148.067	0.0899663	0.397546	0.803775	-0.0680304	0.489541	0.944649
FBgn0033273	Gasz	52.3389	49.8467	57.4735	52.0248	54.1602	51.2914	51.4546	52.7674	54.5556	-0.0722787	0.321352	0.729348	-0.0163396	0.824628	1
FBgn0033374	CG13741	93.9763	100.762	116.906	114.873	119.691	119.712	109.75	108.56	116.632	0.134065	0.140128	0.644801	0.0975983	0.252542	0.765422
FBgn0033737	Nup54	54.8674	64.9124	67.4549	64.1469	67.334	60.9097	56.9281	56.2863	62.1823	-0.0128735	0.879091	1	-0.100573	0.234439	0.746527
FBgn0033806	FLASH	11.0261	15.2728	20.7642	17.291	19.9295	18.6572	13.1677	16.2665	15.9398	0.198763	0.348679	0.75675	-0.0513273	0.802722	1
FBgn0033897	Rcd1	47.3093	56.1871	67.2482	62.451	67.6411	60.4496	52.1453	50.9736	55.9172	0.107887	0.357143	0.766123	-0.106594	0.330611	0.808068
FBgn0033921	tej	20.4317	20.6862	27.7688	20.5043	21.2173	23.8231	19.4126	20.4593	20.672	-0.121101	0.343535	0.751718	-0.190928	0.11661	0.681533
FBgn0034617	CG9754	16.1511	21.2733	21.1021	24.9562	28.4334	25.8456	22.9257	22.6815	24.2108	0.384484	0.006032	0.178902	0.24877	0.0332354	0.442416
FBgn0034939	thoc5	21.8929	25.9247	28.0968	33.021	35.5998	29.8989	27.488	27.7069	29.3644	0.323334	0.00839827	0.220414	0.149851	0.105717	0.66793
FBgn0035110	thoc7	58.9935	69.5967	71.5239	66.675	70.0806	75.3142	63.0314	58.6857	74.563	0.0324291	0.716283	1	-0.03326	0.741247	1
FBgn0035286	CG13924	1.24591	0.959697	0.636471	1.0423	0.924141	0.807517	0.461425	1.10481	0.858596	-0.0885467	0.778433	1	-0.211477	0.595247	1
FBgn0035842	CG7504	13.1387	19.3893	25.6561	22.5295	26.5413	24.9696	17.6178	18.2694	21.0679	0.299975	0.206786	0.66899	-0.0296587	0.889646	1
FBgn0036184	PCID2	37.7915	36.2215	33.3582	38.6863	37.286	35.5832	41.6144	36.6082	38.6841	0.000833303	0.992164	1	0.10994	0.280505	0.80096
FBgn0036640	nxf2	55.198	53.5113	59.9181	58.2973	62.5984	60.984	53.132	59.8832	60.796	0.0567293	0.434374	0.835374	0.035015	0.664449	1
FBgn0036686	CG7728	31.6899	36.6902	37.7659	40.2296	44.6457	43.0308	35.5242	36.2655	37.4808	0.217087	0.0243133	0.368011	0.0349587	0.636342	1
FBgn0036826	arx	20.1022	23.6939	24.2904	23.5725	23.5128	21.7783	14.8706	21.2623	22.4558	-0.0359571	0.754015	1	-0.219957	0.217082	0.746527
FBgn0036973	Rbbp5	17.0213	16.4775	15.7639	17.7539	16.7421	18.0002	15.5884	18.2153	18.838	0.0386301	0.669159	1	0.0868473	0.428545	0.897042
FBgn0037205	BoYb	10.2315	13.1235	16.1444	5.48954	6.97345	6.12203	5.68866	5.36513	5.2867	-1.13791	6.90421e-05	0.00739171	-1.27829	7.74351e-06	0.00186247
FBgn0037249	eIF3-S10	171.363	166.051	172.641	175.402	172.645	174.487	173.189	168.327	158.199	-0.0181093	0.785915	1	-0.0390306	0.621268	1
FBgn0037446	Zif	34.3843	37.5651	40.8393	42.5622	44.9059	42.3656	31.5083	34.7979	39.7199	0.150822	0.0639262	0.534994	-0.0937697	0.331011	0.808068
FBgn0037707	RnpS1	50.7428	60.5304	64.6087	65.4525	68.6036	67.0638	55.7999	57.346	58.8505	0.142021	0.128311	0.632673	-0.0380742	0.643402	1
FBgn0038550	CG17801	3.80632	2.41342	2.07199	2.76478	2.72196	3.70538	2.71815	2.21331	3.81267	0.0942826	0.770302	1	0.0639353	0.855618	1
FBgn0038768	CG4936	36.3987	45.2651	51.7611	48.6809	55.7201	46.4417	41.2891	39.5124	45.2822	0.125423	0.309909	0.717184	-0.0856122	0.437039	0.905324
FBgn0039175	CG5706	75.6514	73.7329	70.8929	76.4139	72.6088	79.0621	82.681	78.5928	78.1015	-0.0029608	0.969828	1	0.108892	0.197204	0.746527
FBgn0039488	CG6066	19.7974	24.47	28.5717	29.7855	31.6196	27.8485	25.8548	25.2455	26.6619	0.241604	0.0685276	0.54848	0.0897899	0.436407	0.904548
FBgn0039743	CG7946	42.1046	47.8003	48.9272	51.7215	53.3664	50.1195	45.5139	43.7004	47.5895	0.108471	0.157714	0.648278	-0.0286163	0.691505	1
FBgn0040237	bor	49.7947	41.1383	35.6823	43.7164	47.2335	50.4887	48.8013	48.0157	46.7999	0.104102	0.456353	0.854933	0.166238	0.252022	0.764116
FBgn0040338	TfIIA-S-2	0.796144	0.61112	0.347396	0.379269	0.283731	0.881511	0	0	0.362814	-0.217308	0.759938	1	-1.92763	0.131862	0.692148
FBgn0041164	armi	72.826	72.6614	76.8266	71.064	72.7365	79.9995	70.3223	75.4892	68.9802	-0.0423693	0.591942	0.960539	-0.0585309	0.445484	0.911769
FBgn0053169	CG33169	34.8643	35.555	39.0466	43.7364	39.76	48.3176	47.7004	38.5951	47.2673	0.217291	0.0779862	0.562795	0.278246	0.0384753	0.470766
FBgn0086251	del	84.4407	91.2782	119.142	108.13	117.359	109.311	93.205	92.9997	104.457	0.13338	0.268689	0.692669	-0.025151	0.824905	1
FBgn0250816	AGO3	54.5023	62.3389	79.0379	57.8338	57.1105	57.9402	53.4791	53.3404	53.8233	-0.229336	0.0784258	0.563846	-0.289742	0.0250261	0.384098
FBgn0260932	cuff	11.4322	11.7732	10.0698	8.96407	11.1345	10.0635	11.6581	11.5178	10.2578	-0.196787	0.225091	0.692669	-0.00567154	0.971692	1
FBgn0261266	zuc	11.8147	14.7212	15.2738	17.7817	19.2591	17.4539	16.1155	15.5128	17.9958	0.330084	0.0299899	0.398734	0.241696	0.113144	0.674793
FBgn0261609	eIF-2alpha	260.79	244.792	237.126	231.688	232.424	231.432	238.476	247.557	231.209	-0.148826	0.0795702	0.566083	-0.0618007	0.484872	0.940736
FBgn0261617	nej	35.2795	42.7415	55.0058	51.5675	56.8479	56.0887	46.7995	43.9975	41.4947	0.257787	0.0920697	0.589555	-0.00961605	0.943035	1
FBgn0262526	vas	85.709	81.9492	77.269	92.2043	96.467	103.422	89.9712	99.5882	100.585	0.200219	0.0435167	0.468178	0.232333	0.0263792	0.392846
FBgn0262869	Gfrl	0.00946132	0	0	0	0.00899158	0	0.017958	0	0	-0.109087	0.958151	1	0.663211	0.754339	1
FBgn0263143	vret	23.0676	22.4193	29.5071	24.4619	29.4863	26.2059	21.5169	24.9377	24.1746	0.0444448	0.691629	1	-0.0914401	0.402679	0.874056
FBgn0263198	Acn	112.355	111.638	121.925	124.303	131.486	125.471	122.694	119.142	125.688	0.0877537	0.219751	0.689862	0.07867	0.284407	0.804254
FBgn0263232	Nxf3	47.6298	52.9034	63.514	59.6553	66.9378	61.7609	49.8486	51.6846	54.3337	0.148629	0.168153	0.652047	-0.0790281	0.412147	0.881871
FBgn0263603	Zn72D	56.8394	54.3224	53.2436	49.5431	52.3162	51.9483	53.7357	55.3967	50.9101	-0.150041	0.0697949	0.551379	-0.0496716	0.559959	0.987437
FBgn0263974	qin	7.81116	5.91979	5.82979	6.21381	6.17657	7.17944	6.55433	6.92676	5.63498	-0.0529102	0.710325	1	-0.0494876	0.755078	1
FBgn0267347	squ	63.8722	75.5821	86.0389	73.0838	73.4718	74.1198	66.0227	66.0251	72.5091	-0.0816003	0.411345	0.816274	-0.145362	0.146255	0.717206
