# Supplementary material for: Acetyltransferase Enok regulates transposon silencing and piRNA cluster transcription
Source: PLoS Genet. 2021 Feb 1;17(2):e1009349. doi: 10.1371/journal.pgen.1009349 (PMC7877743; doi:10.1371/journal.pgen.1009349)
Supplement: S5 Table — Unique mappers from the RNA-seq analysis of triplicate samples of the WT ovary or the enok mutants mapping to each piRNA cluster were analyzed using DESeq2. The six clusters that were significantly down-regulated (adjusted p-value < 0.05) in the two enok mutants are highlighted in purple. Genotypes are as described in S1 Table. (XLSX) [file pgen.1009349.s021.xlsx]

## Sheet: piRNA clusters
	enok1 compared with WT						enok2 compared with WT
cluster	baseMean	log2FoldChange	lfcSE	stat	p_value	adjusted p_value	baseMean	log2FoldChange	lfcSE	stat	p_value	adjusted p_value
1/42AB	42.235	-1.19196	0.387677	-3.07463	0.00210764	0.0177041	36.8093	-0.846614	0.30885	-2.74118	0.00612184	0.0279855
2	1168.2	0.357189	0.144355	2.47438	0.0133467	0.0747418	891.249	0.174008	0.15787	1.10223	0.270363	0.432581
3	570.792	2.1985	0.207388	10.6009	2.9505e-26	1.23921e-24	287.332	1.30813	0.316104	4.13829	3.49901e-05	0.000373227
4	267.757	1.52909	0.185899	8.22535	1.94623e-16	4.08707e-15	154.346	0.819542	0.239558	3.42106	0.000623771	0.0044357
5	13.7594	-2.52861	0.670374	-3.77194	0.000161983	0.00170082	12.0619	-1.95422	0.5558	-3.51606	0.000438009	0.00350407
6	1204.9	0.0695852	0.12833	0.542235	0.587657	0.870581	957.888	-0.00740151	0.120484	-0.0614316	0.951015	0.951015
7	0	NA	NA	NA	NA	NA	0	NA	NA	NA	NA	NA
8	63.4408	-0.0409836	0.298874	-0.137127	0.890931	0.924206	53.1634	0.0325854	0.239597	0.136001	0.891821	0.921842
9	30.2736	0.083818	0.401771	0.208622	0.834744	0.924206	25.8674	0.208754	0.345873	0.603557	0.546138	0.68535
10	0	NA	NA	NA	NA	NA	0	NA	NA	NA	NA	NA
11	0.490053	-2.37748	3.03122	-0.784329	0.432847	0.833623	0.61164	-0.849526	1.89198	-0.449013	0.653422	0.930019
12	6.23234	-0.83378	0.874371	-0.953577	0.340298	0.682329	4.5977	-1.27862	0.782381	-1.63427	0.102202	0.284388
13	11.8183	-1.87896	0.680126	-2.76266	0.00573319	0.0370452	12.1071	-0.887725	0.521877	-1.70102	0.0889388	0.284388
14	0	NA	NA	NA	NA	NA	0	NA	NA	NA	NA	NA
15	16.2457	-1.27132	0.565256	-2.2491	0.024506	0.0998247	12.7253	-1.52692	0.515573	-2.96159	0.00306053	0.0178067
16	7.02829	0.131911	0.812756	0.162301	0.871069	0.924206	6.10719	0.165548	0.665239	0.248855	0.803473	0.901982
17	0	NA	NA	NA	NA	NA	0	NA	NA	NA	NA	NA
18	0	NA	NA	NA	NA	NA	0	NA	NA	NA	NA	NA
19	1.68946	0.700962	1.61099	0.435114	0.66348	0.88464	1.37655	0.603378	1.35719	0.444577	0.656625	0.930019
20	5.62193	-2.16232	0.999132	-2.1642	0.0304492	0.116261	5.57697	-1.0783	0.694134	-1.55345	0.120316	0.308008
21	7903.14	-0.102044	0.112772	-0.904871	0.365534	0.682329	6379.36	-0.135142	0.099368	-1.36001	0.173826	0.344538
22	626.912	1.06553	0.15876	6.71155	1.92562e-11	2.69587e-10	416.673	0.609117	0.180875	3.36761	0.000758215	0.00485257
23	5.2801	-0.127349	0.923193	-0.137944	0.890284	0.924206	3.74815	-0.661201	0.885005	-0.747115	0.454994	0.606659
24	4.57862	-2.96442	1.26457	-2.3442	0.0190677	0.0889826	3.5437	-3.93816	1.37369	-2.86685	0.0041458	0.0204101
25	4.68866	-2.57571	1.13654	-2.26628	0.0234345	0.0998247	4.7089	-1.27117	0.771536	-1.64759	0.0994371	0.284388
26	6057.1	0.235128	0.115772	2.03095	0.0422602	0.149114	4796.4	0.15098	0.121626	1.24135	0.214477	0.397888
27	16.5024	1.06686	0.553636	1.92701	0.0539781	0.181367	12.2627	0.889104	0.480275	1.85124	0.0641353	0.228037
28	3847.55	0.192183	0.126011	1.52513	0.127226	0.344741	2899.12	-0.0350892	0.137268	-0.255625	0.79824	0.901982
29	107.75	-4.78516	0.415567	-11.5148	1.11134e-30	9.33524e-29	86.4782	-5.991	0.616062	-9.72466	2.36693e-22	1.51483e-20
30	1.46515	-0.902928	1.72201	-0.524347	0.600037	0.870581	1.50417	-0.337269	1.34264	-0.251198	0.801661	0.961466
31	129.197	-0.632636	0.234647	-2.69611	0.00701538	0.0420923	107.084	-0.604257	0.27127	-2.22751	0.0259134	0.0975563
32	1.98081	-0.368123	1.50984	-0.243816	0.807373	0.924206	1.34053	-1.16266	1.52677	-0.761519	0.446347	0.767105
33	477.942	0.0820642	0.144808	0.566712	0.57091	0.870581	369.167	-0.0785563	0.140519	-0.559045	0.576131	0.709084
34	7.23732	0.66	0.846503	0.779678	0.435581	0.768636	3.36516	-1.21925	1.00875	-1.20868	0.226787	0.397888
35	6277.21	0.0609206	0.12085	0.504101	0.614191	0.870581	5268.87	0.145713	0.0987404	1.47571	0.140021	0.331901
36	3.28593	-1.17486	1.20088	-0.978329	0.327911	0.682329	2.28146	-2.24957	1.26892	-1.77282	0.0762578	0.369248
37	9.77485	0.384065	0.692907	0.554281	0.579387	0.870581	5.21725	-0.989831	0.718724	-1.37721	0.168448	0.344538
38	3.05756	-1.38866	1.31712	-1.05431	0.291739	0.644897	2.37109	-1.6783	1.16772	-1.43725	0.150648	0.344338
39	8.53623	1.04142	0.768199	1.35567	0.175205	0.43286	6.07129	0.763511	0.627789	1.21619	0.223912	0.397888
40	4192.55	-0.0324347	0.113336	-0.28618	0.77474	0.924206	3523.48	0.0550174	0.117683	0.467507	0.640137	0.772996
41	0.64128	-1.34877	2.79569	-0.482447	0.629488	0.870581	0.519489	-0.849177	2.12921	-0.398822	0.690024	0.946174
42	405.581	-0.143048	0.206745	-0.691902	0.488999	0.80541	356.67	0.0871754	0.216165	0.403281	0.686741	0.813784
43	0	NA	NA	NA	NA	NA	0	NA	NA	NA	NA	NA
44	6.39092	-1.63032	0.918489	-1.77501	0.0758968	0.23648	5.96789	-0.98524	0.710101	-1.38746	0.1653	0.344538
45	46.1731	-1.3902	0.363882	-3.82047	0.000133199	0.00159839	49.4036	-0.320708	0.31945	-1.00394	0.315408	0.458775
46	0	NA	NA	NA	NA	NA	0	NA	NA	NA	NA	NA
47	3.89056	0.708566	1.09203	0.648852	0.516434	0.83424	3.57961	0.847823	0.950257	0.892204	0.372284	0.52947
48	2612.32	0.0891562	0.124105	0.718393	0.472515	0.793825	2171.82	0.143558	0.086154	1.66629	0.0956548	0.284388
49	6.17551	1.73404	0.977305	1.77431	0.0760116	0.23648	4.15249	1.41369	0.889789	1.5888	0.112106	0.298949
50	158.492	3.02802	0.346933	8.72797	2.59281e-18	7.25986e-17	85.8479	2.36358	0.425156	5.55932	2.70833e-08	5.77778e-07
51	2.99044	0.0808692	1.22224	0.0661645	0.947247	0.958659	2.41741	-0.157746	1.08556	-0.145313	0.884464	0.921842
52	0	NA	NA	NA	NA	NA	0	NA	NA	NA	NA	NA
53	10.0858	1.31458	0.838211	1.56832	0.116807	0.327059	4.83704	0.0706206	0.688286	0.102604	0.918278	0.932853
54	0	NA	NA	NA	NA	NA	0	NA	NA	NA	NA	NA
55	330.638	-0.146539	0.161108	-0.909569	0.36305	0.682329	268.492	-0.168146	0.143856	-1.16885	0.242463	0.397888
56	74.8553	2.58904	0.320342	8.08209	6.36683e-16	1.06963e-14	44.3285	2.03246	0.303036	6.707	1.98669e-11	6.35742e-10
57	4.79779	-1.03655	1.01614	-1.02008	0.307691	0.662718	4.0957	-0.79812	0.785683	-1.01583	0.309711	0.458775
58	1.13613	-1.15561	2.15859	-0.535354	0.592405	0.870581	1.19747	-0.191995	1.56868	-0.122393	0.902588	0.961466
59	0.515701	1.02384	3.281	0.312052	0.755001	0.924206	0.131145	-0.345159	4.08047	-0.084588	0.932589	0.961466
60	3.32857	-1.57682	1.2759	-1.23584	0.216517	0.51964	2.79663	-1.37674	1.01852	-1.3517	0.176473	0.344538
61	0	NA	NA	NA	NA	NA	0	NA	NA	NA	NA	NA
62	21.2535	1.23627	0.506513	2.44075	0.0146568	0.076948	15.8864	1.05148	0.412407	2.54963	0.0107838	0.0460108
63	0	NA	NA	NA	NA	NA	0	NA	NA	NA	NA	NA
64	0	NA	NA	NA	NA	NA	0	NA	NA	NA	NA	NA
65	21.433	0.0690142	0.504537	0.136787	0.891199	0.924206	20.7971	0.499717	0.419072	1.19244	0.23309	0.397888
66	0	NA	NA	NA	NA	NA	0	NA	NA	NA	NA	NA
67	0.453067	-2.28125	3.36923	-0.677082	0.498354	0.87447	0.376193	-1.76443	2.60476	-0.677387	0.498161	0.804049
68	0	NA	NA	NA	NA	NA	0	NA	NA	NA	NA	NA
69	3.1183	0.603182	1.26025	0.478622	0.632208	0.870581	2.27041	0.346562	1.18899	0.291476	0.770687	0.961466
70	0.302498	0.069534	4.01431	0.0173215	0.98618	0.98618	0.122524	-0.345159	4.08047	-0.084588	0.932589	0.961466
71	1.12637	-0.370102	1.98481	-0.186467	0.852078	0.924206	1.93528	1.40574	1.16923	1.20227	0.229257	0.518758
72	2.052	-4.4517	1.84153	-2.4174	0.015632	0.0772405	2.5449	-1.10769	1.07672	-1.02877	0.303587	0.458775
73	9.13619	1.79227	0.799377	2.24208	0.0249562	0.0998247	7.15435	1.63066	0.707521	2.30476	0.0211801	0.0847202
74	0	NA	NA	NA	NA	NA	0	NA	NA	NA	NA	NA
75	26.1629	0.417254	0.457262	0.912504	0.361503	0.682329	23.3021	0.681116	0.407144	1.67291	0.0943447	0.284388
76	0	NA	NA	NA	NA	NA	0	NA	NA	NA	NA	NA
77	0	NA	NA	NA	NA	NA	0	NA	NA	NA	NA	NA
78	8.72106	-4.00654	1.07802	-3.71657	0.000201944	0.00188481	7.07348	-4.12635	1.11757	-3.69225	0.000222281	0.00203229
79	68333.8	-0.0639801	0.123636	-0.517486	0.604817	0.870581	56565.1	-0.0144624	0.107554	-0.134466	0.893034	0.921842
80	0	NA	NA	NA	NA	NA	0	NA	NA	NA	NA	NA
81	0.459414	-0.754545	3.17239	-0.237848	0.811999	0.941835	0.466596	-0.222571	2.22365	-0.100093	0.920271	0.961466
82	0	NA	NA	NA	NA	NA	0	NA	NA	NA	NA	NA
83	1.50463	-1.70778	1.85666	-0.91981	0.357672	0.682329	1.68882	-0.0986381	1.2314	-0.0801022	0.936156	0.961466
84	0.339484	0.0695352	3.84104	0.0181032	0.985557	0.98618	0.145045	-0.345159	4.08047	-0.084588	0.932589	0.961466
85	0	NA	NA	NA	NA	NA	0	NA	NA	NA	NA	NA
86	0.4964	-0.881743	3.08876	-0.285468	0.775285	0.924206	0.27619	-1.28449	2.89332	-0.44395	0.657078	0.930019
87	0	NA	NA	NA	NA	NA	0	NA	NA	NA	NA	NA
88	7.33808	0.0920792	0.790454	0.116489	0.907265	0.929393	4.3851	-1.05612	0.783458	-1.34802	0.177652	0.344538
89	4.5195	0.81504	1.05369	0.77351	0.439221	0.768636	1.96148	-0.90449	1.22037	-0.741162	0.458595	0.767105
90	3.50773	0.229967	1.1249	0.204433	0.838015	0.924206	2.16356	-0.715027	1.08903	-0.656574	0.511455	0.811273
91	10.7021	-0.500586	0.662025	-0.756144	0.449563	0.77068	8.01628	-0.687847	0.582552	-1.18075	0.237703	0.397888
92	23937.2	0.296933	0.188862	1.57222	0.115898	0.327059	24623.4	0.863787	0.207349	4.16586	3.10185e-05	0.000373227
93	1.45563	-2.80274	1.9846	-1.41225	0.157878	0.414429	1.47013	-1.42541	1.38999	-1.02549	0.305133	0.592195
94	0	NA	NA	NA	NA	NA	0	NA	NA	NA	NA	NA
95	0	NA	NA	NA	NA	NA	0	NA	NA	NA	NA	NA
96	1.9772	2.33733	1.70307	1.37242	0.169932	0.432555	1.42323	2.27849	1.59833	1.42554	0.154001	0.454001
97	84.4209	-0.535871	0.264292	-2.02757	0.0426041	0.149114	78.153	-0.13403	0.214228	-0.625643	0.531549	0.680383
98	1.14248	-0.307647	1.99499	-0.15421	0.877444	0.924206	0.860219	-0.451512	1.73373	-0.260429	0.794533	0.961466
99	0	NA	NA	NA	NA	NA	0	NA	NA	NA	NA	NA
100	948.255	-0.0579092	0.128502	-0.450647	0.652244	0.883685	794.343	0.0219773	0.0951965	0.230863	0.817421	0.901982
101	0	NA	NA	NA	NA	NA	0	NA	NA	NA	NA	NA
102	0	NA	NA	NA	NA	NA	0	NA	NA	NA	NA	NA
103	0	NA	NA	NA	NA	NA	0	NA	NA	NA	NA	NA
104	0.148076	-0.892247	4.08047	-0.218663	0.826913	0.941835	0.122524	-0.345159	4.08047	-0.084588	0.932589	0.961466
105	0	NA	NA	NA	NA	NA	0	NA	NA	NA	NA	NA
106	0.996914	-0.86244	2.22999	-0.386746	0.698944	0.917364	1.00352	0.053759	1.4723	0.0365135	0.970873	0.970873
107	0.179393	1.03131	4.08047	0.252742	0.800468	0.941835	0	NA	NA	NA	NA	NA
108	0	NA	NA	NA	NA	NA	0	NA	NA	NA	NA	NA
109	0	NA	NA	NA	NA	NA	0	NA	NA	NA	NA	NA
110	30.3224	0.0857386	0.420091	0.204095	0.838279	0.924206	26.945	0.363337	0.359688	1.01014	0.312426	0.458775
111	0	NA	NA	NA	NA	NA	0	NA	NA	NA	NA	NA
112	0.840618	1.9821	2.55334	0.776279	0.437584	0.768636	0.122524	-0.345159	4.08047	-0.084588	0.932589	0.961466
113	0	NA	NA	NA	NA	NA	0	NA	NA	NA	NA	NA
114	3.69502	0.271651	1.12042	0.242456	0.808427	0.924206	3.47656	0.654733	0.845741	0.774153	0.43884	0.59757
115	0	NA	NA	NA	NA	NA	0	NA	NA	NA	NA	NA
116	0	NA	NA	NA	NA	NA	0	NA	NA	NA	NA	NA
117	0	NA	NA	NA	NA	NA	0	NA	NA	NA	NA	NA
118	0	NA	NA	NA	NA	NA	0	NA	NA	NA	NA	NA
119	0	NA	NA	NA	NA	NA	0	NA	NA	NA	NA	NA
120	0	NA	NA	NA	NA	NA	0	NA	NA	NA	NA	NA
121	0	NA	NA	NA	NA	NA	0	NA	NA	NA	NA	NA
122	0	NA	NA	NA	NA	NA	0	NA	NA	NA	NA	NA
123	0	NA	NA	NA	NA	NA	0	NA	NA	NA	NA	NA
124	0	NA	NA	NA	NA	NA	0	NA	NA	NA	NA	NA
125	0	NA	NA	NA	NA	NA	0	NA	NA	NA	NA	NA
126	0	NA	NA	NA	NA	NA	0	NA	NA	NA	NA	NA
127	0	NA	NA	NA	NA	NA	0	NA	NA	NA	NA	NA
128	7.49342	-0.269003	0.784547	-0.342876	0.731691	0.924206	7.79897	0.490081	0.623568	0.78593	0.431908	0.59757
129	0	NA	NA	NA	NA	NA	0	NA	NA	NA	NA	NA
130	16.8982	0.174542	0.538825	0.323931	0.74599	0.924206	13.5615	0.197145	0.510469	0.386203	0.699346	0.813784
131	70.8217	-0.900338	0.30297	-2.9717	0.00296153	0.0207307	52.0979	-1.4052	0.27378	-5.1326	2.85763e-07	4.5722e-06
132	0	NA	NA	NA	NA	NA	0	NA	NA	NA	NA	NA
133	0	NA	NA	NA	NA	NA	0	NA	NA	NA	NA	NA
134	0.475525	-0.718225	3.3799	-0.212499	0.831718	0.941835	0.457975	-0.17551	2.57039	-0.0682812	0.945562	0.961466
135	246.081	0.00559881	0.186165	0.0300745	0.976008	0.976008	210.698	0.132759	0.191921	0.691735	0.489104	0.638829
136	2.07479	0.501622	1.52716	0.328467	0.742559	0.924206	1.10145	-0.497133	1.73802	-0.286034	0.774852	0.961466
137	13.6978	-1.92699	0.640023	-3.01081	0.0026055	0.0198966	11.4944	-1.59519	0.54575	-2.92293	0.00346749	0.0184933
138	0.296151	-1.67186	4.049	-0.412907	0.679675	0.941835	0.245048	-1.14488	3.80275	-0.301066	0.763364	0.961466
139	1.15836	2.52317	2.27405	1.10955	0.267192	0.606598	1.03928	2.72389	1.80526	1.50887	0.131333	0.431523
140	0	NA	NA	NA	NA	NA	0	NA	NA	NA	NA	NA
141	869.251	0.223795	0.132596	1.6878	0.0914504	0.274351	697.043	0.180728	0.11806	1.53082	0.125815	0.309698
142	1003.85	0.160804	0.132447	1.2141	0.224708	0.524319	781.945	0.0274206	0.13079	0.209653	0.833938	0.904611
